# Supplementary material for: Differential Transcriptional Regulation in Roots of Tomato Near-Isogenic Lines in Response to Rapid-Onset Water Stress
Source: Front Plant Sci. 2017 Feb 21;8:166. doi: 10.3389/fpls.2017.00166 (PMC5318454; doi:10.3389/fpls.2017.00166)
Supplement: Supplementary file 1 [file Table1.XLSX]

## Sheet: Sheet1
Supplementary Table 1--Samples and sequencing statistics
For each sample the specific NIL represented, time-point the sample was taken, the barcode adapter used for library preparationn and the specific barcode associated with that adapter are provided, along with statistics about read quality and mapping. For read data, the full number of reads assigned to each sample, the number discarded during quality control (QC) and % retained, is provided along …
					Read QC			Read Mapping
Sample	NIL	Time-Point	NEXTflex™ RNA-Seq Barcodes	Barcode	Full Set	Discarded	% Retained	Input	Unmapped	Mapped	% Mapped	% Total
03a	163	0 hr	RNA-Seq Adapter 1	CGATGT	48531382	3973957	91.8116	44557425	13141198	31416227	70.5073	64.7338
03b	163	0 hr	RNA-Seq Adapter 2	TGACCA	48157437	5461068	88.66	42696369	12750192	29946177	70.1375	62.1839
03c	163	0 hr	RNA-Seq Adapter 3	ACAGTG	50029555	4024498	91.9558	46005057	15291398	30713659	66.7615	61.391
05a	175	0 hr	RNA-Seq Adapter 4	GCCAAT	58943193	5275816	91.0493	53667377	17059459	36607918	68.2126	62.1071
05b	175	0 hr	RNA-Seq Adapter 5	CAGATC	65136785	5586067	91.4241	59550718	16572870	42977848	72.1702	65.9809
05c	175	0 hr	RNA-Seq Adapter 6	CTTGTA	52767149	5536548	89.5076	47230601	12954450	34276151	72.5719	64.9574
13a	163	1 hr	RNA-Seq Adapter 7	ATCACG	55461096	4815626	91.3171	50645470	15287252	35358218	69.8152	63.7532
13b	163	1 hr	RNA-Seq Adapter 8	TTAGGC	45593763	5234614	88.519	40359149	11230585	29128564	72.1734	63.8872
13c	163	1 hr	RNA-Seq Adapter 9	ACTTGA	55467116	4756396	91.4248	50710720	16170558	34540162	68.1122	62.2714
15a	175	1 hr	RNA-Seq Adapter 10	GATCAG	54322666	5012453	90.7728	49310213	15179483	34130730	69.2164	62.8296
15b	175	1 hr	RNA-Seq Adapter 11	TAGCTT	49933807	4194218	91.6004	45739589	13869120	31870469	69.6781	63.8254
15c	175	1 hr	RNA-Seq Adapter 12	GGCTAC	49543080	4151599	91.6202	45391481	9386968	36004513	79.32	72.6731
1.53a	163	1.5 hr	RNA-Seq Adapter 13	AGTCAA	60419343	5535881	90.8376	54883462	19247261	35636201	64.9307	58.9814
1.53b	163	1.5 hr	RNA-Seq Adapter 14	AGTTCC	64219566	5190974	91.9168	59028592	18127689	40900903	69.29	63.6892
1.53c	163	1.5 hr	RNA-Seq Adapter 15	ATGTCA	56404422	4814399	91.4645	51590023	16247276	35342747	68.5069	62.6595
1.55a	175	1.5 hr	RNA-Seq Adapter 16	CCGTCC	54903443	4559098	91.6962	50344345	16217542	34126803	67.7868	62.1579
1.55b	175	1.5 hr	RNA-Seq Adapter 17	GTAGAG	65306472	5645992	91.3546	59660480	21602582	38057898	63.7908	58.2758
1.55c	175	1.5 hr	RNA-Seq Adapter 18	GTCCGC	64166910	5747657	91.0426	58419253	16255525	42163728	72.1744	65.7095
23a	163	2 hr	RNA-Seq Adapter 19	GTGAAA	68038508	5506645	91.9066	62531863	13200280	49331583	78.8903	72.5054
23b	163	2 hr	RNA-Seq Adapter 20	GTGGCC	59781096	5116303	91.4416	54664793	7961103	46703690	85.4365	78.1245
23c	163	2 hr	RNA-Seq Adapter 21	GTTTCG	49435626	4034524	91.8388	45401102	6674460	38726642	85.2989	78.3375
25a	175	2 hr	RNA-Seq Adapter 22	CGTACG	56818508	4485063	92.1063	52333445	7506142	44827303	85.6571	78.8956
25b	175	2 hr	RNA-Seq Adapter 23	GAGTGG	63003159	5019081	92.0336	57984078	8672146	49311932	85.0439	78.269
25c	175	2 hr	RNA-Seq Adapter 24	GGTAGC	59380604	4824788	91.8748	54555816	8367458	46188358	84.6626	77.7836
43a	163	4 hr	RNA-Seq Adapter 25	ACTGAT	57005805	4592750	91.9434	52413055	19933944	32479111	61.9676	56.9751
43b	163	4 hr	RNA-Seq Adapter 26	ATGAGC	55249070	5016771	90.9197	50232299	18257274	31975025	63.6543	57.8743
43c	163	4 hr	RNA-Seq Adapter 27	ATTCCT	60494368	5273788	91.2822	55220580	19988267	35232313	63.8029	58.2406
45a	175	4 hr	RNA-Seq Adapter 28	CAAAAG	56226533	4595095	91.8275	51631438	17259068	34372370	66.5726	61.1319
45b	175	4 hr	RNA-Seq Adapter 29	CAACTA	59674723	5035172	91.5623	54639551	20725200	33914351	62.0692	56.832
45c	175	4 hr	RNA-Seq Adapter 30	CACCGG	66289841	5594666	91.5603	60695175	19963602	40731573	67.1084	61.4447
