# Supplementary material for: Differential Transcriptional Regulation in Roots of Tomato Near-Isogenic Lines in Response to Rapid-Onset Water Stress
Source: Front Plant Sci. 2017 Feb 21;8:166. doi: 10.3389/fpls.2017.00166 (PMC5318454; doi:10.3389/fpls.2017.00166)
Supplement: Supplementary file 2 [file Table2.XLSX]

## Sheet: log175
Supplementary Table 2--Expression levels and cluster assignment for all genes for NIL175 and NIL163
For each gene in the S. lycopersicum ITAG v2.4, the FPKM value used for DE analysis for each sample is provided along with the clustering results of the Mclust analysis of the log normalized average FPKMs (see materials and methods), in addition to the Trend Group that each cluster was assigned to. In Trend Groups, groups A-M were identified in both NIL175 and NIL163, and groups n-v were identifi…
Genes	Cluster 163	Trend Group 163	Cluster 175	Trend Group 175	03a	03b	03c	13a	13b	13c	1.53a	1.53b	1.53c	23a	23b	23c	43a	43b	43c	05a	05b	05c	15a	15b	15c	1.55a	1.55b	1.55c	25a	25b	25c	45a	45b	45c
Solyc00g005000.2.1	1	C	9	C	3.18127	3.21299	3.17667	3.21059	3.13672	3.11727	3.03703	3.23096	3.10857	3.3438	3.34203	3.12743	2.71181	2.81889	2.74194	3.25551	3.36211	3.19618	3.22712	3.15625	3.28217	3.08422	3.2079	3.31175	3.37585	3.3442	3.24378	2.72591	2.80346	2.94841
Solyc00g005020.1.1	2	A	2	A	0	0	0	0	0	0	0	0	0	0	0	0.30103	0.30103	0	0	0	0	0	0	0	0	0	0	0	0	0.30103	0	0	0.30103	0
Solyc00g005040.2.1	44	J	2	A	0.60206	0	0	0.60206	0.477121	0.30103	0.477121	0.477121	0	0.30103	0.30103	0.778151	0	0.60206	0.30103	0.30103	0.30103	0.30103	0	0	0	0	0.60206	0.30103	0.60206	1	0.60206	0	0.69897	0.60206
Solyc00g005050.2.1	1	C	13	C	3.11327	3.11193	3.10243	3.12613	3.06333	3.05805	3.05881	3.16346	3.12123	3.30168	3.33345	3.23249	3.0026	3.05308	3.07954	3.16406	3.25188	3.15198	3.10106	3.10483	3.13226	3.09621	3.10755	3.22167	3.28623	3.32408	3.28375	3.04415	2.97955	3.15259
Solyc00g005060.1.1	2	A	2	A	0	0	0	0	0	0	0	0	0	0	0	0	0	0	0	0	0	0	0	0	0	0	0	0	0	0	0	0	0	0
Solyc00g005070.1.1	2	A	2	A	0	0	0	0	0	0	0	0	0	0	0	0	0	0	0	0	0	0	0	0	0	0	0	0	0	0	0	0	0	0
Solyc00g005080.1.1	2	A	2	A	0	0	0	0	0	0	0	0	0	0	0	0	0	0	0	0	0	0	0	0	0	0	0	0	0.477121	0	0	0	0	0
Solyc00g005090.1.1	2	A	2	A	0	0	0	0	0	0	0	0	0	0	0	0	0	0	0	0	0	0	0	0	0	0	0	0	0	0	0	0	0	0
Solyc00g005100.1.1	2	A	2	A	0	0	0	0	0	0	0	0	0	0	0	0	0	0	0	0	0	0	0	0	0	0	0	0	0	0	0	0	0	0
Solyc00g005110.1.1	2	A	2	A	0	0	0	0	0	0	0	0	0	0	0	0	0	0	0	0	0	0	0	0	0	0	0	0	0	0	0	0	0	0
Solyc00g005120.1.1	2	A	2	A	0	0	0	0	0	0	0	0	0	0	0	0	0	0	0	0	0	0	0	0	0	0	0.30103	0	0	0	0	0	0	0
Solyc00g005130.1.1	2	A	2	A	0	0	0	0	0	0	0	0	0	0	0	0	0	0	0	0	0	0	0	0	0	0	0	0	0	0.30103	0	0	0	0
Solyc00g005140.1.1	2	A	2	A	0	0	0	0	0	0	0	0	0	0	0	0	0	0	0	0	0	0	0	0	0	0.60206	0	0	0.30103	0	0	0.30103	0	0
Solyc00g005150.1.1	35	J	38	L	0	0.30103	0.30103	0.30103	0	0.30103	0	0.30103	0	0.30103	0	0.477121	0.60206	0	0	0	0.30103	0.30103	0.477121	0.30103	0	0.69897	0.477121	0.477121	0.477121	0.30103	0.30103	0.30103	0	0.60206
Solyc00g005160.1.1	2	A	2	A	0	0	0	0	0	0	0	0	0	0	0	0	0	0	0	0	0	0	0	0	0	0	0	0	0	0	0	0	0	0
Solyc00g005170.1.1	2	A	2	A	0	0	0	0	0	0	0	0	0	0	0.30103	0	0	0	0	0	0	0	0	0	0	0	0	0	0	0	0	0	0	0
Solyc00g005180.1.1	4	q	4	D	0.30103	0	0	0.477121	0	0	0.30103	0	0	0	0	0	0	0	0	0.477121	0.30103	0	0	0	0.30103	0.69897	0.30103	0	0.30103	0.778151	0	0	0	0
Solyc00g005280.1.1	2	A	2	A	0	0	0	0	0	0	0	0	0	0	0	0	0	0	0	0	0	0	0	0	0	0	0	0	0	0	0	0	0	0
Solyc00g005420.1.1	2	A	2	A	0	0	0	0	0	0	0	0	0	0	0	0	0	0	0	0	0	0	0	0	0	0	0	0	0	0	0	0	0	0
Solyc00g005430.1.1	2	A	2	A	0	0	0	0	0	0	0	0	0	0	0	0	0	0	0	0	0	0	0	0	0	0	0	0	0	0	0	0	0	0
Solyc00g005440.1.1	2	A	4	D	0	0	0	0	0.30103	0	0	0	0	0.30103	0	0.477121	0	0	0	0	0	0	0	0	0.477121	0.30103	0	0	0.30103	0	0.30103	0	0	0
Solyc00g005450.1.1	2	A	2	A	0	0	0	0	0	0	0	0	0	0	0	0	0	0	0	0	0	0	0	0	0	0	0	0	0	0	0	0	0	0
Solyc00g005460.1.1	2	A	2	A	0	0	0	0	0	0	0	0	0	0	0	0	0	0	0	0	0	0	0	0	0	0.30103	0	0	0	0.30103	0	0	0	0
Solyc00g005470.1.1	2	A	2	A	0	0	0	0	0	0	0	0	0	0	0	0	0	0	0	0	0	0	0	0	0	0	0	0	0	0	0	0	0	0
Solyc00g005480.1.1	2	A	2	A	0	0	0	0	0	0	0	0	0	0	0	0	0	0	0	0	0	0	0	0	0	0	0	0	0	0	0	0	0	0
Solyc00g005490.1.1	2	A	2	A	0	0	0	0	0	0	0	0	0	0	0	0	0	0	0	0	0	0	0	0	0	0	0	0	0	0	0	0	0	0
Solyc00g005840.2.1	73	t	33	M	1.98227	2.2014	2.07918	2.54158	2.30535	2.4014	2.35793	2.51587	2.46835	2.71096	2.73878	2.56467	2.43933	2.59106	2.55145	2.3483	2.25768	2.21748	2.28103	2.34242	2.34635	2.53148	2.49415	2.63448	2.76716	2.79588	2.63448	2.5611	2.5172	2.63246
Solyc00g005850.1.1	2	A	2	A	0	0	0	0	0	0	0	0	0	0	0	0	0	0	0	0	0	0	0	0	0	0	0	0	0	0	0	0	0	0
Solyc00g005860.1.1	2	A	2	A	0	0	0	0	0	0	0	0	0	0	0	0	0	0	0	0	0	0	0	0	0	0	0	0	0	0	0	0	0	0
Solyc00g005870.1.1	2	A	4	D	0	0	0	0	0	0	0	0	0	0	0	0	0	0	0	0	0	0.30103	0	0	0	0.30103	0	0	0	0	0	0	0	0
Solyc00g005880.1.1	2	A	2	A	0	0	0	0	0	0	0	0	0	0	0	0	0	0	0	0	0	0	0	0	0	0	0	0	0	0	0	0	0	0
Solyc00g005890.2.1	2	A	2	A	0	0	0	0	0	0	0	0.30103	0.30103	0	0.477121	0.477121	0	0	0.30103	0	0.477121	0	0	0	0	0.477121	0	0	0	0	0	0	0.30103	0
Solyc00g005900.1.1	2	A	2	A	0	0	0	0	0	0	0	0	0	0	0	0	0	0	0	0	0	0	0	0	0	0	0	0	0	0	0	0	0	0
Solyc00g005980.1.1	4	q	2	A	0.30103	0	0.30103	0	0	0	0.30103	0	0	0	0	0	0	0	0	0.30103	0	0	0	0	0	0.30103	0	0.30103	0	0	0	0	0	0.30103
Solyc00g006010.1.1	2	A	2	A	0	0	0	0	0	0	0	0	0	0	0	0	0	0	0	0	0	0	0	0	0	0	0	0	0	0	0	0	0	0
Solyc00g006020.1.1	2	A	2	A	0	0	0	0	0	0	0	0	0	0	0	0	0	0	0	0	0	0	0	0	0	0	0	0	0	0	0	0	0	0
Solyc00g006050.1.1	2	A	2	A	0	0	0	0	0	0	0	0	0	0	0	0.30103	0	0	0	0	0	0	0	0	0	0	0	0	0	0	0	0	0	0
Solyc00g006090.1.1	2	A	26	B	0	0	0	0	0	0	0	0	0	0	0	0	0	0	0	0	0	0.30103	0	0	0	0	0	0	0	0	0	0	0.30103	0
Solyc00g006170.1.1	2	A	2	A	0	0	0	0	0	0	0	0	0	0	0	0	0	0	0	0	0	0	0	0	0	0	0	0	0	0	0	0	0	0
Solyc00g006250.1.1	4	q	2	A	0	0	0	0.30103	0	0	0	0	0	0	0	0	0	0	0	0	0	0	0	0	0	0	0	0	0	0	0	0	0	0
Solyc00g006470.1.1	6	E	24	E	4.0794	4.14082	4.15479	4.17834	4.16613	4.28174	4.54718	4.33582	4.18204	4.47988	3.9052	3.8105	4.55695	4.41425	4.3906	4.20129	4.22407	4.23195	4.17739	4.12843	4.46124	4.28643	4.46817	4.33774	3.81097	3.90407	4.07624	4.47295	4.56729	4.55284
Solyc00g006480.1.1	128	C	47	G	1.82607	1.39794	1.5682	1.4624	1.50515	1.64345	1.74036	1.77085	1.85126	1.88649	1.88649	1.9345	1.60206	1.44716	1.50515	1.38021	1.6721	1.51851	1.27875	1.6721	0.954243	1.27875	1.6721	1.59106	1.79934	1.79934	1.79239	1.57978	1.41497	1.50515
Solyc00g006490.2.1	1	C	13	C	3.02612	3.01828	2.97313	3.1038	2.99078	3.07773	3.03743	3.14333	3.031	3.27852	3.25382	3.16197	3.03862	3.05154	3.07918	3.11628	3.18384	3.08422	3.02078	3.06781	3.10958	3.04179	3.08027	3.15866	3.23452	3.26387	3.20575	3.08672	3.03583	3.16938
Solyc00g006500.1.1	2	A	2	A	0	0	0	0	0	0	0	0	0	0	0	0	0	0	0	0	0	0	0	0	0	0	0	0	0	0	0	0	0	0
Solyc00g006510.1.1	2	A	2	A	0	0	0	0	0	0	0	0	0	0	0	0	0	0	0	0	0	0	0	0	0	0	0	0	0	0	0	0	0	0
Solyc00g006520.1.1	2	A	2	A	0	0	0	0	0	0	0	0	0	0	0	0	0	0	0	0	0	0	0	0	0	0	0	0	0	0	0	0	0	0
Solyc00g006530.1.1	2	A	2	A	0	0	0	0	0	0	0	0	0	0	0	0	0	0	0	0	0	0	0	0	0	0	0	0	0	0	0	0	0	0
Solyc00g006540.1.1	2	A	2	A	0	0	0	0	0	0	0	0	0	0	0	0	0	0	0	0	0	0	0	0	0	0	0	0	0	0	0	0	0	0
Solyc00g006550.1.1	7	C	7	C	1.57978	1.20412	1.17609	1.20412	1.32222	1.39794	1.44716	1.4624	1.39794	1.5563	1.50515	1.76343	1.32222	1.38021	1.17609	1.04139	1.41497	1.30103	1.17609	1.54407	0.90309	1.04139	1.49136	1.23045	1.36173	1.4624	1.49136	1.20412	1.11394	1.27875
Solyc00g006560.1.1	128	C	47	G	1.95904	1.6721	1.54407	1.57978	1.5563	1.66276	1.53148	1.89209	1.74819	1.91381	1.95904	1.96379	1.60206	1.34242	1.43136	1.4624	1.80618	1.65321	1.38021	1.72428	1.04139	1.36173	1.716	1.62325	1.94939	1.8451	1.86332	1.4624	1.41497	1.51851
Solyc00g006570.1.1	2	A	2	A	0	0	0	0	0	0	0	0	0	0	0	0	0	0	0	0	0	0	0	0	0	0	0	0	0	0	0	0	0	0
Solyc00g006590.1.1	2	A	4	D	0	0	0	0	0	0	0	0	0	0	0	0	0	0	0	0.30103	0	0	0	0	0	0.30103	0	0	0	0	0	0	0	0
Solyc00g006600.1.1	2	A	2	A	0	0	0	0	0	0	0	0	0	0	0	0	0	0	0	0	0	0	0	0	0	0	0	0	0	0	0	0.477121	0	0.30103
Solyc00g006630.1.1	2	A	2	A	0	0	0	0	0	0	0	0	0	0	0	0	0	0	0	0	0	0	0	0	0	0	0	0	0	0	0	0	0	0
Solyc00g006650.1.1	2	A	2	A	0	0	0	0	0	0	0	0	0	0	0	0	0	0	0	0	0	0	0	0	0	0	0	0	0	0	0	0	0	0
Solyc00g006660.1.1	2	A	2	A	0	0	0	0	0	0	0	0	0	0	0	0	0	0	0	0	0	0	0	0	0	0	0	0	0	0	0	0	0	0
Solyc00g006670.2.1	118	K	27	K	0.477121	0.477121	0.30103	0.30103	0.30103	0.30103	0.477121	0.30103	0.30103	0.30103	0	0	0.477121	0.60206	0.477121	0.30103	0	0	0	0	0.778151	0.30103	0.477121	0.477121	0.30103	0	0.477121	0.954243	0.778151	0.60206
Solyc00g006680.1.1	17	G	20	I	1.43136	1.23045	1.25527	1.32222	1.25527	1.5563	1.5682	1.41497	1.14613	1.43136	1.04139	1.11394	1.59106	1.39794	1.60206	1.32222	1.30103	1.20412	1.20412	1.20412	1.6902	1.30103	1.4624	1.30103	0.954243	0.845098	1.25527	1.66276	1.716	1.6902
Solyc00g006690.2.1	6	E	24	E	4.01662	3.99136	4.01435	4.03882	4.0197	4.15851	4.38055	4.14808	4.02747	4.34531	3.78923	3.67688	4.41202	4.29922	4.25101	4.10206	4.07584	4.09604	4.09367	4.01225	4.2957	4.15881	4.29003	4.20817	3.71206	3.78039	3.93268	4.31285	4.42823	4.4466
Solyc00g006700.1.1	2	A	2	A	0	0	0	0	0	0	0	0	0	0	0	0	0	0	0	0	0	0	0	0	0	0	0	0	0	0	0	0	0	0
Solyc00g006800.2.1	25	C	42	C	4.15397	4.07653	4.11906	4.18988	4.14004	4.16959	4.186	4.27295	4.21727	4.43856	4.44738	4.32395	4.09465	4.0976	4.08902	4.14067	4.27745	4.17542	4.18823	4.21184	4.26788	4.18058	4.26373	4.29325	4.41474	4.42583	4.42375	4.16593	4.01945	4.22817
Solyc00g006810.2.1	10	C	14	C	2.14613	2.03342	2.1271	2.26482	2.12057	2.15836	2.07555	2.28556	2.26717	2.46538	2.41162	2.28103	2.14922	2.20683	2.02119	2.23045	2.32222	2.16137	2.23553	2.15229	2.27416	2.19866	2.20952	2.31806	2.48144	2.52375	2.41664	2.17319	2.23805	2.21219
Solyc00g006820.2.1	10	C	10	C	2.19866	2.16137	1.95424	2.13354	2.04532	2.18184	1.91908	2.12057	1.97313	2.17319	2.16435	2.09691	1.83251	2.02938	1.97772	2.25768	2.26717	2.19312	1.96379	2.04139	1.97772	2.07918	2.06446	2.13354	2.27875	2.38382	2.2833	1.91381	1.79934	2.14301
Solyc00g006830.2.1	11	C	9	C	3.34616	3.37051	3.31471	3.4101	3.33365	3.39463	3.33746	3.42651	3.37493	3.56738	3.52153	3.48714	3.25382	3.30835	3.31091	3.42226	3.50256	3.39199	3.3962	3.36959	3.45758	3.36059	3.39863	3.46938	3.52336	3.56902	3.51904	3.35411	3.26316	3.3955
Solyc00g006840.2.1	4	q	2	A	0	0.30103	0	0.30103	0.477121	0	0	0.30103	0	0	0	0	0	0	0	0	0	0	0	0	0	0	0	0	0	0	0	0	0	0
Solyc00g006850.1.1	2	A	2	A	0	0	0	0	0	0	0	0	0	0	0	0	0	0	0	0	0	0	0	0	0	0	0	0	0	0	0	0	0	0
Solyc00g006860.1.1	2	A	2	A	0	0	0	0	0	0	0	0	0	0	0	0	0	0	0	0	0	0	0	0	0	0	0	0	0	0	0	0	0	0
Solyc00g006870.1.1	2	A	2	A	0	0	0	0	0	0	0	0	0	0	0	0	0	0	0	0	0	0	0	0	0	0	0	0	0	0	0	0	0	0
Solyc00g006880.1.1	2	A	2	A	0	0	0	0	0	0	0	0	0	0	0	0	0	0	0	0	0	0	0	0	0	0	0	0	0	0	0	0	0	0
Solyc00g006890.1.1	2	A	2	A	0	0	0	0	0	0	0	0	0	0	0	0	0	0	0	0	0	0	0	0	0	0	0	0	0	0	0	0	0	0
Solyc00g006900.1.1	2	A	2	A	0	0	0	0	0	0	0	0	0	0	0	0	0	0	0	0	0	0	0	0	0	0	0	0	0	0	0	0	0	0
Solyc00g007000.1.1	32	J	17	K	0.69897	0.845098	0.60206	0.954243	1.04139	1	0.90309	1.14613	0.30103	0.90309	1.23045	1	0.845098	1.14613	1.11394	0.69897	0.845098	0.90309	0.69897	0.778151	0.60206	1	0.845098	0.778151	0.90309	1.20412	0.845098	1.11394	1	1.17609
Solyc00g007010.2.1	1	C	13	C	3.04454	3.00346	3.00346	3.04493	2.96848	3.05461	3.02366	3.07004	3.03941	3.23528	3.26055	3.19479	2.93852	2.97772	3.03981	3.0216	3.16047	3.09342	3.06221	3.05269	3.10003	2.99782	3.03141	3.11561	3.22115	3.24551	3.22115	3.00475	2.95085	3.01912
Solyc00g007020.1.1	2	A	2	A	0	0	0	0	0	0	0	0	0	0	0	0	0	0	0	0	0	0	0	0	0	0	0	0	0	0	0	0	0	0
Solyc00g007030.1.1	85	J	26	B	0.477121	0	0	0	0	0	0	0	0	0.477121	0.477121	0.477121	0	0	0	0.69897	0.69897	0	0	0	0	0	0.477121	0	0	0.477121	0.477121	0.477121	0	0
Solyc00g007040.1.1	2	A	2	A	0	0	0	0	0	0	0	0	0	0	0	0	0	0	0	0	0	0	0	0	0	0	0	0	0	0	0	0	0	0
Solyc00g007050.1.1	4	q	4	D	0	0	0	0	0	0.30103	0	0	0	0	0	0	0	0	0	0.30103	0.30103	0.30103	0.30103	0	0	0	0	0.30103	0	0	0	0	0	0
Solyc00g007060.2.1	11	C	13	C	3.16107	3.16465	3.12287	3.16227	3.12969	3.16554	3.13799	3.20817	3.15836	3.29907	3.27416	3.24993	3.03383	3.03743	3.04336	3.15836	3.32035	3.2388	3.17551	3.15412	3.09691	3.07918	3.13098	3.2284	3.25091	3.28035	3.25479	3.05038	2.9284	3.16643
Solyc00g007070.2.1	11	C	9	C	3.30814	3.2408	3.24846	3.30899	3.22298	3.28103	3.24699	3.39041	3.27989	3.51055	3.53326	3.43201	3.14953	3.19061	3.21643	3.34577	3.44075	3.31911	3.27114	3.25672	3.38292	3.28149	3.29535	3.38863	3.52375	3.52569	3.52231	3.2159	3.18498	3.3092
Solyc00g007080.2.1	128	C	11	H	1.62325	1.65321	1.6721	1.65321	1.63347	1.61278	1.68124	1.80618	1.72428	1.8451	1.91908	1.81954	1.41497	1.49136	1.72428	1.59106	1.69897	1.6902	1.6902	1.63347	1.77815	1.70757	1.6902	1.81291	1.97313	2.03743	2.01703	1.5563	1.64345	1.68124
Solyc00g007090.2.1	9	C	14	C	2.41162	2.39967	2.39094	2.4133	2.35603	2.45788	2.35411	2.49969	2.49415	2.64048	2.71265	2.58206	2.38382	2.35984	2.43775	2.50786	2.55991	2.43775	2.41497	2.33041	2.5302	2.44871	2.4624	2.61384	2.69636	2.71349	2.7332	2.38382	2.37107	2.50651
Solyc00g007100.2.1	11	C	9	C	3.31239	3.28398	3.25959	3.35083	3.29535	3.3298	3.2938	3.36418	3.35774	3.54667	3.50161	3.45378	3.27875	3.30514	3.34183	3.34163	3.45561	3.36286	3.33001	3.31154	3.32818	3.32263	3.34674	3.42095	3.50379	3.53845	3.48259	3.30899	3.23376	3.39217
Solyc00g007110.2.1	14	C	1	C	2.65992	2.67852	2.5955	2.6637	2.63949	2.67669	2.68215	2.6721	2.64246	2.76193	2.74351	2.71181	2.64836	2.63448	2.62325	2.72181	2.7574	2.6721	2.70842	2.68395	2.63949	2.63448	2.69461	2.74974	2.72997	2.81757	2.73957	2.73239	2.68215	2.72835
Solyc00g007120.2.1	1	C	13	C	2.94547	2.85612	2.87274	2.9196	2.85854	2.92737	2.87216	2.94151	2.91908	3.09237	3.08207	3.0465	2.86153	2.84942	2.91381	2.92737	3.04922	2.91698	2.94002	2.90255	2.95279	2.90091	2.89763	2.97681	3.07115	3.11661	3.07188	2.943	2.95617	2.96661
Solyc00g007130.2.1	75	G	40	D	1.20412	1.04139	0.954243	1	0.69897	1.11394	1.17609	0.954243	0.845098	1.17609	1.23045	1.14613	1.11394	0.90309	0.90309	1.04139	1.17609	1	1.04139	0.778151	1.20412	0.954243	1	1.07918	1.11394	1.04139	1.25527	0.845098	1.20412	0.60206
Solyc00g007140.1.1	28	D	11	H	1.49136	1.4624	1.49136	1.49136	1.39794	1.43136	1.41497	1.4624	1.47712	1.57978	1.70757	1.73239	1.23045	1.14613	1.14613	1.53148	1.64345	1.57978	1.44716	1.5563	1.73239	1.50515	1.41497	1.53148	1.77085	1.73239	1.74036	1.53148	1.5563	1.4624
Solyc00g007150.2.1	55	H	10	C	1.89763	1.88081	1.98677	2.05308	1.86923	1.90849	2.02119	2.10037	1.92428	2.17319	2.22789	2.06446	1.95904	1.69897	1.79239	2.02938	2.06446	2.01284	1.90849	1.91908	2.15836	1.99564	1.99123	2.1271	2.18184	2.25768	2.16435	1.92942	1.92942	1.91908
Solyc00g007160.1.1	133	F	44	H	0.60206	0.30103	0.30103	0	0.30103	0.69897	0.60206	0.69897	0.477121	1.07918	0.477121	0.69897	0	0.60206	0.778151	0.477121	0.477121	0.60206	0.30103	0.477121	0.477121	0.30103	0.60206	0.30103	0.778151	0.60206	0.778151	0	0.477121	0.477121
Solyc00g007170.1.1	68	J	34	C	0.60206	0	0	0	0.60206	0.69897	0	0	0.30103	0.30103	0.60206	0.30103	0.30103	0	0.60206	0.60206	0.60206	0.477121	0.30103	0.69897	0.477121	0.60206	0.477121	0.30103	0.69897	0.69897	0.778151	0.477121	0.477121	0.477121
Solyc00g007180.1.1	2	A	2	A	0	0	0	0	0	0	0	0	0	0	0	0	0	0	0	0	0	0	0	0	0	0	0	0	0	0	0	0	0	0
Solyc00g007190.2.1	146	G	7	C	1.43136	1.17609	1.25527	1.25527	1.34242	1.4624	1.27875	1.54407	1.47712	1.5682	1.68124	1.50515	1.34242	0.90309	1.32222	1.38021	1.57978	1.39794	1.47712	1.43136	1.61278	1.38021	1.4624	1.49136	1.68124	1.70757	1.69897	1.34242	1.49136	1.4624
Solyc00g007200.2.1	1	C	13	C	2.96848	3.00817	2.92686	3.04999	2.90687	2.935	2.95376	3.0406	2.95036	3.15045	3.10721	2.99826	2.78675	2.75511	2.8739	3.02036	3.08884	2.96848	3.00043	2.94498	3.0835	2.95904	2.96708	3.08814	3.1176	3.16495	3.11594	2.83632	2.72181	3.05652
Solyc00g007210.1.1	2	A	2	A	0	0	0	0	0	0	0	0	0	0	0	0	0	0	0	0	0	0	0	0	0	0	0	0	0	0	0	0	0	0
Solyc00g007220.2.1	24	C	7	C	1.30103	1.30103	1.14613	1.36173	1.11394	1.07918	1.25527	1.25527	1.34242	1.5563	1.41497	1.27875	1.36173	1.11394	1.17609	1.38021	1.53148	1.38021	1.07918	1.4624	1.38021	1.27875	1.30103	1.50515	1.53148	1.44716	1.44716	1.17609	1.20412	1.23045
Solyc00g007230.1.1	2	A	2	A	0	0	0	0	0	0	0	0	0	0	0	0	0	0	0	0	0	0	0	0	0	0	0	0	0	0	0	0	0	0
Solyc00g007240.1.1	2	A	2	A	0	0	0	0	0	0	0	0	0	0	0	0	0	0.30103	0	0	0	0	0	0	0	0	0	0	0	0	0	0	0	0
Solyc00g007250.1.1	2	A	2	A	0	0	0	0	0	0	0	0	0	0	0	0	0	0	0	0	0	0	0	0	0	0	0	0.30103	0	0	0	0	0	0
Solyc00g007260.2.1	9	C	14	C	2.52763	2.51587	2.48287	2.49969	2.42488	2.51055	2.49276	2.59329	2.52114	2.74586	2.76716	2.62941	2.48714	2.45025	2.45637	2.58546	2.67578	2.54531	2.49276	2.45637	2.60531	2.44871	2.5092	2.61805	2.67852	2.76641	2.69548	2.49969	2.44091	2.53908
Solyc00g007270.2.1	8	C	9	C	3.59106	3.55169	3.55011	3.62931	3.53706	3.58035	3.54974	3.70226	3.63468	3.81704	3.86853	3.75914	3.50352	3.51135	3.51108	3.61826	3.72493	3.60336	3.60032	3.52763	3.75974	3.60959	3.61204	3.73223	3.83696	3.84454	3.85848	3.56738	3.52323	3.69355
Solyc00g007290.1.1	2	A	2	A	0	0	0	0	0	0	0	0	0	0	0	0	0	0	0	0	0	0	0	0	0	0	0	0	0	0	0	0	0	0
Solyc00g007300.2.1	14	C	14	C	2.57287	2.50243	2.52114	2.57054	2.53656	2.64933	2.54777	2.56348	2.5832	2.73078	2.73078	2.71265	2.42975	2.40824	2.62428	2.54033	2.66276	2.54033	2.66464	2.51851	2.68931	2.60746	2.5611	2.617	2.75511	2.76938	2.73799	2.60853	2.53403	2.58206
Solyc00g007310.1.1	2	A	2	A	0	0	0	0	0	0	0	0	0	0	0	0	0	0	0	0	0	0	0	0	0	0	0	0	0	0	0	0	0	0
Solyc00g007320.1.1	2	A	2	A	0	0	0	0	0	0	0	0	0	0	0	0	0	0	0	0	0	0	0	0	0	0	0	0	0	0	0	0	0	0
Solyc00g007330.1.1	2	A	2	A	0	0	0	0	0	0	0	0	0	0	0	0	0	0	0	0	0	0	0	0	0	0	0	0	0	0	0	0	0	0
Solyc00g007340.1.1	2	A	2	A	0	0	0	0	0	0	0	0	0	0	0	0	0	0	0	0	0	0	0	0	0	0	0	0	0	0	0	0	0	0
Solyc00g007350.1.1	2	A	2	A	0	0	0	0	0	0	0	0	0	0	0	0	0	0	0	0	0	0	0	0	0	0	0	0	0	0	0	0	0	0
Solyc00g007450.1.1	2	A	2	A	0	0	0	0	0	0	0	0	0	0	0	0	0	0	0	0	0	0	0	0	0	0	0	0	0	0	0	0	0	0
Solyc00g007550.1.1	112	t	26	B	0	0	0.30103	0.477121	0	0	0.60206	0.30103	0.30103	0.477121	0.60206	0	0	0	0	0.30103	0.30103	0.477121	0.477121	0	0	0.30103	0	0	0	0.30103	0	0	0.30103	0.30103
Solyc00g007560.1.1	2	A	2	A	0	0	0	0	0	0	0	0	0	0	0	0	0	0	0	0	0	0	0	0	0	0	0	0	0	0	0	0	0	0
Solyc00g007570.1.1	2	A	2	A	0	0	0	0	0	0	0	0	0	0	0	0	0	0	0	0	0	0	0	0	0	0	0	0	0	0	0	0	0	0
Solyc00g007580.1.1	2	A	2	A	0	0	0	0	0	0	0	0	0	0	0	0	0	0	0	0	0	0	0	0	0	0	0	0	0	0	0	0	0	0
Solyc00g007590.1.1	2	A	2	A	0	0	0	0	0	0	0	0	0	0	0	0	0	0	0	0	0	0	0	0	0	0	0	0	0	0	0	0	0	0
Solyc00g007600.1.1	85	J	34	C	0.60206	0.30103	0.477121	0.477121	0.477121	0.30103	0.30103	0.69897	0.30103	0.30103	0.60206	0.30103	0	0.30103	0.30103	0.60206	0	0	0	0.30103	0.30103	0	0	0	0.30103	0.845098	0.69897	0	0.477121	0.30103
Solyc00g007610.1.1	2	A	2	A	0	0	0	0	0	0	0	0	0	0	0	0	0	0	0	0	0	0	0	0	0	0	0	0	0	0	0	0	0	0
Solyc00g007910.1.1	2	A	2	A	0	0	0	0	0	0	0	0	0	0	0	0	0	0	0	0	0	0	0	0	0	0	0	0	0	0	0	0	0	0
Solyc00g007920.1.1	2	A	2	A	0	0	0	0	0	0	0	0	0	0	0	0	0	0	0	0	0	0	0	0	0	0	0	0	0	0	0	0	0	0
Solyc00g007930.1.1	2	A	2	A	0	0	0	0	0	0	0	0	0	0	0	0	0	0	0	0	0	0	0	0	0	0	0	0	0	0	0	0	0	0
Solyc00g007940.1.1	2	A	2	A	0	0	0	0	0	0	0	0	0	0	0	0	0	0	0	0	0	0	0	0	0	0	0	0	0	0	0	0	0	0
Solyc00g007950.1.1	2	A	2	A	0	0	0	0	0	0	0	0	0	0	0	0	0	0	0	0	0	0	0	0	0	0	0	0	0	0	0	0	0	0
Solyc00g007960.1.1	2	A	2	A	0	0	0	0	0	0	0	0	0	0	0	0	0	0	0	0	0	0	0	0	0	0	0	0	0	0	0	0	0	0
Solyc00g007970.1.1	2	A	2	A	0	0	0	0	0	0	0	0	0	0	0	0	0	0	0	0	0	0	0	0	0	0	0	0	0	0	0	0	0	0
Solyc00g007980.1.1	2	A	2	A	0	0	0	0	0	0	0	0	0	0	0	0	0	0	0	0	0	0	0	0	0	0	0	0	0	0	0	0	0	0
Solyc00g007990.1.1	2	A	2	A	0	0	0	0	0	0	0	0	0	0	0	0	0	0	0	0	0	0	0	0	0	0	0	0	0	0	0	0	0	0
Solyc00g008000.1.1	2	A	2	A	0	0	0	0	0	0	0	0	0	0	0	0	0	0	0	0	0	0	0	0	0	0	0	0	0	0	0	0	0	0
Solyc00g008010.1.1	2	A	2	A	0	0	0	0	0	0	0	0	0	0	0	0	0	0	0	0	0	0	0	0	0	0	0	0	0	0	0	0	0	0
Solyc00g008020.1.1	2	A	2	A	0	0	0	0	0	0	0	0	0	0	0	0	0	0	0	0	0	0	0	0	0	0	0	0	0	0	0	0	0	0
Solyc00g008030.1.1	2	A	2	A	0	0	0	0	0	0	0	0	0	0	0	0	0	0	0	0	0	0	0	0	0	0	0	0	0	0	0	0	0	0
Solyc00g008040.1.1	2	A	2	A	0	0	0	0	0	0	0	0	0	0	0	0	0	0	0	0	0	0	0	0	0	0	0	0	0	0	0	0	0	0
Solyc00g008050.1.1	2	A	2	A	0	0	0	0	0	0	0	0	0	0	0	0	0	0	0	0	0	0	0	0	0	0	0	0	0	0	0	0	0	0
Solyc00g008060.1.1	2	A	2	A	0	0	0	0	0	0	0	0	0	0	0	0	0	0	0	0	0	0	0	0	0	0	0	0	0	0	0	0	0	0
Solyc00g008070.1.1	2	A	2	A	0	0	0	0	0	0	0	0	0	0	0	0	0	0	0	0	0	0	0	0	0	0	0	0	0	0	0	0	0	0
Solyc00g008080.1.1	2	A	2	A	0	0	0	0	0	0	0	0	0	0	0	0	0	0	0	0	0	0	0	0	0	0	0	0	0	0	0	0	0	0
Solyc00g008090.1.1	2	A	2	A	0	0	0	0	0	0	0	0	0	0	0	0	0	0	0	0	0	0	0	0	0	0	0	0	0	0	0	0	0	0
Solyc00g008100.1.1	2	A	2	A	0	0	0	0	0	0	0	0	0	0	0	0	0	0	0	0	0	0	0	0	0	0	0	0	0	0	0	0	0	0
Solyc00g008110.1.1	2	A	2	A	0	0	0	0	0	0	0	0	0	0	0	0	0	0	0	0	0	0	0	0	0	0	0	0	0	0	0	0	0	0
Solyc00g008120.1.1	2	A	2	A	0	0	0	0	0	0	0	0	0	0	0	0	0	0	0	0	0	0	0	0	0	0	0	0	0	0	0	0	0	0
Solyc00g008130.1.1	2	A	2	A	0	0	0	0	0	0	0	0	0	0	0	0	0	0	0	0	0	0	0	0	0	0	0	0	0	0	0	0	0	0
Solyc00g008140.1.1	2	A	2	A	0	0	0	0	0	0	0	0	0	0	0	0	0	0	0	0	0	0	0	0	0	0	0	0	0	0	0	0	0	0
Solyc00g008150.1.1	2	A	2	A	0	0	0	0	0	0	0	0	0	0	0	0	0	0	0	0	0	0	0	0	0	0	0	0	0	0	0	0	0	0
Solyc00g008160.1.1	2	A	2	A	0	0	0	0	0	0	0	0	0	0	0	0	0	0	0	0	0	0	0	0	0	0	0	0	0	0	0	0	0	0
Solyc00g008260.1.1	2	A	2	A	0	0	0	0	0	0	0	0	0	0	0	0	0	0	0	0	0	0	0	0	0	0	0	0	0	0	0	0	0	0
Solyc00g008270.1.1	2	A	2	A	0	0	0	0	0	0	0	0	0	0	0	0	0	0	0	0	0	0	0	0	0	0	0	0	0	0	0	0	0	0
Solyc00g008570.2.1	51	F	23	I	0.845098	0.954243	1	0.90309	0.845098	1	1	1.25527	0.778151	1.43136	0.60206	0.845098	1.20412	1.17609	1.23045	0.778151	0.778151	1.14613	1.07918	1.04139	1.20412	1.23045	1	1.32222	1	0.778151	1	1.30103	1.5682	1.39794
Solyc00g008580.1.1	2	A	2	A	0	0	0	0	0	0	0	0.30103	0	0.69897	0	0	0	0	0	0.30103	0	0	0	0	0	0	0.30103	0	0	0	0	0	0.30103	0
Solyc00g008680.2.1	8	C	42	C	3.69714	3.60885	3.65447	3.66633	3.62045	3.67897	3.64395	3.72247	3.66978	3.85089	3.90059	3.82659	3.57565	3.59051	3.66068	3.68529	3.7972	3.69434	3.69082	3.63498	3.73854	3.65792	3.63998	3.74811	3.84782	3.87731	3.86344	3.6288	3.58104	3.69197
Solyc00g008690.1.1	2	A	2	A	0	0	0	0	0	0	0	0	0	0	0	0	0	0	0	0	0	0	0	0	0	0	0	0	0	0	0	0	0	0
Solyc00g008800.1.1	2	A	2	A	0	0	0	0	0	0	0	0	0	0	0	0	0	0	0	0	0	0	0	0	0	0	0	0	0	0	0	0	0	0
Solyc00g008900.1.1	2	A	2	A	0	0	0	0	0	0	0	0	0	0	0	0	0	0	0	0	0	0	0	0	0	0	0	0	0	0	0	0	0	0
Solyc00g008910.1.1	2	A	2	A	0	0	0	0	0	0	0	0	0	0	0	0	0	0	0	0	0	0	0	0	0	0	0	0	0	0	0	0	0	0
Solyc00g008920.1.1	2	A	2	A	0	0	0	0	0	0	0	0	0	0	0	0	0	0	0	0	0	0	0	0	0	0	0	0	0	0	0	0	0	0
Solyc00g009020.2.1	25	C	42	C	3.93892	3.8341	3.89215	3.91477	3.87256	3.90531	3.89779	3.99317	3.92634	4.09531	4.1433	4.05388	3.8311	3.81191	3.8827	3.87743	4.01766	3.92937	3.91142	3.88252	3.97377	3.90547	3.92531	4.00104	4.07015	4.1285	4.15415	3.8936	3.82834	3.94429
Solyc00g009030.1.1	36	I	27	K	0.477121	0.477121	0.477121	0.477121	0.30103	0	0.845098	0.69897	0.30103	0.778151	0.845098	0.60206	1	0.778151	0.845098	0.60206	0.477121	0.30103	0.60206	0.30103	0.30103	0.60206	0.845098	0.477121	0.845098	0.954243	0.778151	0.90309	1.17609	1.30103
Solyc00g009040.2.1	12	C	15	G	1.04139	1.04139	1.20412	1.17609	1.17609	1.20412	0.778151	1.17609	1.11394	1.32222	1.25527	1.27875	1.04139	0.845098	0.954243	0.954243	1.32222	1.32222	1.07918	0.90309	1.38021	1.07918	1.14613	1.11394	1.20412	1.17609	1.47712	0.954243	0.845098	0.954243
Solyc00g009050.1.1	7	C	11	H	1.53148	1.4624	1.47712	1.54407	1.49136	1.61278	1.36173	1.49136	1.50515	1.5563	1.77815	1.65321	1.20412	1.23045	1.43136	1.39794	1.76343	1.50515	1.47712	1.27875	1.79934	1.32222	1.43136	1.53148	1.51851	1.61278	1.77815	1.25527	1.51851	1.36173
Solyc00g009060.2.1	9	C	14	C	2.49693	2.47857	2.4843	2.54407	2.4609	2.50515	2.49554	2.63749	2.57287	2.72997	2.75891	2.67943	2.42488	2.4216	2.36361	2.56467	2.65706	2.5563	2.49693	2.47422	2.64345	2.54407	2.57978	2.66464	2.7356	2.76418	2.78888	2.54531	2.44404	2.56467
Solyc00g009070.1.1	19	G	11	H	1.81954	1.57978	1.75587	1.62325	1.72428	1.68124	1.77815	1.87506	1.73239	2.00432	2.16435	2.02938	1.80618	1.83251	1.59106	1.97313	1.97772	1.83885	1.69897	1.76343	1.81291	1.85733	1.88649	1.96848	2.16732	2.1959	2.04922	1.91381	1.74036	1.5563
Solyc00g009080.2.1	14	C	14	C	2.49415	2.36736	2.55267	2.5563	2.50379	2.52244	2.5302	2.58883	2.54283	2.68574	2.74194	2.68215	2.3962	2.27646	2.52375	2.47129	2.63649	2.5611	2.55509	2.50651	2.70243	2.46982	2.51322	2.58771	2.6902	2.75664	2.87099	2.48996	2.45179	2.42975
Solyc00g009090.2.1	1	C	13	C	2.84572	2.80003	2.78817	2.87448	2.79449	2.92686	2.87622	2.89763	2.83569	2.94645	3.13001	2.95952	2.716	2.59879	2.79588	2.75128	2.92221	2.85065	2.88986	2.82347	3.04727	2.79518	2.7839	2.80686	2.95134	2.88986	3.0026	2.74586	2.60423	2.7839
Solyc00g009100.2.1	10	C	14	C	2.30103	2.13354	2.18752	2.20412	2.22789	2.26951	2.23805	2.40483	2.35984	2.49831	2.45332	2.48287	2.19866	2.15229	2.21219	2.26482	2.31597	2.24055	2.22011	2.25768	2.33445	2.26951	2.26007	2.33646	2.47857	2.54407	2.46982	2.31806	2.26717	2.30535
Solyc00g009110.2.1	8	C	9	C	3.40552	3.51242	3.37144	3.60271	3.51799	3.57136	3.58984	3.55023	3.51375	3.73296	3.63729	3.57484	3.63175	3.73695	3.70723	3.59802	3.58894	3.49374	3.58771	3.56253	3.42911	3.57955	3.55691	3.59759	3.61627	3.6114	3.51865	3.60184	3.55703	3.74406
Solyc00g009120.2.1	1	C	13	C	2.86392	2.88195	2.84323	3.10175	2.95952	2.92891	3.06032	3.16227	3.09061	3.39094	3.41564	3.18921	3.08207	3.18298	3.1232	3.0406	3.03222	3.00689	2.98182	3.0306	3.03543	3.17085	3.03302	3.197	3.37051	3.30878	3.24576	3.0103	3.03141	3.25935
Solyc00g009130.2.1	9	C	46	D	1.99564	2.03342	2.0607	2.23553	2.20952	2.25527	2.25285	2.1959	2.29226	2.47567	2.45788	2.2878	2.233	2.33041	2.33041	2.19866	2.20683	2.11727	2.27646	2.19866	2.0569	2.26951	2.3032	2.34439	2.42813	2.40312	2.27646	2.27416	2.27416	2.42975
Solyc00g009140.2.1	5	t	14	C	2.07555	1.92942	2.16137	2.35793	2.21748	2.26007	2.36549	2.32015	2.38561	2.48001	2.43775	2.38739	2.27416	2.25527	2.35984	2.1271	2.17609	2.12385	2.19033	2.25527	2.24304	2.19312	2.2833	2.43136	2.47129	2.53403	2.38917	2.25285	2.36361	2.40312
Solyc00g009240.1.1	2	A	2	A	0	0	0	0	0	0	0	0	0	0	0	0	0	0	0	0	0	0	0	0	0	0	0	0	0	0	0	0	0	0
Solyc00g009440.1.1	2	A	2	A	0	0	0	0	0	0	0	0	0	0	0	0	0	0	0	0	0	0	0	0	0	0	0	0	0	0	0	0	0	0
Solyc00g009540.1.1	2	A	2	A	0	0	0	0	0	0	0	0	0	0	0	0	0	0	0	0	0	0	0	0	0	0	0	0	0	0	0	0	0	0
Solyc00g009650.1.1	2	A	2	A	0	0	0	0	0	0	0	0	0	0	0	0	0	0	0	0	0	0	0	0	0	0	0	0	0	0	0	0	0	0
Solyc00g009660.1.1	2	A	2	A	0	0	0	0	0	0	0	0	0	0	0	0	0	0	0	0	0	0	0	0	0	0	0	0	0	0	0	0	0	0
Solyc00g009760.2.1	6	E	24	E	4.07933	4.07911	4.11468	4.12421	4.10023	4.21455	4.51367	4.29914	4.13123	4.46067	3.8667	3.76775	4.51709	4.35338	4.33177	4.15272	4.16569	4.19612	4.15198	4.09548	4.43201	4.23752	4.41137	4.30012	3.7876	3.85376	4.01477	4.39926	4.52777	4.5088
Solyc00g009770.1.1	36	I	40	D	0.30103	0	0	0.477121	0	0.477121	0	0.30103	0.60206	0.30103	0.477121	0	0.60206	0.477121	0.778151	0.477121	0.477121	0	0.30103	0.477121	0.30103	0.477121	0.477121	0.30103	0	0	0	0.30103	0.477121	0.30103
Solyc00g009780.1.1	46	I	23	I	0	0.30103	0.60206	0.778151	0	0.477121	0.477121	0.60206	0.69897	0.60206	0.477121	0.477121	0.778151	0.69897	1.07918	0.477121	0.60206	0.30103	0.69897	0.60206	0.845098	0.778151	0.845098	0.90309	0.477121	0	0.30103	0.69897	0.69897	0.778151
Solyc00g009790.1.1	141	I	16	H	0.845098	0.477121	1.04139	0.954243	0.477121	0.954243	0.69897	0.477121	1.17609	0.845098	0	0.477121	1.39794	1.11394	1.04139	1.27875	1.04139	1.11394	0.69897	0	0.845098	0.69897	1.17609	0.845098	0	0.477121	0.845098	0.845098	0.69897	0.954243
Solyc00g009800.1.1	38	E	23	I	0.954243	0.778151	1.17609	1.17609	0.845098	1.20412	1.14613	0.845098	1.14613	1.30103	0.845098	0.477121	1.41497	1.32222	1.04139	1.30103	1.17609	1.20412	1	0.60206	1.27875	1.14613	1.17609	1.14613	0.30103	0.69897	0.845098	1.25527	1.25527	1.34242
Solyc00g010100.1.1	2	A	2	A	0	0	0	0	0	0	0	0	0	0	0	0	0	0	0	0	0	0	0	0	0	0	0	0	0	0	0	0	0	0
Solyc00g010110.1.1	2	A	2	A	0	0	0	0	0	0	0	0	0	0	0	0	0	0	0	0	0	0	0	0	0	0	0	0	0	0	0	0	0	0
Solyc00g010210.1.1	2	A	2	A	0	0	0	0	0	0	0	0	0	0	0	0	0	0	0	0	0	0	0	0	0	0	0	0	0	0	0	0	0	0
Solyc00g010410.1.1	2	A	2	A	0	0	0	0	0	0	0	0	0	0	0	0	0	0	0	0	0	0	0	0	0	0	0	0	0	0	0	0	0	0
Solyc00g010420.1.1	2	A	2	A	0	0	0	0	0	0	0	0	0	0	0	0	0	0	0	0	0	0	0	0	0	0	0	0	0	0	0	0	0	0
Solyc00g010520.1.1	2	A	2	A	0	0	0	0	0	0	0	0	0	0	0	0	0	0	0	0	0	0	0	0	0	0	0	0	0	0	0	0	0	0
Solyc00g010530.1.1	38	E	20	I	1.11394	0.90309	0.954243	1.11394	1.04139	1.30103	1.17609	1.04139	1	1.32222	0.477121	0.30103	1.39794	1	1.20412	1.11394	0.90309	1.11394	1.07918	1.11394	0.90309	1.07918	1.23045	1	0.90309	0.477121	0.69897	1.14613	1.41497	1.27875
Solyc00g010540.1.1	131	o	17	K	1.07918	0.954243	0.90309	0.90309	0.954243	1.17609	1	0.69897	0.778151	1.23045	0.30103	0.30103	1.25527	0.778151	0.778151	0.90309	0.778151	1.04139	0.90309	0.954243	0.778151	0.845098	1	0.778151	0.778151	0	0.69897	0.90309	1.14613	0.954243
Solyc00g010550.1.1	51	F	17	K	1.11394	1.11394	0.954243	0.90309	1	1	1.11394	1.04139	0.954243	1.62325	0.845098	0.477121	1.50515	1.23045	0.954243	0.69897	1.04139	1.32222	0.778151	0.30103	1.38021	0.90309	0.845098	1	0.845098	1.04139	1.04139	1.23045	1.47712	1.23045
Solyc00g010750.1.1	2	A	4	D	0	0	0	0	0	0	0	0	0	0	0	0	0	0	0	0	0	0	0.30103	0	0	0	0	0	0	0	0	0	0	0
Solyc00g010760.1.1	2	A	2	A	0	0	0	0	0	0	0	0	0	0	0	0	0	0	0	0	0	0	0	0	0	0	0	0	0	0	0	0	0	0
Solyc00g010770.1.1	2	A	2	A	0	0	0	0	0	0	0	0	0	0	0	0	0	0	0	0	0	0	0	0	0	0	0	0	0	0	0	0	0	0
Solyc00g010780.1.1	2	A	2	A	0	0	0	0	0	0	0	0	0	0	0	0	0	0	0	0	0	0	0	0	0	0	0	0	0	0	0	0	0	0
Solyc00g010790.1.1	2	A	2	A	0	0	0	0	0	0	0	0	0	0	0	0	0	0	0	0	0	0	0	0	0	0	0	0	0	0	0	0	0	0
Solyc00g010810.1.1	2	A	2	A	0	0	0	0	0	0	0	0	0	0	0	0	0	0	0	0	0	0	0	0	0	0	0	0	0	0	0	0	0	0
Solyc00g010930.1.1	2	A	2	A	0	0	0	0	0	0	0	0	0	0	0	0	0	0	0	0	0	0	0	0	0	0	0	0	0	0	0	0	0	0
Solyc00g011130.1.1	2	A	2	A	0	0	0	0	0	0	0	0	0	0	0	0	0	0	0	0	0	0	0	0	0	0	0	0	0	0	0	0	0	0
Solyc00g011140.1.1	122	F	2	A	0	0	0	0	0	0	0.30103	0	0	0	0	0	0	0	0	0	0	0	0	0	0	0	0	0	0	0	0	0	0	0.30103
Solyc00g011150.1.1	6	E	24	E	3.93227	3.91798	3.94379	3.92247	3.96937	4.03479	4.34349	4.07515	3.92711	4.23767	3.64395	3.55413	4.3959	4.26183	4.32212	4.02243	4.03011	4.06296	3.99808	3.99471	4.1749	4.00817	4.22084	4.11601	3.54555	3.73981	3.80003	4.26205	4.39981	4.34762
Solyc00g011160.1.1	27	E	20	I	1.04139	1	1.17609	1.07918	1.07918	1.07918	1.47712	1.04139	1.14613	1.36173	0.60206	0.69897	1.36173	1.36173	1.34242	1.07918	1.07918	0.954243	1.07918	1.04139	1.30103	0.954243	1.43136	1.23045	0.845098	0.60206	1	1.25527	1.43136	1.51851
Solyc00g011170.1.1	17	G	20	I	1.11394	1.17609	1.39794	1.27875	1.25527	1.34242	1.50515	1.17609	1	1.44716	1	0.90309	1.5682	1.49136	1.47712	1.25527	1.25527	1.20412	1.14613	1.20412	1.41497	1.30103	1.34242	1.23045	0.69897	1.20412	0.90309	1.50515	1.62325	1.6721
Solyc00g011180.1.1	2	A	2	A	0	0	0	0	0	0	0	0	0	0	0	0	0	0	0	0	0	0	0	0	0	0	0	0	0	0	0	0	0	0
Solyc00g011310.1.1	2	A	2	A	0	0	0	0	0	0	0	0	0	0	0	0	0	0	0	0	0	0	0	0	0	0	0	0	0	0	0	0	0	0
Solyc00g011550.1.1	2	A	2	A	0	0	0	0	0	0	0	0	0	0	0	0	0	0	0	0	0	0	0	0	0	0	0	0	0	0	0	0	0	0
Solyc00g011560.1.1	2	A	2	A	0	0	0	0	0	0	0	0	0	0	0	0	0	0	0	0	0	0	0	0	0	0	0	0	0	0	0	0	0	0
Solyc00g011660.1.1	2	A	2	A	0	0	0	0	0	0	0	0	0	0	0	0	0	0	0	0	0	0	0	0	0	0	0	0	0	0	0	0	0	0
Solyc00g011670.1.1	2	A	2	A	0	0	0	0	0	0	0	0	0	0	0	0	0	0	0	0	0	0	0	0	0	0	0	0	0	0	0	0	0	0
Solyc00g011870.1.1	2	A	2	A	0	0	0	0	0	0	0	0	0	0	0	0	0	0	0	0	0	0	0	0	0	0	0	0	0	0	0	0	0	0
Solyc00g011880.2.1	9	C	14	C	2.27646	2.17319	2.21748	2.3032	2.27875	2.23553	2.32428	2.37107	2.24551	2.5092	2.5611	2.47567	2.20683	2.2014	2.24551	2.41996	2.42651	2.32428	2.27875	2.24797	2.32634	2.33041	2.25285	2.4014	2.52244	2.54777	2.50786	2.29667	2.27875	2.2878
Solyc00g011890.2.1	11	C	9	C	3.19866	3.19173	3.07408	3.25115	3.06333	3.18639	3.0607	3.31302	3.16495	3.39602	3.32777	3.3442	3.07408	3.16879	3.07628	3.36884	3.32201	3.2615	3.00988	3.18611	3.5012	3.08135	3.17638	3.36361	3.31154	3.34889	3.29403	3.07298	2.98811	3.43648
Solyc00g012090.1.1	2	A	2	A	0	0	0	0	0	0	0	0	0	0	0	0	0	0	0	0	0	0	0	0	0	0	0	0	0	0	0	0	0	0
Solyc00g012310.1.1	4	q	4	D	0	0	0	0	0	0.30103	0	0	0	0	0	0	0	0	0	0	0	0.477121	0	0	0	0	0	0	0	0	0	0	0	0
Solyc00g012430.1.1	120	B	17	K	0.30103	0.60206	0.845098	0.477121	0.69897	0.60206	0.90309	0.477121	0.30103	1.14613	0	0.60206	0.69897	0.778151	0.845098	0.778151	0.60206	0.845098	0.477121	0.845098	0.778151	0.60206	0.477121	0.845098	0.30103	0.60206	0.60206	0.845098	0.90309	1
Solyc00g012440.1.1	21	E	23	I	1.04139	0.778151	1.04139	1.17609	1.11394	1.25527	1.41497	1.32222	1	1.50515	0.845098	0.69897	1.5563	1.36173	1.34242	1.25527	1.07918	1.11394	1.32222	1.20412	1.30103	1.04139	1.38021	1.14613	0.845098	0.845098	1.11394	1.27875	1.25527	1.51851
Solyc00g012540.1.1	2	A	4	D	0	0	0	0	0	0	0	0	0	0	0	0	0	0	0	0	0	0.69897	0	0	0	0	0	0	0	0	0	0	0	0
Solyc00g012640.1.1	2	A	4	D	0	0	0	0	0	0	0	0	0	0	0	0	0	0	0	0	0	1.04139	0	0	0	0	0	0	0	0	0	0	0	0
Solyc00g012650.1.1	2	A	4	D	0	0	0	0	0	0	0	0	0	0	0	0	0	0	0	0	0	0.30103	0	0	0	0	0	0	0	0	0	0	0	0
Solyc00g012660.1.1	2	A	4	D	0	0	0	0	0	0	0	0	0	0	0	0	0	0	0	0	0	0.477121	0	0	0	0	0	0	0	0	0	0	0	0
Solyc00g012670.1.1	2	A	4	D	0	0	0	0	0	0	0	0	0	0	0	0	0	0	0	0	0	0.477121	0	0	0	0	0	0	0	0	0	0	0	0
Solyc00g012680.1.1	2	A	4	D	0	0	0	0	0	0	0	0	0	0	0	0	0	0	0	0	0	0.60206	0	0	0	0	0	0	0	0	0	0	0	0
Solyc00g012690.1.1	2	A	4	D	0	0	0	0	0	0	0	0	0	0	0	0	0	0	0	0	0	0.477121	0	0	0	0	0	0	0	0	0	0	0	0
Solyc00g012700.1.1	2	A	4	D	0	0	0	0	0	0	0	0	0	0	0	0	0	0	0	0	0	0.477121	0	0	0	0	0	0	0	0	0	0	0	0
Solyc00g012800.1.1	2	A	2	A	0	0	0	0	0	0	0	0	0	0	0	0	0	0	0	0	0	0	0	0	0	0	0	0	0	0	0	0	0	0
Solyc00g012900.1.1	2	A	2	A	0	0	0	0	0	0	0	0	0	0	0	0	0	0	0	0	0	0	0	0	0	0	0	0	0	0	0	0	0	0
Solyc00g013000.1.1	2	A	2	A	0	0	0	0	0	0	0	0	0	0	0	0	0	0	0	0	0	0	0	0	0	0	0	0	0	0	0	0	0	0
Solyc00g013100.1.1	104	E	35	n	0.30103	0	0.477121	0.477121	0.69897	0.778151	0.69897	0.778151	0.477121	0	0.69897	0	0.778151	0.60206	0.477121	0.30103	0.778151	0.60206	0.30103	0.477121	0.30103	0.60206	0.30103	0.778151	0	0.60206	0.30103	0.30103	0.477121	0.477121
Solyc00g013110.1.1	111	J	23	I	0.60206	0.60206	0.69897	0.60206	0.60206	0.845098	0.845098	0.60206	0.30103	0.69897	0.477121	0.477121	0.60206	0	0	0.60206	0.778151	0.30103	0.477121	0.30103	0.30103	0.60206	0.845098	0.69897	0.69897	0	0.60206	0.69897	0.778151	0.845098
Solyc00g013120.2.1	29	t	20	I	1.59106	1.50515	1.59106	1.69897	1.60206	1.69897	2.11059	1.77815	1.5563	1.73239	1.68124	1.47712	2.07188	1.91908	1.75587	1.72428	1.6721	1.57978	1.47712	1.60206	1.54407	1.74036	1.83885	1.76343	1.60206	1.61278	1.66276	2.02531	2.06446	1.93952
Solyc00g013130.2.1	2	A	2	A	0	0	0	0	0	0	0.30103	0	0	0.30103	0	0	0	0.30103	0.30103	0	0	0	0	0	0	0	0	0	0	0.30103	0	0.30103	0	0
Solyc00g013140.1.1	20	E	41	I	3.10312	3.00389	3.0976	3.05538	3.05767	3.07882	3.48926	3.18865	2.90956	3.16584	2.9248	2.64542	3.4615	3.28803	3.22089	3.15137	3.14551	3.05154	3.00732	3.01242	2.98588	3.10823	3.19451	3.12646	2.80956	2.83442	2.84819	3.30728	3.40671	3.34025
Solyc00g013150.1.1	134	E	41	I	2.33846	2.3032	2.43457	2.24797	2.29226	2.35984	2.76938	2.43775	2.23045	2.44248	2.18184	1.97772	2.70757	2.52763	2.52892	2.44404	2.38917	2.34635	2.28556	2.27184	2.22272	2.36736	2.50379	2.40312	2.02531	2.08991	2.17898	2.61595	2.67669	2.6149
Solyc00g013160.1.1	29	t	20	I	1.65321	1.57978	1.66276	1.72428	1.79934	1.70757	2.18469	1.95424	1.54407	1.74036	1.85733	1.38021	2.13354	1.98677	1.92942	1.78533	1.74036	1.62325	1.57978	1.54407	1.44716	1.85126	2.03743	1.75587	1.59106	1.74036	1.77815	2.04532	2.21748	2.06819
Solyc00g013170.1.1	84	E	20	I	1.54407	1.64345	1.57978	1.62325	1.53148	1.6902	2.15534	1.70757	1.51851	1.69897	1.74819	1.43136	2.08636	1.88081	1.96379	1.78533	1.6902	1.57978	1.62325	1.47712	1.47712	1.82607	1.94448	1.85733	1.66276	1.6721	1.69897	2.08636	2.16732	1.93952
Solyc00g013180.1.1	134	E	41	I	2.32428	2.35793	2.40483	2.35411	2.38739	2.42813	2.85126	2.45939	2.23553	2.36549	2.13988	1.8451	2.82543	2.6981	2.6721	2.47567	2.42488	2.38561	2.31806	2.34635	2.11394	2.49276	2.54654	2.47276	2	2.11059	2.11059	2.72673	2.79796	2.74194
Solyc00g013190.1.1	84	E	20	I	1.4624	1.38021	1.44716	1.47712	1.5563	1.30103	2.02531	1.61278	1.41497	1.5563	1.34242	0.778151	1.90849	1.73239	1.79239	1.57978	1.66276	1.43136	1.47712	1.59106	1.11394	1.63347	1.66276	1.65321	1.27875	1.17609	1.38021	1.92942	2.04139	1.88081
Solyc00g013320.1.1	2	A	2	A	0	0	0	0	0	0	0	0	0	0	0	0	0	0	0	0	0	0	0	0	0	0	0	0	0	0	0	0	0	0
Solyc00g013330.1.1	2	A	2	A	0	0	0	0	0	0	0	0	0	0	0	0	0	0	0	0	0	0	0	0	0	0	0	0	0	0	0	0	0	0
Solyc00g013770.1.1	2	A	2	A	0	0	0	0	0	0	0	0	0	0	0	0	0	0	0	0	0	0	0	0	0	0	0	0	0	0	0	0	0	0
Solyc00g014170.1.1	2	A	2	A	0	0	0	0	0	0	0	0	0	0	0	0	0	0	0	0	0	0	0	0	0	0	0	0	0	0	0	0	0	0
Solyc00g014180.1.1	2	A	2	A	0	0	0	0	0	0	0	0	0	0	0	0	0	0	0	0	0	0	0	0	0	0	0	0	0	0	0	0	0	0
Solyc00g014190.1.1	2	A	2	A	0	0	0	0	0	0	0	0	0	0	0	0	0	0	0	0	0	0	0	0	0	0	0	0	0	0	0	0	0	0
Solyc00g014290.1.1	2	A	2	A	0	0	0	0	0	0	0	0	0	0	0	0	0	0	0	0	0	0	0	0	0	0	0	0	0	0	0	0	0	0
Solyc00g014390.1.1	2	A	2	A	0	0	0	0	0	0	0	0	0	0	0	0	0	0	0	0	0	0	0	0	0	0	0	0	0	0	0	0	0	0
Solyc00g014790.2.1	110	J	8	G	1.25527	1.27875	1.30103	1.07918	1.23045	1.11394	1.5682	1.50515	1.27875	1.17609	1.27875	0.845098	1.25527	1.20412	1.07918	1.39794	1.41497	1.20412	1.23045	1.17609	1.11394	1.34242	1.44716	1.30103	1.07918	1.17609	1.11394	1.11394	1.39794	1.23045
Solyc00g014800.1.1	116	F	7	C	0.477121	0.60206	0.69897	0.477121	0.778151	0.845098	0.954243	0.954243	0.30103	0.60206	0.778151	0.60206	0.778151	0.778151	0.60206	0.69897	1.04139	0.90309	0.477121	0.90309	0.69897	0.90309	0.477121	0.954243	0.60206	0.477121	0.69897	0.30103	0.69897	0.60206
Solyc00g014810.1.1	80	o	15	G	0	0.30103	0.30103	0	0.477121	0.30103	0.30103	0.477121	0.477121	0	0	0	0.30103	0	0.30103	0.60206	0.69897	0.477121	0	0.60206	0.477121	0.30103	0.60206	0.477121	0.30103	0.30103	0	0.477121	0.477121	0.477121
Solyc00g014820.2.1	97	o	23	I	0.60206	0.60206	0.30103	0.845098	0.90309	0.60206	1.11394	0.778151	0.477121	0.477121	0.90309	0	0.30103	0.60206	0.477121	0.845098	0	0.60206	0.60206	0.69897	0.477121	0.69897	0.60206	0.845098	0.477121	0.845098	0.778151	0.69897	1	0.954243
Solyc00g014830.2.1	134	E	41	I	2.50106	2.48714	2.54407	2.51322	2.51055	2.53782	3.00689	2.60853	2.29003	2.36736	2.25527	2.04922	2.94002	2.85187	2.81425	2.55991	2.48287	2.46687	2.50379	2.50379	2.15534	2.57054	2.69548	2.56585	2.08636	2.22789	2.26482	2.8848	2.92117	2.88536
Solyc00g014840.1.1	22	E	41	I	2.13988	2.16732	2.15836	2.12385	2.19312	2.12385	2.64444	2.32634	2.10721	2.02531	1.94448	1.64345	2.61066	2.42975	2.50106	2.23805	2.13354	2.13033	2.06446	2.15229	1.90849	2.27875	2.39794	2.2878	1.73239	1.95904	1.9345	2.51455	2.59218	2.57287
Solyc00g014850.1.1	22	E	41	I	2.13672	2.1271	2.24304	2.14922	2.17319	2.19312	2.63448	2.24304	1.89763	1.98227	1.88649	1.5682	2.54407	2.31175	2.38021	2.13033	2.18184	1.95904	2.08991	2.05308	1.81954	2.25042	2.29226	2.22011	1.6902	1.76343	1.86923	2.45788	2.54654	2.50106
Solyc00g014860.1.1	141	I	27	k	0.30103	0.69897	0.477121	0.477121	0.30103	0.30103	0.69897	0.477121	0	0.30103	0	0.477121	0.845098	0.69897	0.30103	0	0.69897	0.60206	0.477121	0.477121	0	0.60206	0.477121	0.477121	0.30103	0.477121	0	0.477121	0.69897	0.30103
Solyc00g014960.1.1	2	A	2	A	0	0	0	0	0	0	0	0	0	0	0	0	0	0	0	0	0	0	0	0	0	0	0	0	0	0	0	0	0	0
Solyc00g014970.1.1	2	A	2	A	0	0	0	0	0	0	0	0	0	0	0	0	0	0	0	0	0	0	0	0	0	0	0	0	0	0	0	0	0	0
Solyc00g014980.1.1	2	A	2	A	0	0	0	0	0	0	0	0	0	0	0	0	0	0	0	0	0	0	0	0	0	0	0	0	0	0	0	0	0	0
Solyc00g014990.1.1	2	A	2	A	0	0	0	0	0	0	0	0	0	0	0	0	0	0	0	0	0	0	0	0	0	0	0	0	0	0	0	0	0	0
Solyc00g015000.1.1	2	A	2	A	0	0	0	0	0	0	0	0	0	0	0	0	0	0	0	0	0	0	0	0	0	0	0	0	0	0	0	0	0	0
Solyc00g015600.1.1	2	A	2	A	0	0	0	0	0	0	0	0	0	0	0	0	0	0	0	0	0	0	0	0	0	0	0	0	0	0	0	0	0	0
Solyc00g015610.1.1	2	A	2	A	0	0	0	0	0	0	0	0	0	0	0	0	0	0	0	0	0	0	0	0	0	0	0	0	0	0	0	0	0	0
Solyc00g015720.1.1	2	A	2	A	0	0	0	0	0	0	0	0	0	0	0	0	0	0	0	0	0	0	0	0	0	0	0	0	0	0	0	0	0	0
Solyc00g015730.1.1	2	A	2	A	0	0	0	0	0	0	0	0	0	0	0	0	0	0	0	0	0	0	0	0	0	0	0	0	0	0	0	0	0	0
Solyc00g015740.1.1	2	A	2	A	0	0	0	0	0	0	0	0	0	0	0	0	0	0	0	0	0	0	0	0	0	0	0	0	0	0	0	0	0	0
Solyc00g015750.1.1	2	A	2	A	0	0	0	0	0	0	0	0	0	0	0	0	0	0	0	0	0	0	0	0	0	0	0	0	0	0	0	0	0	0
Solyc00g015760.1.1	2	A	2	A	0	0	0	0	0	0	0	0	0	0	0	0	0	0	0	0	0	0	0	0	0	0	0	0	0	0	0	0	0	0
Solyc00g015770.1.1	2	A	2	A	0	0	0	0	0	0	0	0	0	0	0	0	0	0	0	0	0	0	0	0	0	0	0	0	0	0	0	0	0	0
Solyc00g016470.1.1	2	A	2	A	0	0	0	0	0	0	0	0	0	0	0	0	0	0	0	0	0	0	0	0	0	0	0	0	0	0	0	0	0	0
Solyc00g016480.1.1	2	A	2	A	0	0	0	0	0	0	0	0	0	0	0	0	0	0	0	0	0	0	0	0	0	0	0	0	0	0	0	0	0	0
Solyc00g016490.1.1	2	A	2	A	0	0	0	0	0	0	0	0	0	0	0	0	0	0	0	0	0	0	0	0	0	0	0	0	0	0	0	0	0	0
Solyc00g016590.1.1	2	A	2	A	0	0	0	0	0	0	0	0	0	0	0	0	0	0	0	0	0	0	0	0	0	0	0	0	0	0	0	0	0	0
Solyc00g016790.1.1	2	A	2	A	0	0	0	0	0	0	0	0	0	0	0	0	0	0	0	0	0	0	0	0	0	0	0	0	0	0	0	0	0	0
Solyc00g016890.1.1	2	A	2	A	0	0	0	0	0	0	0	0	0	0	0	0	0	0	0	0	0	0	0	0	0	0	0	0	0	0	0	0	0	0
Solyc00g016900.1.1	2	A	2	A	0	0	0	0	0	0	0	0	0	0	0	0	0	0	0	0	0	0	0	0	0	0	0	0	0	0	0	0	0	0
Solyc00g016910.1.1	2	A	2	A	0	0	0	0	0	0	0	0	0	0	0	0	0	0	0	0	0	0	0	0	0	0	0	0	0	0	0	0	0	0
Solyc00g017210.1.1	2	A	2	A	0	0	0	0	0	0	0	0	0	0	0	0	0	0	0	0	0.30103	0	0	0	0	0	0	0	0.30103	0	0	0	0	0
Solyc00g017220.1.1	2	A	2	A	0	0	0	0	0	0	0	0	0	0	0	0	0	0	0	0	0	0	0	0	0	0	0	0	0	0	0	0	0	0
Solyc00g017230.1.1	2	A	2	A	0	0	0	0	0	0	0	0	0	0	0	0	0	0	0	0	0	0	0	0	0	0	0	0	0	0	0	0	0	0
Solyc00g017530.1.1	2	A	2	A	0	0	0	0	0	0	0	0	0	0	0	0	0	0	0	0	0	0	0	0	0	0	0	0	0	0	0	0	0	0
Solyc00g017540.1.1	2	A	2	A	0	0	0	0	0	0	0	0	0	0	0	0	0	0	0	0	0	0	0	0	0	0	0	0	0	0	0	0	0	0
Solyc00g017550.1.1	2	A	2	A	0	0	0	0	0	0	0	0	0	0	0	0	0	0	0	0	0	0	0	0	0	0	0	0	0	0	0	0	0	0
Solyc00g017750.1.1	2	A	2	A	0	0	0	0	0	0	0	0	0	0	0	0	0	0	0	0	0	0	0	0	0	0	0	0	0	0	0	0	0	0
Solyc00g017760.1.1	2	A	2	A	0	0	0	0	0	0	0	0	0	0	0	0	0	0	0	0	0	0	0	0	0	0	0	0	0	0	0	0	0	0
Solyc00g017860.1.1	2	A	2	A	0	0	0	0	0	0	0	0	0	0	0	0	0	0	0	0	0	0	0	0	0	0	0	0	0	0	0	0	0	0
Solyc00g017870.1.1	2	A	2	A	0	0	0	0	0	0	0	0	0	0	0	0	0	0	0	0	0	0	0	0	0	0	0	0	0	0	0	0	0	0
Solyc00g017880.1.1	2	A	2	A	0	0	0	0	0	0	0	0	0	0	0	0	0	0	0	0	0	0	0	0	0	0	0	0	0	0	0	0	0	0
Solyc00g017890.1.1	2	A	2	A	0	0	0	0	0	0	0	0	0	0	0	0	0	0	0	0	0	0	0	0	0	0	0	0	0	0	0	0	0	0
Solyc00g017900.1.1	2	A	2	A	0	0	0	0	0	0	0	0	0	0	0	0	0	0	0	0	0	0	0	0	0	0	0	0	0	0	0	0	0	0
Solyc00g017910.1.1	2	A	2	A	0	0	0	0	0	0	0	0	0	0	0	0	0	0	0	0	0	0	0	0	0	0	0	0	0	0	0	0	0	0
Solyc00g017920.1.1	2	A	2	A	0	0	0	0	0	0	0	0	0	0	0	0	0	0	0	0	0	0	0	0	0	0	0	0	0	0	0	0	0	0
Solyc00g017930.1.1	2	A	2	A	0	0	0	0	0	0	0	0	0	0	0	0	0	0	0	0	0	0	0	0	0	0	0	0	0	0	0	0	0	0
Solyc00g018760.1.1	30	s	4	D	0	0	0	0	0.30103	0	0	0	0	0	0	0.30103	0	0	0	0.30103	0	0.30103	0	0.30103	0	0	0.30103	0	0	0	0	0	0	0.30103
Solyc00g018770.1.1	30	s	35	n	0	0	0	0	0.60206	0	0	0	0	0	0	0.60206	0	0	0	0.60206	0	0.60206	0	0.60206	0	0	0.60206	0	0	0	0	0	0	0.60206
Solyc00g018970.1.1	3	q	35	n	0	0.30103	0	0.30103	0.477121	0.477121	0.60206	0.477121	0	0.778151	0	0.30103	0.60206	0.60206	0.30103	0.30103	0	0.69897	0.30103	0.60206	0.60206	0.30103	0.69897	0.30103	0	0.477121	0.477121	0	0.60206	0.60206
Solyc00g019610.1.1	2	A	2	A	0	0	0	0	0	0	0	0	0	0	0	0	0	0	0	0	0	0	0	0	0	0	0	0	0	0	0	0	0	0
Solyc00g019620.1.1	2	A	2	A	0	0	0	0	0	0	0	0	0	0	0	0	0	0	0	0	0	0	0	0	0	0	0	0	0	0	0	0	0	0
Solyc00g019630.1.1	2	A	2	A	0	0	0	0	0	0	0	0	0	0	0	0	0	0	0	0	0	0	0	0	0	0	0	0	0	0	0	0	0	0
Solyc00g019730.1.1	23	E	41	I	2.83059	2.76418	2.8848	2.81823	2.79309	2.8169	3.31366	3.01494	2.72591	2.96237	2.76492	2.49693	3.27715	3.15957	3.15351	2.89098	2.90417	2.88024	2.82282	2.83569	2.74194	2.86629	3.00432	2.91169	2.56467	2.63749	2.68842	3.18554	3.22246	3.20222
Solyc00g019740.1.1	23	E	41	I	2.88309	2.83506	2.91222	2.89042	2.8848	2.91275	3.37051	3.03703	2.76118	2.95617	2.7796	2.50379	3.35025	3.21643	3.20222	2.89763	2.94596	2.88309	2.81425	2.8657	2.71181	2.93902	3.01912	2.9345	2.60206	2.65031	2.64836	3.25768	3.29358	3.27646
Solyc00g019750.1.1	84	E	41	I	1.86923	1.82607	1.91908	1.78533	1.93952	1.89763	2.29667	2.03743	1.74819	1.89763	1.83251	1.5563	2.27875	2.18184	2.15534	1.92428	1.90849	1.83885	1.91381	1.75587	1.73239	1.99564	1.99123	2	1.5563	1.62325	1.61278	2.22272	2.26482	2.26482
Solyc00g019950.1.1	22	E	41	I	1.9345	1.94939	2.02531	1.9345	2.02119	2.0569	2.5092	2.1038	1.81954	2.06446	1.78533	1.60206	2.45025	2.36549	2.30103	2.02938	1.98677	1.95904	1.88081	2.02531	1.78533	2.07188	2.25285	2.1271	1.63347	1.716	1.79934	2.39094	2.49693	2.46389
Solyc00g019960.1.1	22	E	41	I	2.06446	2.07555	2.07555	2.03743	2.03743	2.13033	2.5966	2.21748	1.83885	2.1271	1.89209	1.61278	2.59106	2.41996	2.39794	2.17898	2.14301	2.18184	2.01703	2.05308	1.90309	2.20952	2.32222	2.13988	1.79239	1.82607	1.72428	2.46538	2.58433	2.49415
Solyc00g019970.2.1	134	E	41	I	2.46835	2.4183	2.48996	2.50243	2.45025	2.51188	2.98498	2.62221	2.30103	2.55145	2.39094	2.04139	2.93952	2.81954	2.71433	2.54407	2.53529	2.48572	2.41996	2.46982	2.32015	2.58092	2.71096	2.57287	2.17319	2.22272	2.27875	2.87448	2.94448	2.88762
Solyc00g019980.2.1	29	t	18	G	1.8451	1.74036	1.80618	1.94448	1.98677	1.89209	2.24304	1.99123	1.68124	1.80618	1.75587	1.41497	2.1038	1.99123	1.88649	1.88081	1.77815	1.77085	1.86332	1.77085	1.75587	2.06819	2.07555	1.94448	1.53148	1.57978	1.74036	2.04922	2.18469	1.98227
Solyc00g019990.1.1	43	F	23	I	0.30103	0.477121	0.60206	0.30103	0.60206	0.60206	0.778151	0.954243	0.30103	0.477121	0.845098	0.477121	0.69897	0.477121	0.30103	0.60206	0	0	0.30103	0.477121	0.30103	0.778151	0.477121	0.954243	0	0.477121	0.60206	0.954243	0.69897	0.69897
Solyc00g020000.1.1	27	E	23	I	1.04139	0.954243	1.14613	0.778151	0.954243	1	1.44716	1.04139	0.778151	0.954243	1	0.69897	1.34242	1.27875	1.04139	0.778151	0.954243	0.845098	0.845098	0.954243	0.778151	1.17609	1.36173	0.845098	0.954243	0.845098	0.477121	1.17609	1.38021	1.11394
Solyc00g020010.1.1	84	E	20	I	1.6902	1.4624	1.65321	1.69897	1.5682	1.6902	2.02119	1.69897	1.32222	1.4624	1.34242	1.20412	1.86923	1.73239	1.72428	1.68124	1.62325	1.59106	1.65321	1.61278	1.44716	1.716	1.6902	1.75587	1.27875	1.32222	1.34242	1.86332	1.77815	1.69897
Solyc00g020020.2.1	84	E	20	I	2.08636	1.86332	2.08991	2.05308	2.10037	1.97772	2.3962	2.04139	1.79934	1.79239	1.79934	1.39794	2.29003	2.03743	2.09342	2.06446	2.02119	2.02119	1.79239	1.88081	1.66276	2.0086	2.10037	2	1.57978	1.5682	1.74036	2.14613	2.24304	2.16732
Solyc00g020030.1.1	84	E	20	I	1.6721	1.53148	1.66276	1.70757	1.65321	1.69897	1.93952	1.62325	1.41497	1.11394	1.47712	1.14613	1.85126	1.57978	1.74819	1.62325	1.62325	1.61278	1.43136	1.23045	1.17609	1.60206	1.74819	1.62325	1.20412	1.17609	1.34242	1.716	1.69897	1.86923
Solyc00g020040.1.1	22	E	41	I	2.14922	1.97313	2.06819	2.07188	2.10037	2.02938	2.5563	2.25285	1.88081	1.86923	2	1.62325	2.49136	2.43457	2.33041	2.09691	2.03743	2.06819	2.07555	2	1.59106	2.15534	2.26482	2.03743	1.86332	1.85733	1.88649	2.40483	2.3962	2.39794
Solyc00g020440.1.1	2	A	2	A	0	0	0	0	0	0	0	0	0	0	0	0	0	0	0	0	0	0	0	0	0	0	0	0	0	0	0	0	0	0
Solyc00g020540.1.1	122	F	4	D	0	0	0	0	0	0	0.30103	0	0	0	0	0	0	0	0	0	0	0	0	0	0.30103	0	0	0	0	0	0	0	0	0
Solyc00g020840.2.1	8	C	9	C	3.53529	3.76782	3.57345	3.62511	3.51508	3.68242	3.39058	3.51693	3.57795	3.74492	3.57264	3.67265	3.45954	3.75089	3.60703	3.75282	3.77269	3.68413	3.67504	3.54802	3.20575	3.59084	3.53857	3.46479	3.48742	3.46538	3.46389	3.50596	3.1452	3.66492
Solyc00g020940.1.1	2	A	2	A	0	0	0	0	0	0	0	0	0	0	0	0	0	0	0	0	0	0	0	0	0	0	0	0	0	0	0	0	0	0
Solyc00g020950.1.1	2	A	2	A	0	0	0	0	0	0	0	0	0	0	0	0	0	0	0	0	0	0	0	0	0	0	0	0	0	0	0	0	0	0
Solyc00g020960.1.1	2	A	2	A	0	0	0	0	0	0	0	0	0	0	0	0	0	0	0	0	0	0	0	0	0	0	0	0	0	0	0	0	0	0
Solyc00g020970.1.1	2	A	2	A	0	0	0	0	0	0	0	0	0	0	0	0	0	0	0	0	0	0	0	0	0	0	0	0	0	0	0	0	0	0
Solyc00g020980.1.1	2	A	2	A	0	0	0	0	0	0	0	0	0	0	0	0	0	0	0	0	0	0	0	0	0	0	0	0	0	0	0	0	0	0
Solyc00g020990.1.1	2	A	2	A	0	0	0	0	0	0	0	0	0	0	0	0	0	0	0	0	0	0	0	0	0	0	0	0	0	0	0	0	0	0
Solyc00g021490.1.1	2	A	2	A	0	0	0	0	0	0	0	0	0	0	0	0	0	0	0	0	0	0	0	0	0	0	0	0	0	0	0	0	0	0
Solyc00g021500.1.1	2	A	2	A	0	0	0	0	0	0	0	0	0	0	0	0	0	0	0	0	0	0	0	0	0	0	0	0	0	0	0	0	0	0
Solyc00g021510.1.1	2	A	2	A	0	0	0	0	0	0	0	0	0	0	0	0	0	0	0	0	0	0	0	0	0	0	0	0	0	0	0	0	0	0
Solyc00g021520.1.1	2	A	2	A	0	0	0	0	0	0	0	0	0	0	0	0	0	0	0	0	0	0	0	0	0	0	0	0	0	0	0	0	0	0
Solyc00g021530.1.1	2	A	2	A	0	0	0	0	0	0	0	0	0	0	0	0	0	0	0	0	0	0	0	0	0	0	0	0	0	0	0	0	0	0
Solyc00g021630.1.1	134	E	41	I	2.45025	2.35025	2.3962	2.40483	2.35984	2.42325	2.83378	2.52114	2.24797	2.58995	2.35603	2.13033	2.85914	2.79099	2.79449	2.37658	2.43616	2.34439	2.40654	2.3483	2.33244	2.40654	2.50651	2.3927	2.27646	2.36173	2.43297	2.77085	2.80003	2.77232
Solyc00g021640.2.1	134	E	41	I	2.47567	2.36922	2.47276	2.4456	2.4133	2.47422	2.85187	2.53148	2.36549	2.5832	2.3927	2.17609	2.79449	2.5563	2.58659	2.52375	2.44091	2.4133	2.41996	2.37291	2.4216	2.53782	2.617	2.45332	2.233	2.30535	2.42813	2.72428	2.78817	2.63749
Solyc00g021650.1.1	3	q	26	B	0	0.30103	0.30103	0	0.30103	0.60206	0.60206	0	0	0	0	0.477121	0.30103	0.30103	0	0.30103	0.30103	0.30103	0.30103	0	0.477121	0	0.30103	0	0	0	0	0.30103	0.60206	0
Solyc00g021660.1.1	96	J	2	A	0.30103	0	0.30103	0	0	0.30103	0	0	0	0	0.30103	0	0	0	0.30103	0	0.30103	0	0	0	0	0	0	0.477121	0	0	0	0	0.60206	0
Solyc00g022070.1.1	131	o	17	K	0.90309	0.90309	0.90309	0.954243	0.69897	1.04139	1.17609	1.04139	0.60206	0.954243	0.30103	0.477121	0.845098	1	0.845098	1.04139	0.778151	0.60206	0.69897	0.778151	0.845098	0.845098	0.477121	0.90309	0.69897	0.60206	0.69897	1.32222	1.11394	1.07918
Solyc00g022080.1.1	131	o	17	K	0.69897	1.04139	0.90309	0.69897	1	0.845098	1.36173	0.845098	0.954243	0.778151	0.845098	0.30103	1.07918	0.778151	1.14613	0.90309	0.954243	0.778151	0.90309	0.69897	0.69897	0.60206	1.11394	0.60206	0.477121	0.845098	0.30103	1.30103	1.25527	1.07918
Solyc00g022090.1.1	27	E	23	I	1.17609	1.20412	0.845098	1	1.17609	0.954243	1.51851	1.11394	0.90309	0.778151	1.04139	0.30103	1.14613	1.17609	1.04139	1.17609	1.11394	0.90309	1.04139	1	0.778151	1.04139	1.32222	0.90309	1	0.845098	0.954243	1.14613	1.32222	1.14613
Solyc00g022100.1.1	134	E	41	I	2.35793	2.36736	2.46538	2.4133	2.43775	2.4456	2.89432	2.48144	2.19866	2.38917	2.21748	1.90849	2.80072	2.67486	2.64246	2.48855	2.42975	2.37475	2.4216	2.44716	2.12057	2.48996	2.64836	2.51455	2.06446	2.10037	2.10037	2.716	2.81291	2.71265
Solyc00g022110.2.1	23	E	41	I	2.88024	2.81158	2.89653	2.84942	2.86332	2.87099	3.37162	2.97589	2.72346	2.81558	2.74819	2.3784	3.3189	3.15625	3.10415	2.94101	2.90526	2.82802	2.80618	2.8488	2.66932	2.9652	3.06558	2.97543	2.55145	2.57749	2.60746	3.18949	3.32838	3.18526
Solyc00g022920.1.1	2	A	2	A	0	0	0	0	0	0	0	0	0	0	0	0	0	0	0	0	0	0	0	0	0	0	0	0	0	0	0	0	0	0
Solyc00g023020.1.1	2	A	2	A	0	0	0	0	0	0	0	0	0	0	0	0	0	0	0	0	0	0	0	0	0	0	0	0	0	0	0	0	0	0
Solyc00g023030.1.1	2	A	2	A	0	0	0	0	0	0	0	0	0	0	0	0	0	0	0	0	0	0	0	0	0	0	0	0	0	0	0	0	0	0
Solyc00g023040.1.1	2	A	2	A	0	0	0	0	0	0	0	0	0	0	0	0	0	0	0	0	0	0	0	0	0	0	0	0	0	0	0	0	0	0
Solyc00g023050.1.1	2	A	2	A	0	0	0	0	0	0	0	0	0	0	0	0	0	0	0	0	0	0	0	0	0	0	0	0	0	0	0	0	0	0
Solyc00g023250.1.1	2	A	2	A	0	0	0	0	0	0	0	0	0	0	0	0	0	0	0	0	0	0	0	0	0	0	0	0	0	0	0	0	0	0
Solyc00g023260.1.1	2	A	2	A	0	0	0	0	0	0	0	0	0	0	0	0	0	0	0	0	0	0	0	0	0	0	0	0	0	0	0	0	0	0
Solyc00g023270.1.1	2	A	2	A	0	0	0	0	0	0	0	0	0	0	0	0	0	0	0	0	0	0	0	0	0	0	0	0	0	0	0	0	0	0
Solyc00g023470.1.1	2	A	2	A	0	0	0	0	0	0	0	0	0	0	0	0	0	0	0	0	0	0	0	0	0	0	0	0	0	0	0	0	0	0
Solyc00g023570.1.1	97	o	16	H	0.477121	0.60206	0.30103	0.60206	0.30103	0.477121	0.954243	0.845098	0.30103	0.69897	0.30103	0.30103	0.90309	0.30103	0.477121	0.30103	0.778151	0.477121	0.30103	0.30103	0.477121	0.30103	0.30103	0.778151	0.30103	0	0	0.778151	0.90309	0.477121
Solyc00g023580.1.1	97	o	23	I	0.60206	0.954243	0.778151	0.90309	0.60206	0.60206	0.845098	0.60206	0.477121	0.778151	0.30103	0	0.69897	0.477121	0.30103	0.60206	0.477121	0.69897	0.30103	0.477121	0	0.69897	0.778151	0.845098	0.60206	0.477121	0	1	0.90309	0.90309
Solyc00g023590.2.1	115	J	20	I	1.07918	1.20412	1.39794	1.17609	1.32222	1.17609	1.51851	1.20412	1.14613	1.27875	1.14613	1.07918	1.36173	1.04139	1.20412	1.36173	1.27875	1.25527	1.43136	1.32222	1	1.32222	1.25527	1.30103	1	1.07918	0.90309	1.41497	1.36173	1.50515
Solyc00g023600.1.1	38	E	23	I	0.30103	0.778151	0.90309	0.69897	1.04139	1.07918	1.36173	1.04139	0.69897	0.845098	0.477121	0	1	0.954243	1.20412	0.69897	0.90309	0.69897	0.778151	1	0.778151	0.954243	1.04139	1.11394	0.69897	0.60206	0.60206	1.11394	1.32222	0.778151
Solyc00g023700.2.1	18	u	36	L	0	0	0.477121	0.60206	0.60206	0.30103	0.60206	0.60206	0	0	0.477121	0.30103	0.954243	0.477121	0.69897	0.30103	0.69897	0.477121	0.477121	0.60206	0.477121	0.477121	0.30103	0.60206	0.477121	0.60206	0.60206	0.69897	0.778151	0.69897
Solyc00g023710.1.1	85	J	38	L	0.69897	0.30103	0.477121	0.778151	0.60206	0.30103	0.778151	0.30103	0.477121	0	0	0.30103	0.30103	0.477121	0.30103	0.477121	0.30103	0	0	0.477121	0.30103	0	0.60206	0.60206	0.477121	0.30103	0.30103	0.30103	0.477121	0.30103
Solyc00g024010.1.1	2	A	2	A	0	0	0	0	0	0	0	0	0	0	0	0	0	0	0	0	0	0	0	0	0	0	0	0	0	0	0	0	0	0
Solyc00g024020.1.1	2	A	2	A	0	0	0	0	0	0	0	0	0	0	0	0	0	0	0	0	0	0	0	0	0	0	0	0	0	0	0	0	0	0
Solyc00g024030.1.1	2	A	2	A	0	0	0	0	0	0	0	0	0	0	0	0	0	0	0	0	0	0	0	0	0	0	0	0	0	0	0	0	0	0
Solyc00g024040.1.1	2	A	2	A	0	0	0	0	0	0	0	0	0	0	0	0	0	0	0	0	0	0	0	0	0	0	0	0	0	0	0	0	0	0
Solyc00g024050.1.1	2	A	2	A	0	0	0	0	0	0	0	0	0	0	0	0	0	0	0	0	0	0	0	0	0	0	0	0	0	0	0	0	0	0
Solyc00g024150.2.1	14	C	14	C	2.47276	2.52892	2.46835	2.70586	2.55267	2.62221	2.57634	2.76343	2.78817	2.94988	2.87795	2.75051	2.67486	2.77085	2.72916	2.74115	2.67761	2.53275	2.54283	2.61595	2.60638	2.67669	2.66839	2.84073	2.98767	3.06781	2.86923	2.78675	2.71265	2.84696
Solyc00g024160.1.1	115	J	22	M	1.04139	0.778151	1.04139	1.11394	1.27875	1.27875	1.38021	1.34242	1.38021	1.34242	1.5682	1.36173	1.6721	1.49136	1.72428	1.23045	1.17609	0.60206	1.11394	1.25527	1.07918	1.25527	1.23045	1.4624	1.716	1.61278	1.47712	1.65321	1.86332	1.88649
Solyc00g024170.1.1	13	I	2	A	0	0	0	0	0	0	0	0	0	0	0	0	0.30103	0.30103	0.477121	0	0	0	0	0	0	0.30103	0	0	0	0.30103	0	0.30103	0.30103	0.30103
Solyc00g024370.1.1	2	A	2	A	0	0	0	0	0	0	0	0	0	0	0	0	0	0	0	0	0	0	0	0	0	0	0	0	0	0	0	0	0	0
Solyc00g024570.1.1	2	A	4	D	0	0	0	0	0	0	0	0	0	0	0	0	0	0	0	0	0	0	0	0	0.30103	0	0	0	0	0	0	0	0	0
Solyc00g024670.1.1	2	A	2	A	0	0	0	0	0	0	0	0	0	0	0	0	0	0	0	0	0	0	0	0	0	0	0	0	0	0	0	0	0	0
Solyc00g024680.1.1	2	A	2	A	0	0	0	0	0	0	0	0	0	0	0	0	0	0	0	0	0	0	0	0	0	0	0	0	0	0	0	0	0	0
Solyc00g024690.1.1	2	A	2	A	0	0	0	0	0	0	0	0	0	0	0	0	0	0	0	0	0	0	0	0	0	0	0	0	0	0	0	0	0	0
Solyc00g025290.1.1	134	E	41	I	2.15229	2.10037	2.13672	2.13988	2.1038	2.06819	2.51983	2.16435	2.00432	2.20683	2.13988	1.97772	2.52634	2.30535	2.24797	2.15836	2.17319	2.01284	2.02938	2.03342	2.03743	2.26007	2.3784	2.20683	2.02938	1.97313	2.12057	2.39094	2.48144	2.44404
Solyc00g025300.1.1	3	q	27	K	0.30103	0.477121	0.30103	0.60206	0.60206	0.30103	0.60206	0.30103	0.477121	0.69897	0.30103	0.477121	0.69897	0.477121	0.477121	0.60206	0.477121	0.30103	0.30103	0.30103	0	0.30103	0.30103	0.30103	0.30103	0.477121	0.477121	0.778151	0.477121	0.60206
Solyc00g025400.2.1	27	E	23	I	1.11394	0.954243	1.27875	1.20412	1.20412	1	1.62325	1.04139	1	1.04139	0.845098	0.60206	1.4624	1.39794	1.43136	1.04139	1.11394	1.20412	1.25527	1.23045	1	1.11394	1.17609	1.30103	0.845098	1	1	1.39794	1.50515	1.23045
Solyc00g025500.1.1	2	A	2	A	0	0	0	0	0	0	0	0	0	0	0	0	0	0	0	0	0	0	0	0	0	0	0	0	0	0	0	0	0	0
Solyc00g025510.1.1	2	A	2	A	0	0	0	0	0	0	0	0	0	0	0	0	0	0	0	0	0	0	0	0	0	0	0	0	0	0	0	0	0	0
Solyc00g025520.1.1	2	A	2	A	0	0	0	0	0	0	0	0	0	0	0	0	0	0	0	0	0	0	0	0	0	0	0	0	0	0	0	0	0	0
Solyc00g025530.1.1	2	A	2	A	0	0	0	0	0	0	0	0	0	0	0	0	0	0	0	0	0	0	0	0	0	0	0	0	0	0	0	0	0	0
Solyc00g025540.1.1	2	A	2	A	0	0	0	0	0	0	0	0	0	0	0	0	0	0	0	0	0	0	0	0	0	0	0	0	0	0	0	0	0	0
Solyc00g025650.1.1	2	A	2	A	0	0	0	0	0	0	0	0	0	0	0	0	0	0	0	0	0	0	0	0	0	0	0	0	0	0	0	0	0	0
Solyc00g025660.1.1	2	A	2	A	0	0	0	0	0	0	0	0	0	0	0	0	0	0	0	0	0	0	0	0	0	0	0	0	0	0	0	0	0	0
Solyc00g026160.2.1	25	C	42	C	4.08927	4.20301	4.14501	4.12176	4.03599	4.1329	4.01682	4.21609	4.15628	4.2905	4.27628	4.22614	4.0484	4.24674	4.08429	4.29842	4.34201	4.24966	4.13405	4.05717	3.8341	4.15715	4.05231	4.07493	4.19629	4.17278	4.15897	4.05607	3.8446	4.22889
Solyc00g026860.1.1	2	A	2	A	0	0	0	0	0	0	0	0	0	0	0	0	0	0	0	0	0	0	0	0	0	0	0	0	0	0	0	0	0	0
Solyc00g026870.1.1	2	A	2	A	0	0	0	0	0	0	0	0	0	0	0	0	0	0	0	0	0	0	0	0	0	0	0	0	0	0	0	0	0	0
Solyc00g026880.1.1	2	A	2	A	0	0	0	0	0	0	0	0	0	0	0	0	0	0	0	0	0	0	0	0	0	0	0	0	0	0	0	0	0	0
Solyc00g026890.1.1	2	A	2	A	0	0	0	0	0	0	0	0	0	0	0	0	0	0	0	0	0	0	0	0	0	0	0	0	0	0	0	0	0	0
Solyc00g026900.1.1	2	A	2	A	0	0	0	0	0	0	0	0	0	0	0	0	0	0	0	0	0	0	0	0	0	0	0	0	0	0	0	0	0	0
Solyc00g027120.1.1	2	A	3	J	0	0	0	0	0	0	0	0	0.30103	0	0.30103	0	0	0	0.30103	0	0.30103	0	0	0	0.477121	0	0	0	0	0.30103	0.30103	0	0.30103	0
Solyc00g027130.1.1	2	A	2	A	0	0	0	0	0	0	0	0	0	0	0	0	0	0	0	0	0	0	0	0	0	0	0	0	0	0	0	0	0	0
Solyc00g027140.1.1	2	A	2	A	0	0	0	0	0	0	0	0	0	0	0	0	0	0	0	0	0	0	0	0	0	0	0	0	0	0	0	0	0	0
Solyc00g027640.1.1	2	A	2	A	0	0	0	0	0	0	0	0	0	0	0	0	0	0	0	0	0	0	0	0	0	0	0	0	0	0	0	0	0	0
Solyc00g027650.1.1	2	A	2	A	0	0	0	0	0	0	0	0	0	0	0	0	0	0	0	0	0	0	0	0	0	0	0	0	0	0	0	0	0	0
Solyc00g027660.1.1	2	A	2	A	0	0	0	0	0	0	0	0	0	0	0	0	0	0	0	0	0	0	0	0	0	0	0	0	0	0	0	0	0	0
Solyc00g027670.1.1	2	A	2	A	0	0	0	0	0	0	0	0	0	0	0	0	0	0	0	0	0	0	0	0	0	0	0	0	0	0	0	0	0	0
Solyc00g027770.2.1	1	C	13	C	2.88195	2.83822	2.79934	2.89542	2.83696	2.83569	2.83059	2.95182	2.89098	3.10619	3.11826	2.99123	2.78247	2.80277	2.82478	2.93902	2.98588	2.89154	2.84448	2.83632	2.97128	2.92221	2.88423	3.02284	3.09899	3.13194	3.08458	2.87448	2.8014	2.93752
Solyc00g027870.1.1	2	A	2	A	0	0	0	0	0	0	0	0	0	0	0	0	0	0	0	0	0	0	0	0	0	0	0	0	0	0	0	0	0	0
Solyc00g027970.1.1	2	A	2	A	0	0	0	0	0	0	0	0	0	0	0	0	0	0	0	0	0	0	0	0	0	0	0	0	0	0	0	0	0	0
Solyc00g027980.1.1	2	A	2	A	0	0	0	0	0	0	0	0	0	0	0	0	0	0	0	0	0	0	0	0	0	0	0	0	0	0	0	0	0	0
Solyc00g027990.1.1	2	A	2	A	0	0	0	0	0	0	0	0	0	0	0	0	0	0	0	0	0	0	0	0	0	0	0	0	0	0	0	0	0	0
Solyc00g028090.1.1	2	A	2	A	0	0	0	0	0	0	0	0	0	0	0	0	0	0	0	0	0	0	0	0	0	0	0	0	0	0	0	0	0	0
Solyc00g028100.1.1	2	A	2	A	0	0	0	0	0	0	0	0	0	0	0	0	0	0	0	0	0	0	0	0	0	0	0	0	0	0	0	0	0	0
Solyc00g028110.1.1	2	A	2	A	0	0	0	0	0	0	0	0	0	0	0	0	0	0	0	0	0	0	0	0	0	0	0	0	0	0	0	0	0	0
Solyc00g028120.1.1	2	A	2	A	0	0	0	0	0	0	0	0	0	0	0	0	0	0	0	0	0	0	0	0	0	0	0	0	0	0	0	0	0	0
Solyc00g028420.1.1	2	A	2	A	0	0	0	0	0	0	0	0	0	0	0	0	0	0	0	0	0	0	0	0	0	0	0	0	0	0	0	0	0	0
Solyc00g028520.1.1	2	A	2	A	0	0	0	0	0	0	0	0	0	0	0	0	0	0	0	0	0	0	0	0	0	0	0	0	0	0	0	0	0	0
Solyc00g028530.1.1	2	A	2	A	0	0	0	0	0	0	0	0	0	0	0	0	0	0	0	0	0	0	0	0	0	0	0	0	0	0	0	0	0	0
Solyc00g028540.1.1	2	A	2	A	0	0	0	0	0	0	0	0	0	0	0	0	0	0	0	0	0	0	0	0	0	0	0	0	0	0	0	0	0	0
Solyc00g028550.1.1	2	A	2	A	0	0	0	0	0	0	0	0	0	0	0	0	0	0	0	0	0	0	0	0	0	0	0	0	0	0	0	0	0	0
Solyc00g028560.1.1	2	A	2	A	0	0	0	0	0	0	0	0	0	0	0	0	0	0	0	0	0	0	0	0	0	0	0	0	0	0	0	0	0	0
Solyc00g028760.1.1	30	s	4	D	0	0	0	0	0	0	0.30103	0.30103	0	0	0	0	0	0	0	0	0	0	0	0	0.30103	0	0	0	0	0	0	0	0	0
Solyc00g028960.1.1	2	A	26	B	0	0	0	0	0	0	0	0	0	0	0	0	0	0	0	0	0.30103	0	0	0	0.477121	0	0	0	0	0	0	0	0	0.30103
Solyc00g029060.1.1	2	A	2	A	0	0	0	0	0	0	0	0	0	0	0	0	0	0	0	0	0	0	0	0	0	0	0	0	0	0	0	0	0	0
Solyc00g029070.1.1	2	A	2	A	0	0	0	0	0	0	0	0	0	0	0	0	0	0	0	0	0	0	0	0	0	0	0	0	0	0	0	0	0	0
Solyc00g029080.1.1	2	A	2	A	0	0	0	0	0	0	0	0	0	0	0	0	0	0	0	0	0	0	0	0	0	0	0	0	0	0	0	0	0	0
Solyc00g029090.1.1	2	A	2	A	0	0	0	0	0	0	0	0	0	0	0	0	0	0	0	0	0	0	0	0	0	0	0	0	0	0	0	0	0	0
Solyc00g029190.2.1	2	A	2	A	0	0	0	0	0	0	0	0	0	0	0	0	0	0	0	0	0.30103	0	0	0	0	0	0	0	0	0.477121	0	0	0	0
Solyc00g029290.1.1	2	A	2	A	0	0	0	0	0	0	0	0	0	0	0	0	0	0	0	0	0	0	0	0	0	0	0	0	0	0	0	0	0	0
Solyc00g029300.1.1	2	A	2	A	0	0	0	0	0	0	0	0	0	0	0	0	0	0	0	0	0	0	0	0	0	0	0	0	0	0	0	0	0	0
Solyc00g029500.1.1	2	A	2	A	0	0	0	0	0	0	0	0	0	0	0	0	0	0	0	0	0	0	0	0	0	0	0	0	0	0	0	0	0	0
Solyc00g029800.1.1	2	A	2	A	0	0	0	0	0	0	0	0	0	0	0	0	0	0	0	0	0	0	0	0	0	0	0	0	0	0	0	0	0	0
Solyc00g030000.1.1	85	J	2	A	0	0	0	0	0	0	0	0	0	0.30103	0.477121	0.477121	0	0	0	0	0.30103	0	0	0	0	0	0	0	0.30103	0	0	0	0	0
Solyc00g030100.1.1	21	E	23	I	1.14613	1.04139	1.27875	1.32222	1.30103	0.90309	1.716	1.30103	1.20412	1.11394	1.47712	1.17609	1.69897	1.47712	1.38021	1.34242	0.90309	1.17609	1.11394	1.30103	1.27875	1.30103	1.34242	1.20412	1.27875	1.23045	1.53148	1.49136	1.6902	1.50515
Solyc00g030110.1.1	2	A	2	A	0	0	0	0	0	0	0	0	0	0	0	0	0	0	0	0	0	0	0	0	0	0	0	0	0	0	0	0	0	0
Solyc00g030210.1.1	2	A	2	A	0	0	0	0	0	0	0	0	0	0	0	0	0	0	0	0	0	0	0	0	0	0	0	0	0	0	0	0	0	0
Solyc00g030510.2.1	30	s	2	A	0	0	0	0	0	0.30103	0.30103	0	0	0	0	0.30103	0	0	0	0	0	0	0	0	0	0.30103	0	0	0	0.30103	0	0	0	0
Solyc00g030520.2.1	9	C	14	C	2.39445	2.28103	2.35984	2.35025	2.33646	2.38739	2.36361	2.47567	2.4183	2.58092	2.62221	2.48714	2.30535	2.24304	2.30535	2.30535	2.51851	2.37107	2.39967	2.32015	2.56585	2.42813	2.40824	2.50379	2.59218	2.66276	2.64048	2.3483	2.32222	2.45939
Solyc00g030820.1.1	145	J	36	L	0.69897	0.778151	0	0.60206	0.60206	0.954243	0.477121	0.954243	0.477121	0.778151	0.778151	0.845098	0.60206	0.69897	0.845098	0.69897	0.477121	0.954243	0.477121	0.60206	0.30103	0.778151	1	0.60206	0.954243	1.11394	0.60206	0.477121	0.90309	0.845098
Solyc00g031020.1.1	2	A	2	A	0	0	0	0	0	0	0	0	0	0	0	0	0	0	0	0	0	0	0	0	0	0	0	0	0	0	0	0	0	0
Solyc00g031030.1.1	2	A	2	A	0	0	0	0	0	0	0	0	0	0	0	0	0	0	0	0	0	0	0	0	0	0	0	0	0	0	0	0	0	0
Solyc00g031040.1.1	2	A	2	A	0	0	0	0	0	0	0	0	0	0	0	0	0	0	0	0	0	0	0	0	0	0	0	0	0	0	0	0	0	0
Solyc00g031050.1.1	2	A	2	A	0	0	0	0	0	0	0	0	0	0	0	0	0	0	0	0	0	0	0	0	0	0	0	0	0	0	0	0	0	0
Solyc00g031060.1.1	2	A	2	A	0	0	0	0	0	0	0	0	0	0	0	0	0	0	0	0	0	0	0	0	0	0	0	0	0	0	0	0	0	0
Solyc00g031360.1.1	2	A	2	A	0	0	0	0	0	0	0	0	0	0	0	0	0	0	0	0	0	0	0	0	0	0	0	0	0	0	0	0	0	0
Solyc00g031370.1.1	2	A	2	A	0	0	0	0	0	0	0	0	0	0	0	0	0	0	0	0	0	0	0	0	0	0	0	0	0	0	0	0	0	0
Solyc00g031380.1.1	2	A	2	A	0	0	0	0	0	0	0	0	0	0	0	0	0	0	0	0	0	0	0	0	0	0	0	0	0	0	0	0	0	0
Solyc00g031390.1.1	2	A	2	A	0	0	0	0	0	0	0	0	0	0	0	0	0	0	0	0	0	0	0	0	0	0	0	0	0	0	0	0	0	0
Solyc00g031490.1.1	2	A	2	A	0	0	0	0	0	0	0	0	0	0	0	0	0	0	0	0	0	0	0	0	0	0	0	0	0	0	0	0	0	0
Solyc00g031500.1.1	2	A	2	A	0	0	0	0	0	0	0	0	0	0	0	0	0	0	0	0	0	0	0	0	0	0	0	0	0	0	0	0	0	0
Solyc00g031700.1.1	2	A	2	A	0	0	0	0	0	0	0	0	0	0	0	0	0	0	0	0	0	0	0	0	0	0	0	0	0	0.30103	0	0	0	0
Solyc00g031710.1.1	2	A	2	A	0	0	0	0	0	0	0	0	0	0	0	0	0	0	0	0	0	0	0	0	0	0	0	0	0	0.30103	0	0	0	0
Solyc00g031720.1.1	2	A	2	A	0	0	0	0	0	0	0	0	0	0	0	0	0	0	0	0	0	0	0	0	0	0	0	0	0	0.477121	0	0	0	0
Solyc00g031730.1.1	2	A	2	A	0	0	0	0	0	0	0	0	0	0	0	0	0	0	0	0	0	0	0	0	0	0	0	0	0	0.30103	0	0	0	0
Solyc00g032030.1.1	2	A	2	A	0	0	0	0	0	0	0	0	0	0	0	0	0	0	0	0.477121	0	0	0	0	0	0	0	0	0	0.845098	0	0	0	0
Solyc00g032230.1.1	2	A	2	A	0	0	0	0	0	0	0	0	0	0	0	0	0	0	0	0.30103	0	0	0	0	0	0	0	0	0	0.60206	0	0	0	0
Solyc00g032940.1.1	2	A	2	A	0	0	0	0	0	0	0	0	0	0	0	0	0	0	0	0.477121	0	0	0	0	0	0	0	0	0	0.845098	0	0	0	0
Solyc00g033460.2.1	122	F	2	A	0	0.30103	0.30103	0	0	0	0	0	0	0.30103	0.30103	0.30103	0	0	0	0.60206	0	0	0	0.30103	0	0	0	0.30103	0	0.90309	0	0	0.30103	0.30103
Solyc00g033860.1.1	2	A	2	A	0	0	0	0	0	0	0	0	0	0	0	0	0	0	0	0.477121	0	0	0	0	0	0	0	0	0	0.845098	0	0	0	0
Solyc00g033870.1.1	2	A	2	A	0	0	0	0	0	0	0	0	0	0	0	0	0	0	0	0.477121	0	0	0	0	0	0	0	0	0	0.845098	0	0	0	0
Solyc00g033880.1.1	2	A	2	A	0	0	0	0	0	0	0	0	0	0	0	0	0	0	0	0.69897	0	0	0	0	0	0	0	0	0	1	0	0	0	0
Solyc00g033890.1.1	2	A	2	A	0	0	0	0	0	0	0	0	0	0	0	0	0	0	0	0.477121	0	0	0	0	0	0	0	0	0	0.845098	0	0	0	0
Solyc00g033990.1.1	2	A	2	A	0	0	0	0	0	0	0	0	0	0	0	0	0	0	0	0.30103	0	0	0	0	0	0	0	0	0	0.60206	0	0	0	0
Solyc00g034000.1.1	2	A	2	A	0	0	0	0	0	0	0	0	0	0	0	0	0	0	0	0.60206	0	0	0	0	0	0	0	0	0	1	0	0	0	0
Solyc00g034010.1.1	2	A	2	A	0	0	0	0	0	0	0	0	0	0	0	0	0	0	0	0.30103	0	0	0	0	0	0	0	0	0	0.60206	0	0	0	0
Solyc00g034810.1.1	80	o	2	A	0	0	0	0	0	0.30103	0	0	0	0	0	0	0.30103	0	0	0	0	0	0	0	0	0	0	0	0	0	0	0	0	0
Solyc00g035010.1.1	2	A	2	A	0	0	0	0	0	0	0	0	0	0	0	0	0	0	0	0	0	0	0	0	0	0	0	0	0	0	0	0	0	0
Solyc00g035020.1.1	2	A	2	A	0	0	0	0	0	0	0	0	0	0	0	0	0	0	0	0	0	0	0	0	0	0	0	0	0	0	0	0	0	0
Solyc00g036320.1.1	30	s	26	B	0	0	0	0	0	0	0	0.477121	0	0	0	0	0	0	0	0	0	0.30103	0	0	0.477121	0.30103	0.30103	0	0.30103	0	0.30103	0	0	0.477121
Solyc00g036520.1.1	97	o	40	D	0.477121	0.69897	0.60206	0.60206	0.778151	0.477121	1.11394	0.845098	0	0.69897	0.845098	0	0.90309	0.30103	0.69897	0.477121	0.69897	0.30103	0.30103	0.477121	0.60206	0.60206	0.30103	0.69897	0.30103	0	0.477121	0.69897	0.477121	0.477121
Solyc00g036530.1.1	141	I	40	D	0.60206	0.30103	0	0.30103	0	0.477121	0.477121	0	0.30103	0.60206	0.30103	0	0.69897	0.30103	0.30103	0.30103	0.30103	0.30103	0	0.60206	0.30103	0.30103	0.30103	0.60206	0	0	0	0.477121	0.477121	0.30103
Solyc00g036540.1.1	2	A	2	A	0	0	0	0	0	0	0	0	0	0.30103	0	0	0	0	0	0	0	0	0	0	0	0	0	0	0	0	0	0	0	0
Solyc00g036740.1.1	2	A	2	A	0	0	0	0	0	0	0	0	0	0.477121	0	0	0	0	0	0	0	0	0	0	0	0	0	0	0	0	0	0	0	0
Solyc00g036750.1.1	2	A	2	A	0	0	0	0	0	0	0	0	0	0.60206	0	0	0	0	0	0	0	0	0	0	0	0	0	0	0	0	0	0	0.30103	0
Solyc00g036760.1.1	2	A	2	A	0	0	0	0	0	0	0	0	0	0.30103	0	0	0	0	0	0	0	0	0	0	0	0	0	0	0	0	0	0	0	0
Solyc00g036960.1.1	2	A	4	D	0	0	0	0	0	0	0	0	0	0.477121	0	0	0	0	0	0	0	0.30103	0	0	0	0	0	0	0	0	0	0	0	0
Solyc00g038390.1.1	2	A	2	A	0	0	0	0	0	0	0	0	0	0	0	0	0	0	0	0	0	0	0	0	0	0	0	0.477121	0	0	0	0	0	0
Solyc00g039290.1.1	122	F	2	A	0	0	0	0	0	0	0	0.30103	0	0.30103	0	0	0	0	0	0	0	0	0	0	0	0	0	0	0	0	0	0.30103	0	0
Solyc00g039990.2.1	24	C	11	H	1.41497	1.32222	1.54407	1.34242	1.61278	1.50515	1.27875	1.62325	1.65321	1.69897	1.62325	1.38021	1.49136	1.23045	1.47712	1.44716	1.51851	1.47712	1.36173	1.54407	1.63347	1.61278	1.32222	1.62325	1.70757	1.80618	1.63347	1.41497	1.59106	1.5682
Solyc00g040290.1.1	2	A	2	A	0	0	0	0	0	0	0	0	0	0	0	0	0	0	0	0	0	0	0	0	0	0	0.30103	0.30103	0	0	0	0	0	0
Solyc00g040390.1.1	2	A	2	A	0	0	0	0	0	0	0	0	0	0	0	0	0	0	0	0	0	0	0	0	0	0	0	0	0	0	0	0	0	0
Solyc00g040490.1.1	2	A	2	A	0	0	0	0	0	0	0	0	0	0	0	0	0	0	0	0	0	0	0	0	0	0	0	0	0	0	0	0	0	0
Solyc00g041090.1.1	2	A	2	A	0	0	0	0	0	0	0	0	0	0	0	0	0	0	0	0	0	0	0	0	0	0	0	0	0	0	0	0	0	0
Solyc00g041190.1.1	2	A	2	A	0	0	0	0	0	0	0	0	0	0	0	0	0	0	0	0	0	0	0	0	0	0	0	0	0	0	0	0	0	0
Solyc00g041200.1.1	2	A	2	A	0	0	0	0	0	0	0	0	0	0	0	0	0	0	0	0	0	0	0	0	0	0	0	0	0	0	0	0	0	0
Solyc00g041210.1.1	2	A	2	A	0	0	0	0	0	0	0	0	0	0	0	0	0	0	0	0	0	0	0	0	0	0	0	0	0	0	0	0	0	0
Solyc00g041220.1.1	2	A	2	A	0	0	0	0	0	0	0	0	0	0	0	0	0	0	0	0	0	0	0	0	0	0	0	0	0	0	0	0	0	0
Solyc00g042120.1.1	2	A	2	A	0	0	0	0	0	0	0	0	0	0	0	0	0	0	0	0	0	0	0	0	0	0	0	0	0	0	0	0	0	0
Solyc00g042130.1.1	2	A	2	A	0	0	0	0	0	0	0	0	0	0	0	0	0	0	0	0	0	0	0	0	0	0	0	0	0	0	0	0	0	0
Solyc00g042140.1.1	2	A	2	A	0	0	0	0	0	0	0	0	0	0	0	0	0	0	0	0	0	0	0	0	0	0	0	0	0	0	0	0	0	0
Solyc00g042640.1.1	4	q	2	A	0	0	0	0.30103	0	0	0	0	0	0	0	0	0	0	0	0	0.30103	0	0	0	0	0	0.30103	0	0	0	0	0.30103	0	0
Solyc00g042840.1.1	135	F	46	D	1.74819	1.49136	1.86332	1.5682	1.66276	1.5682	1.43136	1.43136	1.54407	1.54407	1.66276	1.5563	1.07918	0.954243	1.20412	1.75587	1.86332	1.77085	1.5682	1.34242	1.87506	1.50515	1.38021	1.4624	1.43136	1.4624	1.6721	1.27875	1.27875	1.23045
Solyc00g042850.1.1	141	I	16	H	0.69897	0.778151	0	0	0	0.30103	0	0.30103	0.30103	0.30103	0.477121	0.30103	0.30103	0.30103	0.477121	0.778151	0	0.90309	0	0	0.477121	0.60206	0	0	0.477121	0.60206	0.69897	0	0.30103	0.30103
Solyc00g044350.2.1	112	t	2	A	0	0	0	0	0	0.477121	0	0.30103	0.477121	0	0.60206	0.69897	0	0	0	0.477121	0.30103	0.30103	0	0	0	0.60206	0.30103	0.30103	0	0.778151	0.477121	0.477121	0	0.30103
Solyc00g044550.1.1	2	A	2	A	0	0	0	0	0	0	0	0	0	0	0	0	0	0	0	0	0	0	0	0	0	0	0	0	0	0	0	0	0	0
Solyc00g044750.1.1	2	A	2	A	0	0	0	0	0	0	0	0	0	0	0	0	0	0	0	0	0	0	0	0	0	0	0	0	0	0	0	0	0	0
Solyc00g045570.1.1	145	J	2	A	0	0	0	0.477121	0.60206	0	0	0	0	0.477121	0.60206	0.30103	0	0.69897	0.477121	0.30103	0	0	0	0	0	0	0	0	0.60206	0.30103	0	0	0	0.60206
Solyc00g046570.1.1	2	A	2	A	0	0	0	0	0	0	0	0	0	0	0	0.477121	0	0	0	0	0	0	0	0	0	0	0	0	0	0	0	0	0	0
Solyc00g046580.1.1	2	A	2	A	0	0	0	0	0	0	0	0	0	0	0	0	0	0	0	0	0	0	0	0	0	0	0	0	0	0	0	0	0	0
Solyc00g046980.1.1	2	A	2	A	0	0	0	0	0	0	0	0	0	0	0.30103	0	0	0	0	0	0	0	0	0	0	0	0	0	0	0	0	0	0	0
Solyc00g047180.1.1	122	F	4	D	0.30103	0	0.30103	0	0	0	0	0.30103	0	0	0.477121	0	0.30103	0	0	0	0	0	0.30103	0	0	0	0	0	0	0	0	0	0	0
Solyc00g047190.1.1	127	I	3	J	0.30103	0	0.477121	0	0.30103	0	0.477121	0.30103	0	0	0.477121	0	0.477121	0.477121	0	0.30103	0	0	0.477121	0	0	0.30103	0	0	0	0.30103	0.30103	0.477121	0	0.477121
Solyc00g047200.1.1	51	F	23	I	0.778151	0.60206	1.04139	0.778151	0.477121	0.90309	1.27875	0.90309	0.477121	0.90309	0.778151	0.778151	1.11394	0.90309	1.07918	1	0.778151	1.14613	0.845098	0.477121	1	0.60206	1.20412	0.845098	0.778151	0.477121	0.90309	1.04139	1.17609	1.14613
Solyc00g047700.2.1	11	C	9	C	3.27554	3.19033	3.32305	3.30406	3.24576	3.28035	3.28217	3.46642	3.32593	3.56608	3.61627	3.54814	3.20871	3.14364	3.3032	3.15594	3.40722	3.30984	3.3249	3.27554	3.52892	3.29248	3.36173	3.46909	3.58659	3.63073	3.71307	3.30276	3.32387	3.35717
Solyc00g047810.1.1	32	J	23	I	1.04139	1	0.845098	1.07918	1.11394	1	1.39794	1.07918	0.60206	1	1.07918	0.845098	1.11394	1	1.14613	1.38021	0.954243	0.845098	0.954243	1.07918	0.778151	0.90309	1.17609	1.23045	0.69897	0.845098	0.60206	1.17609	1.11394	1.04139
Solyc00g048410.1.1	2	A	4	D	0	0	0	0	0.30103	0	0.30103	0	0	0.30103	0.90309	0	0	0	0	0	0	0.477121	0	0	0.477121	0	0	0	0.30103	0	0	0	0	0
Solyc00g048510.2.1	81	r	22	M	1	0.477121	1.27875	1.63347	1.4624	1.07918	1.5682	1.91381	1.68124	2.20952	1.72428	1.77815	1.65321	1.57978	1.61278	1.38021	1.34242	1.25527	1.53148	1.6721	2.35025	1.94448	2.05308	2.03743	2.31806	2.25042	2.20952	1.82607	2.06446	1.97772
Solyc00g049210.1.1	22	E	41	I	2.11394	2.01703	2.08991	2.1271	2.17898	2.11727	2.61909	2.22011	2.00432	2.02531	1.89209	1.54407	2.58659	2.44248	2.38382	2.19312	2.16732	2.1038	2.12057	2.07555	1.76343	2.25768	2.31597	2.19033	1.65321	1.79934	1.76343	2.44248	2.5563	2.45788
Solyc00g049220.1.1	46	I	16	H	0.477121	0.69897	0.69897	0.845098	0.954243	0.30103	1	0.477121	0.778151	0.845098	0.69897	0.477121	1.17609	0.69897	0.90309	1.04139	1.04139	0.778151	0.60206	0.60206	0.30103	0.778151	1.04139	0.845098	0	0.69897	0	0.954243	1.07918	1.11394
Solyc00g049520.2.1	1	C	13	C	2.97818	2.87216	2.90687	2.92942	2.82478	2.82543	2.92737	3.09864	3.01703	3.17085	3.19145	3.0461	2.77815	2.76492	2.78176	2.96895	3.07262	2.97681	2.79588	2.87216	2.93044	2.83632	3.0461	3.06558	3.1532	3.28217	3.20898	2.77525	2.74429	2.84198
Solyc00g049620.1.1	2	A	2	A	0	0	0	0	0	0	0	0	0	0	0.60206	0	0	0	0	0	0	0	0	0	0	0	0	0	0	0	0	0	0	0
Solyc00g049920.1.1	2	A	2	A	0	0	0	0	0	0	0	0	0	0	0	0	0	0	0	0	0	0	0	0	0	0	0	0	0	0	0	0	0	0
Solyc00g050020.1.1	2	A	2	A	0	0	0	0	0	0	0	0	0	0	0	0	0	0	0	0	0	0	0	0	0	0	0	0	0	0	0	0	0	0
Solyc00g050030.1.1	2	A	2	A	0	0	0	0	0	0	0	0	0	0	0	0	0	0	0	0	0	0	0	0	0	0	0	0	0	0	0	0	0	0
Solyc00g050130.1.1	101	J	1	C	2.36736	2.49831	2.4609	2.52504	2.45179	2.45484	2.31387	2.52244	2.46389	2.78247	2.57054	2.5966	2.31387	2.3483	2.35025	2.44404	2.59329	2.43297	2.53148	2.50106	2.63949	2.48572	2.55267	2.63949	2.67852	2.75358	2.69636	2.43933	2.38202	2.56937
Solyc00g050430.2.1	14	C	1	C	2.55871	2.48001	2.63749	2.74819	2.51851	2.57749	2.65418	2.7364	2.76193	2.91751	2.79727	2.79934	2.69723	2.6561	2.69636	2.69548	2.82543	2.70586	2.54531	2.66932	2.76193	2.64738	2.74429	2.86864	2.7767	2.94694	2.87622	2.75051	2.70329	2.81757
Solyc00g052430.2.1	22	E	41	I	1.95424	1.98227	2.0086	1.98677	1.97772	1.98677	2.49415	2.02938	1.81954	1.9345	1.73239	1.32222	2.45179	2.32222	2.23045	2.00432	1.95904	1.91908	1.95904	1.96379	1.63347	2.11059	2.13354	2.11059	1.49136	1.65321	1.76343	2.32222	2.47422	2.33041
Solyc00g052530.2.1	15	J	36	L	0.477121	0.30103	0.60206	0.60206	0.778151	0.69897	0.477121	0.69897	0.30103	0.69897	0.477121	0.477121	0.954243	0.60206	0.60206	0.60206	0.69897	0.69897	0.60206	0.60206	0.30103	0.477121	0	0.60206	0.30103	0.30103	0.30103	1	0.69897	0.845098
Solyc00g052540.1.1	97	o	36	L	0.30103	0.60206	0.60206	0.778151	0.69897	0.477121	1.17609	0.477121	0	0.60206	0.477121	0.30103	0.954243	0.477121	0.30103	0.845098	0.778151	0.60206	0.30103	0.60206	0.60206	0.477121	1.04139	0.778151	0.845098	0.69897	0.954243	0.69897	1.04139	0.90309
Solyc00g052940.2.1	26	J	30	F	1.54407	1.6721	1.91908	2.1038	1.63347	1.64345	1.57978	2.07555	2.07555	2.60097	2.02531	2.07555	1.80618	1.90849	1.64345	2.18184	2.17319	1.83885	1.62325	1.79239	2.24304	2.38917	2.23045	2.37291	2.4843	2.81491	2.67852	2.3927	2.56229	1.93952
Solyc00g053440.2.1	9	C	14	C	2.5302	2.49276	2.50106	2.5092	2.44404	2.50786	2.50786	2.55991	2.55267	2.7185	2.79796	2.64444	2.40824	2.47422	2.41996	2.55751	2.61066	2.55023	2.52114	2.51455	2.62839	2.49831	2.52114	2.5977	2.69897	2.74273	2.74741	2.42975	2.40654	2.55871
Solyc00g053740.1.1	4	q	2	A	0	0	0	0	0.30103	0	0	0	0	0	0	0	0	0	0	0	0	0	0	0	0	0	0	0.30103	0	0	0	0	0.30103	0
Solyc00g055940.1.1	2	A	2	A	0	0	0	0	0	0	0	0	0	0	0	0	0	0	0	0	0	0	0	0	0	0	0	0	0	0	0	0	0	0
Solyc00g055950.1.1	2	A	2	A	0	0	0	0	0	0	0	0	0	0	0	0	0	0	0	0	0	0	0	0	0	0	0	0	0	0	0	0	0	0
Solyc00g055960.1.1	2	A	2	A	0	0	0	0	0	0	0	0	0	0	0	0	0	0	0	0	0	0	0	0	0	0	0	0	0	0	0	0	0	0
Solyc00g055970.1.1	2	A	2	A	0	0	0	0	0	0	0	0	0	0	0	0	0	0	0	0	0	0	0	0	0	0	0	0	0	0	0	0	0	0
Solyc00g055980.1.1	2	A	2	A	0	0	0	0	0	0	0	0	0	0	0	0	0	0	0	0	0	0	0	0	0	0	0	0	0	0	0	0	0	0
Solyc00g056180.1.1	2	A	2	A	0	0	0	0	0	0	0	0	0	0	0	0	0	0	0	0	0	0	0	0	0	0	0	0	0	0	0	0	0	0
Solyc00g056680.1.1	135	F	28	D	1.59106	1.70757	1.69897	1.63347	1.60206	1.74819	1.57978	1.64345	1.51851	1.5682	1.39794	1.54407	1.27875	1.11394	1.32222	1.79934	1.74819	1.74036	1.62325	1.47712	1.51851	1.54407	1.38021	1.49136	1.64345	1.5682	1.62325	1.47712	1.32222	1.49136
Solyc00g057280.1.1	2	A	2	A	0	0	0	0	0	0	0	0	0	0	0	0	0	0	0	0	0	0	0	0	0	0	0	0	0	0	0	0	0	0
Solyc00g057880.2.1	33	r	7	C	1.11394	1.36173	1.30103	1.62325	1.4624	1.51851	1.36173	1.38021	1.41497	1.62325	1.57978	1.27875	1.36173	1.4624	1.38021	1.30103	1.54407	1.43136	1.38021	1.36173	1.41497	1.25527	1.44716	1.57978	1.63347	1.80618	1.51851	1.5563	1.32222	1.14613
Solyc00g058280.1.1	30	s	4	D	0	0.30103	0.30103	0.477121	0.30103	0.30103	0.477121	0.30103	0.60206	0.30103	0	0.30103	0	0.30103	0.30103	0	0	0.30103	0	0.30103	0.30103	0.477121	0.30103	0.477121	0.30103	0	0.30103	0	0	0
Solyc00g058480.1.1	2	A	2	A	0	0	0	0	0	0	0	0	0	0	0	0	0	0	0	0	0	0	0	0	0	0	0	0	0	0	0	0	0	0
Solyc00g058490.1.1	2	A	2	A	0	0	0	0	0	0	0	0	0	0	0	0	0	0	0	0	0	0	0	0	0	0	0	0	0	0	0	0	0	0
Solyc00g058890.1.1	122	F	2	A	0	0	0	0	0	0	0	0.30103	0	0	0	0	0	0	0	0	0	0	0	0	0	0	0	0	0	0	0	0	0	0
Solyc00g058900.1.1	30	s	2	A	0	0	0	0	0	0	0	0.60206	0	0	0	0	0	0	0	0	0	0	0	0	0	0	0	0	0	0	0	0	0	0
Solyc00g059100.2.1	9	C	14	C	2.35603	2.2833	2.3075	2.36736	2.29447	2.35603	2.33445	2.48144	2.39094	2.53275	2.55267	2.51983	2.22272	2.20412	2.28556	2.4133	2.47712	2.36549	2.36736	2.35411	2.45939	2.24797	2.32222	2.4456	2.52763	2.59439	2.54777	2.24551	2.23553	2.35218
Solyc00g059500.1.1	24	C	11	H	1.54407	1.47712	1.27875	1.39794	1.47712	1.49136	1.50515	1.53148	1.27875	1.59106	1.5563	1.64345	1.36173	1.47712	1.66276	1.57978	1.5682	1.38021	1.61278	1.34242	1.61278	1.4624	1.50515	1.5563	1.5682	1.73239	1.716	1.38021	1.38021	1.39794
Solyc00g060700.1.1	30	s	2	A	0	0	0	0	0	0	0	0.60206	0	0	0	0	0	0	0	0	0	0	0	0	0	0	0	0	0	0	0	0	0	0
Solyc00g060710.1.1	122	F	2	A	0	0	0	0	0	0	0	0.30103	0	0	0	0	0	0	0	0	0	0	0	0	0	0	0	0	0	0	0	0	0	0
Solyc00g060810.2.1	2	A	2	A	0	0	0	0	0	0	0	0.477121	0	0	0	0	0	0	0.30103	0	0	0	0	0	0	0	0	0	0	0	0	0	0	0
Solyc00g062710.1.1	78	C	2	A	0	0.30103	0	0.30103	0.30103	0.477121	0.30103	0.477121	0	0.477121	0.477121	0.30103	0.477121	0	0	0	0	0	0	0	0	0.30103	0	0.30103	0	0.30103	0	0	0	0
Solyc00g063110.2.1	113	D	21	G	2.38382	2.31806	2.48572	2.55871	2.39967	2.27875	2.01284	2.57519	2.4609	3.04376	2.81291	2.56348	2.22011	2.42975	2.30103	2.7332	2.76641	2.3075	2.18469	2.38021	2.44248	2.56703	2.49693	2.62839	2.95424	3.11126	2.92737	2.33041	2.39094	2.04922
Solyc00g063510.1.1	2	A	2	A	0	0	0	0	0	0	0	0	0	0	0	0	0	0	0	0	0	0	0	0	0	0	0	0	0	0	0	0	0	0
Solyc00g065510.1.1	2	A	2	A	0	0	0	0	0	0	0	0	0	0	0	0	0	0	0	0	0	0	0	0	0	0	0	0	0	0	0	0	0	0
Solyc00g065610.1.1	2	A	2	A	0	0	0	0	0	0	0	0	0	0	0	0	0	0	0	0	0	0	0	0	0	0	0	0	0	0	0	0	0	0
Solyc00g065620.1.1	2	A	2	A	0	0	0	0	0	0	0	0	0	0	0	0	0	0	0	0	0	0	0	0	0	0	0	0	0	0	0	0	0	0
Solyc00g065630.1.1	2	A	2	A	0	0	0	0	0	0	0	0	0	0	0	0	0	0	0	0	0	0	0	0	0	0	0	0	0	0	0	0	0	0
Solyc00g065930.1.1	2	A	2	A	0	0	0	0	0	0	0	0	0	0	0	0	0	0	0	0	0	0	0	0	0	0	0	0	0	0	0	0	0	0
Solyc00g065940.1.1	2	A	2	A	0	0	0	0	0	0	0	0	0	0	0	0	0	0	0	0	0	0	0	0	0	0	0	0	0	0	0	0	0	0
Solyc00g066140.1.1	2	A	2	A	0	0	0	0	0	0	0	0	0	0	0	0	0	0	0	0	0	0	0	0	0	0	0	0	0	0	0	0	0	0
Solyc00g066150.1.1	2	A	2	A	0	0	0	0	0	0	0	0	0	0	0	0	0	0	0	0	0	0	0	0	0	0	0	0	0	0	0	0	0	0
Solyc00g066350.1.1	2	A	2	A	0	0	0	0	0	0	0	0	0	0	0	0	0	0	0	0	0	0	0	0	0	0	0	0	0	0	0	0	0	0
Solyc00g066360.1.1	2	A	2	A	0	0	0	0	0	0	0	0	0	0	0	0	0	0	0	0	0	0	0	0	0	0	0	0	0	0	0	0	0	0
Solyc00g066370.1.1	2	A	2	A	0	0	0	0	0	0	0	0	0	0	0	0	0	0	0	0	0	0	0	0	0	0	0	0	0	0	0	0	0	0
Solyc00g067470.1.1	2	A	2	A	0	0	0	0	0	0	0	0	0	0	0	0	0	0	0	0	0	0	0	0	0	0	0	0	0	0	0	0	0	0
Solyc00g068970.2.1	121	C	20	I	1.20412	1.32222	1.17609	1.25527	1.43136	1.5682	1.64345	1.49136	1.38021	1.79934	1.11394	1	1.76343	1.6721	1.68124	1.59106	1.43136	1.60206	1.38021	1.27875	1.70757	1.47712	1.64345	1.62325	0.845098	1.07918	1.20412	1.72428	1.8451	1.87506
Solyc00g068980.1.1	132	E	24	E	4.42825	4.56209	4.56098	4.59995	4.54583	4.64276	4.9154	4.66979	4.59303	4.88246	4.29179	4.20957	5.1183	4.98064	4.81877	4.69788	4.62579	4.67699	4.58498	4.52473	4.75073	4.75257	4.86071	4.74726	4.23636	4.36519	4.55204	5.03309	5.15692	5.15121
Solyc00g069680.1.1	2	A	2	A	0	0	0	0	0	0	0	0	0	0	0	0	0	0	0	0	0	0	0	0	0	0	0	0	0	0	0	0	0	0
Solyc00g069880.2.1	131	o	17	K	0.778151	0.90309	1.34242	0.778151	0.954243	1.20412	1.36173	0.845098	0.778151	0.778151	1.07918	0.60206	1.14613	1	0.90309	1.20412	0.845098	1.04139	1.04139	1.07918	0.60206	0.90309	1.07918	0.69897	0.60206	0.30103	0.477121	0.954243	1.11394	1.07918
Solyc00g070680.1.1	2	A	2	A	0	0	0	0	0	0	0	0	0	0	0	0	0	0	0	0	0	0	0	0	0	0	0	0	0	0	0	0	0	0
Solyc00g071180.2.1	26	J	30	F	1.70757	1.65321	1.27875	2.20683	2.53529	1.23045	1.25527	3.21775	2.84136	2.33445	2.56229	0.60206	1.47712	0.69897	1.17609	3.7014	1.70757	1.83251	1.54407	1.83251	2.5966	2.71349	2.63347	1.99123	2.92324	1.6902	2.72016	1.32222	1.77815	2.66181
Solyc00g071580.1.1	2	A	2	A	0	0	0	0	0	0	0	0	0	0	0	0	0	0	0	0	0	0	0	0	0	0	0	0	0	0	0	0	0	0
Solyc00g071590.1.1	2	A	2	A	0	0	0	0	0	0	0	0	0	0	0	0	0	0	0	0	0	0	0	0	0	0	0	0	0	0	0	0	0	0
Solyc00g071600.1.1	2	A	2	A	0	0	0	0	0	0	0	0	0	0	0	0	0	0	0	0	0	0	0	0	0	0	0	0	0	0	0	0	0	0
Solyc00g072100.2.1	10	C	14	C	2.34635	2.32222	2.33041	2.36922	2.28556	2.24551	2.37658	2.49969	2.37291	2.55267	2.69108	2.44871	2.1271	2.14922	2.22272	2.38202	2.4456	2.43297	2.3483	2.26245	2.46389	2.36361	2.35025	2.45484	2.59879	2.66745	2.64738	2.23553	2.25768	2.21219
Solyc00g072400.2.1	25	C	42	C	4.05565	4.18432	4.09124	4.35474	4.14214	4.09663	4.14943	4.22027	4.14956	4.22482	4.1926	4.07048	3.98336	3.99074	4.06956	4.1964	4.26993	4.17975	4.22655	4.09117	4.33074	4.19692	4.30978	4.30589	4.30099	4.20965	4.21974	4.00911	3.89076	4.4657
Solyc00g072800.2.1	118	K	27	K	0.30103	0.30103	0.60206	0.477121	0.30103	0.30103	0.30103	0.30103	0.30103	0	0	0.30103	0.69897	0.778151	0.60206	0.30103	0.30103	0	0	0.30103	0.477121	0.30103	0.477121	0.30103	0	0.30103	0.477121	0.60206	0.60206	0.477121
Solyc00g073200.1.1	2	A	2	A	0	0	0	0	0	0	0	0	0	0	0	0	0	0	0	0	0	0	0	0	0	0	0	0	0	0	0	0	0	0
Solyc00g073900.1.1	2	A	2	A	0	0	0	0	0	0	0	0	0	0	0	0	0	0	0	0	0	0	0	0	0	0	0	0	0	0	0	0	0	0
Solyc00g073910.1.1	2	A	2	A	0	0	0	0	0	0	0	0	0	0	0	0	0	0	0	0	0	0	0	0	0	0	0	0	0	0	0	0	0	0
Solyc00g074210.1.1	2	A	2	A	0	0	0	0	0	0	0	0	0	0	0	0	0	0	0	0	0	0	0	0	0	0	0	0	0	0	0	0	0	0
Solyc00g074810.1.1	2	A	2	A	0	0	0	0	0	0	0	0	0	0	0	0	0	0	0	0	0	0	0	0	0	0	0	0	0	0	0	0	0	0
Solyc00g074820.1.1	2	A	2	A	0	0	0	0	0	0	0	0	0	0	0	0	0	0	0	0	0	0	0	0	0	0	0	0	0	0	0	0	0	0
Solyc00g074830.1.1	2	A	2	A	0	0	0	0	0	0	0	0	0	0	0	0	0	0	0	0	0	0	0	0	0	0	0	0	0	0	0	0	0	0
Solyc00g075030.2.1	30	s	2	A	0	0	0	0	0	0.30103	0	0	0	0	0	0.30103	0	0	0	0.30103	0	0	0	0	0.30103	0	0	0	0.477121	0	0	0	0	0.477121
Solyc00g075040.1.1	4	q	4	D	0	0	0	0	0.30103	0	0	0	0	0	0	0	0	0	0	0	0	0.60206	0.30103	0	0	0	0.30103	0	0	0	0	0	0	0.30103
Solyc00g075440.1.1	25	C	42	C	3.89031	3.93897	3.88076	3.71542	3.83187	3.94562	3.88717	3.84198	3.77619	4.0774	4.22549	4.09174	3.84844	3.67752	3.8523	3.80147	4.05003	4.03383	4.03011	3.79155	3.98592	3.73312	3.74757	3.88474	3.97267	4.04895	4.0023	3.82073	3.60778	3.79225
Solyc00g075450.2.1	8	C	42	C	3.59051	3.52982	3.62211	3.53656	3.47378	3.57159	3.61458	3.68422	3.58715	3.83816	3.94374	3.80175	3.50474	3.32284	3.46434	3.52789	3.74896	3.74515	3.66295	3.48187	3.87216	3.50501	3.56122	3.72787	3.8496	3.82445	3.86812	3.52035	3.39985	3.63094
Solyc00g076250.1.1	2	A	2	A	0	0	0	0	0	0	0	0	0	0	0	0	0	0	0	0	0	0	0	0	0	0	0	0	0	0	0	0	0	0
Solyc00g079050.1.1	2	A	2	A	0	0	0	0	0	0	0	0	0	0	0	0	0	0	0	0	0	0	0	0	0	0	0	0	0	0	0	0	0	0
Solyc00g080550.1.1	2	A	2	A	0	0	0	0	0	0	0	0	0	0	0	0	0	0	0	0	0	0	0	0	0	0	0	0	0	0	0	0	0	0
Solyc00g080750.2.1	51	F	7	C	0.69897	0.778151	1.11394	0.60206	0.845098	0.69897	0.845098	0.954243	0.778151	1.04139	0.778151	0.954243	0.778151	0.778151	0.954243	1.14613	1.17609	1.11394	1.11394	0.954243	1.07918	1.14613	0.954243	1.20412	0.90309	1.17609	1.39794	0.778151	0.69897	0.954243
Solyc00g082150.2.1	11	C	9	C	3.21431	3.14983	3.15045	3.19201	3.10517	3.14644	3.15381	3.22917	3.19756	3.40756	3.38292	3.27784	3.09412	3.06483	3.16967	3.26221	3.35276	3.20844	3.16732	3.1176	3.28914	3.24674	3.19479	3.3092	3.40926	3.5387	3.43393	3.18977	3.1685	3.14333
Solyc00g082550.1.1	1	C	13	C	2.79309	2.8848	2.86747	3.00303	2.81291	2.86451	3.01072	3.17551	2.86864	3.23452	3.29929	3.09307	3.06371	2.95761	2.86864	3.17522	3.12678	3.00432	2.85552	2.90472	3.05423	2.99826	3.12287	3.18611	3.26717	3.33566	3.17143	3.0461	3.19368	3.13033
Solyc00g084650.1.1	68	J	16	H	0.60206	0	0.60206	0.60206	0	1.11394	0	1.11394	0	0.845098	0.60206	0	0.845098	0.60206	0	0.845098	0.845098	0.60206	0.845098	0	0	0.845098	0.60206	0	0.60206	0	0	0.845098	1.11394	0.845098
Solyc00g084750.2.1	126	q	16	H	0.477121	0	0.477121	0.69897	0	0.954243	0	1.04139	0	0.69897	0.477121	0	0.69897	0.477121	0.30103	0.69897	0.69897	0.778151	0.69897	0	0	0.778151	0.60206	0	0.477121	0.30103	0	0.845098	1.14613	1.23045
Solyc00g084760.1.1	31	J	23	I	0.60206	0.69897	0.69897	1.25527	0.778151	1.27875	0.60206	1.83885	1.20412	1	1.14613	0.954243	0.90309	0.954243	0.90309	1.90309	1.50515	1.4624	1.32222	0.60206	1.74819	1.66276	1.43136	0.60206	1.6721	1.69897	0.778151	1.41497	1.73239	1.82607
Solyc00g084770.1.1	46	I	34	C	0.954243	1	0.60206	0.954243	0.954243	0.845098	0.477121	1.72428	0.954243	0.60206	0.778151	1	0.60206	0.845098	0.90309	1.6902	1.27875	1.34242	1.14613	0	1.63347	1.5563	1.36173	0.477121	1.44716	1.39794	0.477121	1.04139	1.43136	1.6721
Solyc00g084870.2.1	68	J	16	H	0.60206	0	0.60206	0.60206	0	1.11394	0	1.11394	0	0.845098	0.60206	0	0.845098	0.60206	0	0.845098	0.845098	0.60206	0.845098	0	0	0.845098	0.60206	0	0.60206	0	0	0.845098	1.11394	0.845098
Solyc00g085070.2.1	11	C	9	C	3.35526	3.30146	3.32715	3.38166	3.31281	3.37107	3.34341	3.41946	3.36342	3.56265	3.57553	3.5001	3.30081	3.29798	3.36342	3.34518	3.47727	3.35927	3.37767	3.33425	3.46	3.33925	3.36736	3.46165	3.54058	3.58309	3.54962	3.37051	3.31827	3.4216
Solyc00g085370.1.1	126	q	36	L	0.477121	0	0.477121	0.477121	0	0.954243	0	0.954243	0	0.69897	0.477121	0	0.69897	0.477121	0	0.69897	0.69897	0.477121	0.69897	0	0	0.69897	0.477121	0	0.477121	0	0	0.69897	0.954243	0.69897
Solyc00g085770.1.1	3	q	36	L	0.30103	0	0.30103	0.30103	0	0.69897	0	0.69897	0	0.477121	0.30103	0	0.477121	0.30103	0	0.477121	0.477121	0.30103	0.477121	0	0	0.477121	0.30103	0	0.30103	0	0	0.477121	0.69897	0.477121
Solyc00g085780.1.1	3	q	36	L	0.30103	0	0.30103	0.30103	0	0.69897	0	0.69897	0	0.477121	0.30103	0	0.477121	0.30103	0	0.477121	0.477121	0.30103	0.477121	0	0	0.477121	0.30103	0	0.30103	0	0	0.477121	0.69897	0.477121
Solyc00g088080.1.1	2	A	2	A	0	0	0	0	0	0	0	0	0	0	0	0	0	0	0	0	0	0	0	0	0	0	0	0.30103	0	0	0	0	0	0
Solyc00g088090.1.1	2	A	2	A	0	0	0	0	0	0	0	0	0	0	0	0	0	0	0	0	0	0	0	0	0	0	0	0.69897	0	0	0	0	0	0
Solyc00g088190.1.1	2	A	2	A	0	0	0	0	0	0	0	0	0	0	0	0	0	0	0	0	0	0	0	0	0	0	0	0.30103	0	0	0	0	0	0
Solyc00g088200.1.1	2	A	2	A	0	0	0	0	0	0	0	0	0	0	0	0	0	0	0	0	0	0	0	0	0	0	0	0.477121	0	0	0	0	0	0
Solyc00g088210.1.1	2	A	2	A	0	0	0	0	0	0	0	0	0	0	0	0	0	0	0	0	0	0	0	0	0	0	0	0.30103	0	0	0	0	0	0
Solyc00g090110.1.1	2	A	2	A	0	0	0	0	0	0	0	0	0	0	0	0	0	0	0	0	0	0	0	0	0	0	0	0.30103	0	0	0	0	0	0
Solyc00g090120.1.1	2	A	2	A	0	0	0	0	0	0	0	0	0	0	0	0	0	0	0	0	0	0	0	0	0	0	0	0.477121	0	0	0	0	0	0
Solyc00g090130.1.1	2	A	2	A	0	0	0	0	0	0	0	0	0	0	0	0	0	0	0	0	0	0	0	0	0	0	0	0.477121	0	0	0	0	0	0
Solyc00g090430.2.1	2	A	2	A	0	0	0	0	0	0	0	0	0	0	0	0	0	0.30103	0	0	0	0.30103	0	0	0	0	0	0.69897	0.30103	0	0	0	0	0
Solyc00g090630.1.1	2	A	2	A	0	0	0	0	0	0	0	0	0	0	0	0	0	0	0	0	0	0	0	0	0	0	0	0.60206	0	0	0	0	0	0
Solyc00g090640.1.1	2	A	2	A	0	0	0	0	0	0	0	0	0	0	0	0	0	0	0	0	0	0	0	0	0	0	0	0.30103	0	0	0	0	0	0
Solyc00g090650.1.1	2	A	2	A	0	0	0	0	0	0	0	0	0	0	0	0	0	0	0	0	0	0	0	0	0	0	0	0.69897	0	0	0	0	0	0
Solyc00g090660.1.1	2	A	2	A	0	0	0	0	0	0	0	0	0	0	0	0	0	0	0	0	0	0	0	0	0	0	0	0.30103	0	0	0	0	0	0
Solyc00g090860.1.1	101	J	37	D	2.41996	2.50515	2.47567	2.54033	2.45939	2.63043	2.43775	2.27875	2.43297	2.74741	2.53529	2.46982	2.25285	2.30103	2.48287	2.45332	2.56348	2.52892	2.65321	2.52892	2.60531	2.50651	2.47567	2.56229	2.51188	2.48572	2.50786	2.26245	1.69897	2.43136
Solyc00g090870.2.1	10	C	10	C	2.0607	2.03743	2.02119	2.03342	2.01703	2.07555	1.99564	2.20683	2.16435	2.33646	2.36361	2.20683	1.96848	2.02531	1.92942	2.08991	2.23805	2.07918	2	2.0607	2.16137	2.11394	2.0086	2.1959	2.33041	2.35793	2.3032	1.99123	2.03342	2.12057
Solyc00g091170.2.1	1	C	13	C	2.90956	2.82866	2.83123	2.85914	2.84073	2.88366	2.80754	2.93902	2.87852	3.03383	3.05881	2.98137	2.74429	2.68485	2.80209	2.91222	3.03583	2.90795	2.91062	2.87795	2.84448	2.86451	2.84198	2.91434	3.01745	3.0465	3.05956	2.734	2.66839	2.84136
Solyc00g092870.1.1	2	A	2	A	0	0	0	0	0	0	0	0	0	0	0	0	0	0	0	0	0	0	0	0	0	0	0	0	0	0	0	0	0	0
Solyc00g092880.1.1	2	A	2	A	0	0	0	0	0	0	0	0	0	0	0	0	0	0	0	0	0	0	0	0	0	0	0	0	0	0	0	0	0	0
Solyc00g092890.1.1	2	A	2	A	0	0	0	0	0	0	0	0	0	0	0	0	0	0	0	0	0	0	0	0	0	0	0	0	0	0	0	0	0	0
Solyc00g092900.1.1	126	q	35	n	0.30103	0.30103	0.60206	0.477121	0.69897	0.30103	0.30103	0.60206	0	0.69897	0	0.477121	0.30103	0.69897	0	0.477121	0.90309	0.60206	0.30103	0.477121	0.69897	0.30103	0.60206	0.60206	0.69897	0.60206	0.30103	0.30103	0.60206	0.30103
Solyc00g093000.1.1	7	C	28	D	1.43136	1.47712	1.53148	1.30103	1.38021	1.32222	1.38021	1.5563	1.44716	1.6721	1.66276	1.53148	1.53148	1.32222	1.43136	1.41497	1.41497	1.47712	1.54407	1.47712	1.47712	1.41497	1.47712	1.53148	1.50515	1.54407	1.63347	1.44716	1.23045	1.4624
Solyc00g093100.1.1	2	A	2	A	0	0	0	0	0	0	0	0	0	0	0	0	0	0	0	0	0	0	0	0	0	0	0	0	0	0	0	0	0	0
Solyc00g093300.1.1	2	A	2	A	0	0	0	0	0	0	0	0	0	0	0	0	0	0	0	0	0	0	0	0	0	0	0	0	0	0	0	0	0	0
Solyc00g093310.1.1	2	A	2	A	0	0	0	0	0	0	0	0	0	0	0	0	0	0	0	0	0	0	0	0	0	0	0	0	0	0	0	0	0	0
Solyc00g094010.1.1	2	A	2	A	0	0	0	0	0	0	0	0	0	0	0	0	0	0	0	0	0	0	0	0	0	0	0	0	0	0	0	0	0	0
Solyc00g094020.1.1	2	A	2	A	0	0	0	0	0	0	0	0	0	0	0	0	0	0	0	0	0	0	0	0	0	0	0	0	0	0	0	0	0	0
Solyc00g094520.1.1	84	E	20	I	1.79934	1.64345	1.83251	1.62325	1.74819	1.78533	2.20683	1.90309	1.39794	1.65321	1.63347	1.38021	2.14301	1.98227	1.91381	1.79239	1.81291	1.64345	1.6902	1.68124	1.64345	1.90849	1.97313	1.8451	1.41497	1.49136	1.53148	2.16435	2.17319	2.09691
Solyc00g094530.1.1	22	E	41	I	2.13033	2.03342	2.16137	2.13988	2.13033	2.17319	2.62941	2.21219	2.01703	2.18184	2.01703	1.5563	2.58659	2.46982	2.48855	2.17609	2.17026	2.16137	2.07918	2.08636	1.9345	2.26007	2.31175	2.22789	1.9345	1.94448	1.97313	2.46687	2.48001	2.41664
Solyc00g094540.1.1	134	E	41	I	2.27416	2.07188	2.23553	2.26951	2.24551	2.25768	2.69285	2.39967	2.17319	2.24551	2.09691	1.82607	2.70415	2.56348	2.49554	2.26482	2.25768	2.22789	2.23805	2.21748	2.06819	2.34439	2.49554	2.36549	1.99123	2	2.03743	2.59218	2.65128	2.57054
Solyc00g094550.1.1	27	E	23	I	1	1.07918	0.954243	1.14613	0.778151	1.11394	1.5682	1.11394	0.778151	0.477121	0.954243	0.477121	1.34242	1.34242	1.11394	1.11394	1	0.90309	1.07918	0.845098	0.69897	1.17609	1.17609	1	0.778151	0.90309	0.90309	1.36173	1.30103	1.27875
Solyc00g094850.1.1	2	A	2	A	0	0	0	0	0	0	0	0	0	0	0	0	0	0	0	0	0	0	0	0	0	0	0	0	0	0	0	0	0	0
Solyc00g095450.1.1	2	A	2	A	0	0	0	0	0	0	0	0	0	0	0	0	0	0	0	0	0	0	0	0	0	0	0	0	0	0	0	0	0	0
Solyc00g095460.1.1	2	A	2	A	0	0	0	0	0	0	0	0	0	0	0	0	0	0	0	0	0	0	0	0	0	0	0	0	0	0	0	0	0	0
Solyc00g095760.1.1	2	A	2	A	0	0	0	0	0	0	0	0	0	0	0	0	0	0	0	0	0	0	0	0	0	0	0	0	0	0	0	0	0	0
Solyc00g095860.1.1	2	A	2	A	0	0	0	0	0	0	0	0	0	0	0	0	0	0	0	0	0	0	0	0	0	0	0	0	0	0	0	0	0	0
Solyc00g096060.1.1	2	A	4	D	0	0	0	0	0	0	0	0	0	0	0	0	0	0	0	0	0	0	0.477121	0	0	0	0	0	0	0	0	0	0	0
Solyc00g096460.1.1	55	H	10	C	1.62325	1.70757	1.77085	1.77085	1.716	1.78533	1.74819	1.94939	1.76343	1.99564	1.96848	1.91908	1.70757	1.74036	1.69897	1.716	1.90309	1.82607	1.79934	1.74036	1.91381	1.81291	1.83885	1.89209	1.99123	2.03743	1.97772	1.8451	1.73239	1.6902
Solyc00g097260.1.1	2	A	2	A	0	0	0	0	0	0	0	0	0	0	0	0	0	0	0	0	0	0	0	0	0	0	0	0	0	0	0	0	0	0
Solyc00g097760.1.1	2	A	2	A	0	0	0	0	0	0	0	0	0	0	0	0	0	0	0	0	0	0	0	0	0	0	0	0	0	0	0	0	0	0
Solyc00g097960.1.1	128	C	28	D	1.60206	1.66276	1.70757	1.65321	1.6721	1.5563	1.5682	1.73239	1.5563	1.86923	1.86923	1.81954	1.57978	1.39794	1.49136	1.61278	1.78533	1.70757	1.69897	1.6902	1.716	1.69897	1.72428	1.75587	1.64345	1.86923	1.94939	1.44716	1.51851	1.51851
Solyc00g098560.2.1	14	C	1	C	2.66276	2.66652	2.60423	2.65514	2.52114	2.62941	2.49831	2.68395	2.62014	2.80754	2.78247	2.68664	2.49415	2.56229	2.53275	2.80003	2.84323	2.68842	2.55991	2.57978	2.78533	2.59329	2.617	2.74974	2.72263	2.80686	2.73719	2.51587	2.4456	2.7332
Solyc00g099160.1.1	70	F	38	L	0	0.30103	0	0	0.30103	0	0	0	0.477121	0.30103	0.30103	0	0	0.30103	0	0	0.30103	0	0.30103	0	0	0.30103	0	0.30103	0	0	0	0.30103	0	0.477121
Solyc00g099460.1.1	44	J	36	L	0	0.778151	0	0	0.778151	0	0	0	1.04139	0.778151	0.778151	0	0	0.778151	0	0	0.778151	0	0.778151	0	0	0.778151	0	0.778151	0	0	0	0.778151	0	1.04139
Solyc00g099470.1.1	70	F	38	L	0	0.30103	0	0	0.30103	0	0	0	0.477121	0.30103	0.30103	0	0	0.30103	0	0	0.30103	0	0.30103	0	0	0.30103	0	0.30103	0	0	0	0.30103	0	0.477121
Solyc00g099570.1.1	70	F	38	L	0	0.30103	0	0	0.30103	0	0	0	0.477121	0.30103	0.30103	0	0	0.30103	0	0	0.30103	0	0.30103	0	0	0.30103	0	0.30103	0	0	0	0.30103	0	0.477121
Solyc00g099580.1.1	85	J	36	L	0	0.60206	0	0	0.60206	0	0	0	0.90309	0.60206	0.60206	0	0	0.60206	0	0.477121	0.60206	0	0.60206	0	0	0.69897	0	0.69897	0	0	0	0.69897	0	0.845098
Solyc00g099880.1.1	44	J	36	L	0	0.69897	0	0	0.69897	0	0	0	0.954243	0.69897	0.69897	0	0	0.69897	0	0	0.69897	0	0.69897	0	0	0.69897	0	0.69897	0	0	0	0.69897	0	0.954243
Solyc00g100880.2.1	65	t	8	G	1.27875	1.25527	1.07918	1.34242	0.69897	1.36173	0.90309	1.57978	1.23045	1.07918	1.07918	0.60206	0.845098	1.04139	0.60206	1.25527	1.27875	1.04139	0.954243	0.954243	2.03342	0.954243	1.30103	1.5563	1	1	1.25527	0.69897	1.34242	1.72428
Solyc00g101700.1.1	85	J	36	L	0	0.60206	0	0	0.60206	0	0	0	0.845098	0.60206	0.60206	0	0	0.60206	0	0	0.60206	0	0.60206	0	0	0.60206	0	0.60206	0	0	0	0.60206	0	0.845098
Solyc00g102000.1.1	70	F	2	A	0.30103	0	0	0.30103	0	0	0.477121	0	0	0.30103	0	0.30103	0.30103	0	0	0	0	0	0	0	0.30103	0	0	0	0	0	0	0	0.30103	0.30103
Solyc00g102400.2.1	2	A	2	A	0	0	0	0	0	0	0	0	0	0	0	0	0	0	0	0	0	0	0	0	0	0	0	0	0	0	0	0	0	0
Solyc00g104200.1.1	2	A	2	A	0	0	0	0	0	0	0	0	0	0	0.477121	0	0	0	0	0	0	0	0	0	0	0	0	0	0	0	0	0	0	0
Solyc00g104210.1.1	2	A	2	A	0	0	0	0	0	0	0	0	0	0	0.30103	0	0	0	0	0	0	0	0	0	0	0	0	0	0	0	0	0	0	0
Solyc00g104310.1.1	2	A	2	A	0	0	0	0	0	0	0	0	0	0	0.477121	0	0	0	0	0	0	0	0	0	0	0	0	0	0	0	0	0	0	0
Solyc00g104320.1.1	2	A	2	A	0	0	0	0	0	0	0	0	0	0	0.30103	0	0	0	0	0	0	0	0	0	0	0	0	0	0	0	0	0	0	0
Solyc00g104330.1.1	2	A	2	A	0	0	0	0	0	0	0	0	0	0	0.477121	0	0	0	0	0	0	0	0	0	0	0	0	0	0	0	0	0	0	0
Solyc00g104630.1.1	2	A	2	A	0	0	0	0	0	0	0	0	0	0	0.30103	0	0	0	0	0	0	0	0	0	0	0	0	0	0.30103	0	0	0	0	0
Solyc00g104730.1.1	2	A	2	A	0	0	0	0	0	0	0	0	0	0	0.477121	0	0	0	0	0	0	0	0	0	0	0	0	0	0.477121	0	0	0	0	0
Solyc00g104740.1.1	2	A	2	A	0	0	0	0	0	0	0	0	0	0	0.477121	0	0	0	0	0	0	0	0	0	0	0	0	0	0.477121	0	0	0	0	0
Solyc00g104940.1.1	99	D	15	G	1.82607	1.38021	1.44716	1.4624	1.39794	1.47712	1.50515	1.5563	1.59106	1.75587	1.716	1.81291	1.53148	1.36173	1.44716	1.39794	1.66276	1.60206	1.39794	1.6721	1.07918	1.27875	1.39794	1.47712	1.72428	1.74036	1.80618	1.50515	1.23045	1.30103
Solyc00g105340.1.1	2	A	2	A	0	0	0	0	0	0	0	0	0	0	0.69897	0	0	0	0	0	0	0	0	0	0	0	0	0	0.69897	0	0	0	0	0
Solyc00g105350.1.1	2	A	2	A	0	0	0	0	0	0	0	0	0	0	0.30103	0	0	0	0	0.30103	0	0	0	0	0	0	0	0	0.30103	0	0	0	0	0
Solyc00g105750.1.1	2	A	2	A	0	0	0	0	0	0	0	0	0	0	0.69897	0	0	0	0	0	0	0	0	0	0	0	0	0	0.69897	0	0	0	0	0
Solyc00g106650.1.1	99	D	10	C	1.66276	1.72428	1.68124	1.60206	1.49136	1.59106	1.62325	1.64345	1.53148	1.83885	1.81954	1.79239	1.50515	1.63347	1.6902	1.79239	1.83885	1.75587	1.77815	1.72428	1.6902	1.60206	1.65321	1.74819	1.77085	1.86332	1.81291	1.63347	1.43136	1.74819
Solyc00g107050.1.1	2	A	2	A	0	0	0	0	0	0	0	0	0	0	0.30103	0	0	0	0	0	0	0	0	0	0	0	0	0	0.30103	0	0	0	0	0
Solyc00g107550.1.1	2	A	2	A	0	0	0	0	0	0	0	0	0	0	0.30103	0	0	0	0	0	0	0	0	0	0	0	0	0	0	0	0	0	0	0
Solyc00g108550.1.1	38	E	23	I	1.11394	1.11394	1.23045	1.11394	0.90309	1.36173	1.30103	1.04139	0.845098	1.04139	0.954243	0.477121	1.30103	1.11394	1.30103	1.32222	1	1.04139	1.11394	0.954243	0.60206	1.25527	1.25527	1.04139	0.69897	0.845098	0.69897	1.11394	1.50515	1.32222
Solyc00g109450.1.1	2	A	2	A	0	0	0	0	0	0	0	0	0	0	0	0	0	0	0	0	0	0	0	0	0	0	0	0	0	0	0	0	0	0
Solyc00g109850.1.1	2	A	2	A	0	0	0	0	0	0	0	0	0	0	0	0	0	0	0	0	0	0	0	0	0	0	0	0	0	0	0	0	0	0
Solyc00g109860.1.1	2	A	2	A	0	0	0	0	0	0	0	0	0	0	0	0	0	0	0	0	0	0	0	0	0	0	0	0	0	0	0	0	0	0
Solyc00g110060.1.1	2	A	2	A	0	0	0	0	0	0	0	0	0	0	0	0	0	0	0	0	0	0	0	0	0	0	0	0	0	0	0	0	0	0
Solyc00g110070.1.1	2	A	2	A	0	0	0	0	0	0	0	0	0	0	0	0	0	0	0	0	0	0	0	0	0	0	0	0	0	0	0	0	0	0
Solyc00g110370.1.1	2	A	2	A	0	0	0	0	0	0	0	0	0	0	0	0	0	0	0	0	0	0	0	0	0	0	0	0	0	0	0	0	0	0
Solyc00g110870.2.1	8	C	9	C	3.44185	3.38792	3.36097	3.49038	3.43553	3.50501	3.4748	3.5914	3.50311	3.71341	3.66455	3.63749	3.44762	3.45561	3.49762	3.45728	3.56265	3.46613	3.51175	3.5407	3.40993	3.48458	3.50813	3.59184	3.63909	3.69329	3.61225	3.44185	3.35603	3.52621
Solyc00g111170.1.1	2	A	2	A	0	0	0	0	0	0	0	0	0	0	0	0	0	0	0	0	0	0	0	0	0	0	0	0	0	0	0	0	0	0
Solyc00g111270.1.1	2	A	2	A	0	0	0	0	0	0	0	0	0	0	0	0	0	0	0	0	0	0	0	0	0	0	0	0	0	0	0	0	0	0
Solyc00g111370.1.1	2	A	2	A	0	0	0	0	0	0	0	0	0	0	0	0	0	0	0	0	0	0	0	0	0	0	0	0	0	0	0	0	0	0
Solyc00g111770.1.1	2	A	2	A	0	0	0	0	0	0	0	0	0	0	0	0	0	0	0	0	0	0	0	0	0	0	0	0	0	0	0	0	0	0
Solyc00g111780.1.1	2	A	2	A	0	0	0	0	0	0	0	0	0	0	0	0	0	0	0	0	0	0	0	0	0	0	0	0	0	0	0	0	0	0
Solyc00g112180.1.1	80	o	26	B	0	0	0	0	0	0.477121	0.477121	0	0	0	0	0	0	0.477121	0.30103	0.30103	0	0	0	0.30103	0.30103	0	0.30103	0	0	0	0.30103	0	0.30103	0.30103
Solyc00g112190.2.1	27	E	20	I	1.07918	1.11394	1.07918	1.07918	1	1.11394	1.39794	1.23045	1	1.17609	0.477121	0.60206	1.34242	1.23045	1.41497	1.07918	1.11394	1.04139	0.90309	1	0.954243	1.27875	1	1.11394	0.69897	0.477121	0.477121	1.20412	1.41497	1.41497
Solyc00g112490.1.1	2	A	2	A	0	0	0	0	0	0	0	0	0	0	0	0	0	0	0	0	0	0	0	0	0	0	0	0	0	0	0	0	0	0
Solyc00g112500.1.1	2	A	2	A	0	0	0	0	0	0	0	0	0	0	0	0	0	0	0	0	0	0	0	0	0	0	0	0	0	0	0	0	0	0
Solyc00g112600.1.1	2	A	2	A	0	0	0	0	0	0	0	0	0	0	0	0	0	0	0	0	0	0	0	0	0	0	0	0	0	0	0	0	0	0
Solyc00g112700.1.1	2	A	2	A	0	0	0	0	0	0	0	0	0	0	0	0	0	0	0	0	0	0	0	0	0	0	0	0	0	0	0	0	0	0
Solyc00g112710.1.1	2	A	2	A	0	0	0	0	0	0	0	0	0	0	0	0	0	0	0	0	0	0	0	0	0	0	0	0	0	0	0	0	0	0
Solyc00g112810.1.1	2	A	2	A	0	0	0	0	0	0	0	0	0	0	0	0	0	0	0	0	0	0	0	0	0	0	0	0	0	0	0	0	0	0
Solyc00g112820.1.1	2	A	2	A	0	0	0	0	0	0	0	0	0	0	0	0	0	0	0	0	0	0	0	0	0	0	0	0	0	0	0	0	0	0
Solyc00g112830.1.1	57	J	34	C	1.11394	0.60206	0.778151	0.90309	0.954243	0.845098	0.69897	1	0.778151	1.04139	1.17609	1.14613	0.90309	0.60206	0.69897	0.90309	0.778151	0.845098	0	1.07918	0.69897	0.69897	0.845098	0.477121	0.477121	1	0.845098	0.69897	0.30103	0.954243
Solyc00g112930.2.1	7	C	28	D	1.6902	1.41497	1.44716	1.60206	1.54407	1.57978	1.51851	1.68124	1.62325	1.79934	1.6721	1.82607	1.44716	1.47712	1.63347	1.47712	1.68124	1.6721	1.44716	1.60206	1.32222	1.47712	1.53148	1.62325	1.64345	1.50515	1.65321	1.32222	1.30103	1.47712
Solyc00g113230.1.1	2	A	2	A	0	0	0	0	0	0	0	0	0	0	0	0	0	0	0	0	0	0	0	0	0	0	0	0	0	0	0	0	0	0
Solyc00g113330.1.1	2	A	2	A	0	0	0	0	0	0	0	0	0	0	0	0	0	0	0	0	0	0	0	0	0	0	0	0	0	0	0	0	0	0
Solyc00g113730.1.1	2	A	2	A	0	0	0	0	0	0	0	0	0	0	0	0	0	0	0	0	0	0	0	0	0	0	0	0	0	0	0	0	0	0
Solyc00g113740.1.1	2	A	2	A	0	0	0	0	0	0	0	0	0	0	0	0	0	0	0	0	0	0	0	0	0	0	0	0	0	0	0	0	0	0
Solyc00g113750.1.1	2	A	2	A	0	0	0	0	0	0	0	0	0	0	0	0	0	0	0	0	0	0	0	0	0	0	0	0	0	0	0	0	0	0
Solyc00g114550.1.1	2	A	2	A	0	0	0	0	0	0	0	0	0	0	0	0	0	0	0	0	0	0	0	0	0	0	0	0	0	0	0	0	0	0
Solyc00g116150.1.1	2	A	2	A	0	0	0	0	0	0	0	0	0	0	0	0	0	0	0	0	0	0	0	0	0	0	0	0	0	0	0	0	0	0.30103
Solyc00g117450.2.1	44	J	35	n	0.30103	0.69897	0.60206	0.30103	0	0.477121	0.30103	0.477121	0.90309	0.778151	0.477121	0.477121	0	0.477121	0.477121	0.778151	0.69897	0.30103	0.60206	0.477121	0.477121	0.477121	0.778151	0.845098	0.69897	0.954243	0.60206	0.477121	0	0.60206
Solyc00g117650.1.1	2	A	2	A	0	0	0	0	0	0	0	0	0	0	0	0	0	0	0	0	0	0	0	0	0	0	0	0	0	0	0	0	0	0
Solyc00g118680.2.1	134	E	41	I	2.31387	2.25527	2.26717	2.25285	2.26717	2.33445	2.83759	2.43616	2.20952	2.2878	2.09342	1.83251	2.78675	2.56348	2.5682	2.35603	2.39094	2.30535	2.25768	2.26951	2.10037	2.3927	2.5563	2.40483	1.98227	1.93952	1.99123	2.67025	2.70927	2.66464
Solyc00g118690.1.1	134	E	41	I	2.33846	2.28103	2.29003	2.26717	2.28103	2.35984	2.83948	2.44248	2.22531	2.27875	2.13672	1.90849	2.77232	2.55871	2.57171	2.37475	2.39094	2.3032	2.29447	2.24055	2.12385	2.4456	2.53275	2.43457	2.04922	2.04532	2.09691	2.67117	2.73078	2.68664
Solyc00g120120.1.1	2	A	2	A	0	0	0	0	0	0	0	0	0	0	0	0	0	0	0	0	0	0	0	0	0	0	0	0	0	0	0	0	0	0
Solyc00g120820.1.1	2	A	2	A	0	0	0	0	0	0	0	0	0	0	0	0	0	0	0	0	0	0	0	0	0	0	0	0	0	0	0	0	0	0
Solyc00g120830.1.1	2	A	2	A	0	0	0	0	0	0	0	0	0	0	0	0	0	0	0	0	0	0	0	0	0	0	0	0	0	0	0	0	0	0
Solyc00g120930.1.1	2	A	2	A	0	0	0	0	0	0	0	0	0	0	0	0	0	0	0	0	0	0	0	0	0	0	0	0	0	0	0	0	0	0
Solyc00g121230.1.1	2	A	2	A	0	0	0	0	0	0	0	0	0	0	0	0	0	0	0	0	0	0	0	0	0	0	0	0	0	0	0	0	0	0
Solyc00g121730.1.1	2	A	2	A	0	0	0	0	0	0	0	0	0	0	0	0	0	0	0	0	0	0	0	0	0	0	0	0	0	0	0	0	0	0
Solyc00g122530.1.1	2	A	2	A	0	0	0	0	0	0	0	0	0	0	0	0	0	0	0	0	0	0	0	0	0	0	0	0	0	0	0	0	0	0
Solyc00g123030.1.1	2	A	2	A	0	0	0	0	0	0	0	0	0	0	0	0	0	0	0	0	0	0	0	0	0	0	0	0	0	0	0	0	0	0
Solyc00g123040.1.1	2	A	2	A	0	0	0	0	0	0	0	0	0	0	0	0	0	0	0	0	0	0	0	0	0	0	0	0	0	0	0	0	0	0
Solyc00g123240.1.1	2	A	2	A	0	0	0	0	0	0	0	0	0	0	0	0	0	0	0	0	0	0	0	0	0	0	0	0	0	0	0	0	0	0
Solyc00g124840.1.1	2	A	2	A	0	0	0	0	0	0	0	0	0	0	0	0	0	0	0	0	0	0	0	0	0	0	0	0	0	0	0	0	0	0
Solyc00g124850.1.1	2	A	2	A	0	0	0	0	0	0	0	0	0	0	0	0	0	0	0	0	0	0	0	0	0	0	0	0	0	0	0	0	0	0
Solyc00g124860.1.1	2	A	2	A	0	0	0	0	0	0	0	0	0	0	0	0	0	0	0	0	0	0	0	0	0	0	0	0	0	0	0	0	0	0
Solyc00g125260.1.1	2	A	2	A	0	0	0	0	0	0	0	0	0	0	0	0	0	0	0	0	0	0	0	0	0	0	0	0	0	0	0	0	0	0
Solyc00g125270.1.1	2	A	2	A	0	0	0	0	0	0	0	0	0	0	0	0	0	0	0	0	0	0	0	0	0	0	0	0	0	0	0	0	0	0
Solyc00g125580.1.1	4	q	2	A	0.30103	0	0	0	0	0	0	0	0	0	0	0	0	0	0	0	0	0	0	0	0	0	0	0	0	0	0	0	0	0
Solyc00g125980.1.1	79	s	23	I	1	1	1.17609	0.845098	1.07918	1.14613	1.44716	1.36173	1.07918	1.20412	1.17609	0.90309	1.54407	1.32222	1.34242	1.17609	1.07918	1.07918	1.14613	1.11394	0.954243	1.30103	1.17609	1.14613	1.04139	1.07918	0.954243	1.41497	1.49136	1.39794
Solyc00g125990.1.1	22	E	41	I	2.09691	2.11394	2.11394	2.12385	2.17898	2.2014	2.58092	2.24797	2.04922	2.15534	2.18184	1.86332	2.52763	2.4014	2.35025	2.31597	2.21748	2.15229	2.18469	2.10721	1.93952	2.26007	2.28556	2.12385	1.82607	1.97313	2.0086	2.50106	2.52114	2.48287
Solyc00g126000.1.1	19	G	20	I	1.38021	1.43136	1.49136	1.54407	1.32222	1.47712	1.76343	1.60206	1.44716	1.43136	1.6721	1.30103	1.92428	1.74036	1.61278	1.60206	1.41497	1.38021	1.5682	1.36173	1.32222	1.76343	1.70757	1.70757	1.43136	1.50515	1.4624	1.78533	1.91908	1.81954
Solyc00g126010.1.1	21	E	20	I	1.11394	0.845098	1.38021	1.23045	1.23045	1.14613	1.63347	1.34242	1.04139	1.20412	1.27875	0.954243	1.64345	1.32222	1.27875	1.41497	1.07918	1.44716	1.04139	1.14613	1.17609	1.34242	1.5682	1.50515	1.17609	1.27875	1.30103	1.57978	1.61278	1.63347
Solyc00g126420.1.1	2	A	2	A	0	0	0	0	0	0	0	0	0	0	0	0	0	0	0	0	0	0	0	0	0	0	0	0	0	0	0	0	0	0
Solyc00g126430.1.1	2	A	2	A	0	0	0	0	0	0	0	0	0	0	0	0	0	0	0	0	0	0	0	0	0	0	0	0	0	0	0	0	0	0
Solyc00g126440.1.1	2	A	2	A	0	0	0	0	0	0	0	0	0	0	0	0	0	0	0	0	0	0	0	0	0	0	0	0	0	0	0	0	0	0
Solyc00g127540.1.1	2	A	2	A	0	0	0	0	0	0	0	0	0	0	0	0	0	0	0	0	0	0	0	0	0	0	0	0	0	0	0	0	0	0
Solyc00g127550.1.1	2	A	2	A	0	0	0	0	0	0	0	0	0	0	0	0	0	0	0	0	0	0	0	0	0	0	0	0	0	0	0	0	0	0
Solyc00g127560.1.1	2	A	2	A	0	0	0	0	0	0	0	0	0	0	0	0	0	0	0	0	0	0	0	0	0	0	0	0	0	0	0	0	0	0
Solyc00g127660.2.1	14	C	1	C	2.75205	2.67394	2.6981	2.74194	2.67394	2.72181	2.76492	2.83696	2.77815	2.98543	3.02653	2.91855	2.74115	2.68215	2.7185	2.78104	2.8704	2.77525	2.72997	2.72591	2.89432	2.7364	2.72509	2.86213	2.99432	2.99695	3.03941	2.74036	2.72346	2.79865
Solyc00g127670.1.1	19	G	10	C	1.50515	1.61278	1.74819	1.60206	1.5682	1.6721	1.69897	1.74819	1.70757	1.94939	1.83885	1.69897	1.69897	1.61278	1.6721	1.74819	1.69897	1.6721	1.69897	1.59106	1.90309	1.77815	1.70757	1.85126	1.81291	1.99564	1.93952	1.6902	1.87506	1.75587
Solyc00g127870.2.1	9	C	14	C	2.50379	2.34242	2.48996	2.46982	2.38561	2.4456	2.42325	2.58546	2.51455	2.72181	2.62428	2.55023	2.3075	2.15229	2.30963	2.53656	2.64738	2.48855	2.53782	2.41996	2.56937	2.53403	2.4609	2.57403	2.71933	2.74351	2.69461	2.42325	2.40654	2.3962
Solyc00g128870.2.1	1	C	1	C	2.77012	2.74896	2.79727	2.85673	2.76118	2.83569	2.80072	2.94792	2.8651	3.07518	3.11661	3.00432	2.67578	2.72754	2.71096	2.84696	2.97174	2.89763	2.78104	2.81224	2.85733	2.81757	2.86034	2.91855	3.08849	3.03981	3.0216	2.72016	2.64444	2.80003
Solyc00g129670.1.1	2	A	2	A	0	0	0	0	0	0	0	0	0	0	0	0	0	0	0	0	0	0	0	0	0	0	0	0	0	0	0	0	0	0
Solyc00g129680.1.1	2	A	2	A	0	0	0	0	0	0	0	0	0	0	0	0	0	0	0	0	0	0	0	0	0	0	0	0	0	0	0	0	0	0
Solyc00g129880.1.1	2	A	2	A	0	0	0	0	0	0	0	0	0	0	0	0	0	0	0	0	0	0	0	0	0	0	0	0	0	0	0	0	0	0
Solyc00g129980.1.1	2	A	2	A	0	0	0	0	0	0	0	0	0	0	0	0	0	0	0	0	0	0	0	0	0	0	0	0	0	0	0	0	0	0
Solyc00g130180.1.1	2	A	2	A	0	0	0	0	0	0	0	0	0	0	0	0	0	0	0	0	0	0	0	0	0	0	0	0	0	0	0	0	0	0
Solyc00g130190.1.1	2	A	2	A	0	0	0	0	0	0	0	0	0	0	0	0	0	0	0	0	0	0	0	0	0	0	0	0	0	0	0	0	0	0
Solyc00g130290.1.1	2	A	2	A	0	0	0	0	0	0	0	0	0	0	0	0	0	0	0	0	0	0	0	0	0	0	0	0	0	0	0	0	0	0
Solyc00g130690.1.1	2	A	2	A	0	0	0	0	0	0	0	0	0	0	0	0	0	0	0	0	0	0	0	0	0	0	0	0	0	0	0	0	0	0
Solyc00g130700.1.1	2	A	2	A	0	0	0	0	0	0	0	0	0	0	0	0	0	0	0	0	0	0	0	0	0	0	0	0	0	0	0	0	0	0
Solyc00g130800.1.1	2	A	2	A	0	0	0	0	0	0	0	0	0	0	0	0	0	0	0	0	0	0	0	0	0	0	0	0	0	0	0	0	0	0
Solyc00g130810.1.1	2	A	2	A	0	0	0	0	0	0	0	0	0	0	0	0	0	0	0	0	0	0	0	0	0	0	0	0	0	0	0	0	0	0
Solyc00g131610.1.1	3	q	26	B	0	0.477121	0.30103	0.30103	0.30103	0.30103	0.30103	0	0.477121	0.30103	0	0.30103	0.477121	0.30103	0	0.477121	0.477121	0.30103	0.778151	0	0.30103	0	0	0.30103	0.69897	0	0	0.477121	0	0.477121
Solyc00g131710.1.1	2	A	2	A	0	0	0	0	0	0	0	0	0	0	0	0	0	0	0	0	0	0	0	0	0	0	0	0	0.69897	0	0	0.477121	0	0
Solyc00g133110.1.1	2	A	2	A	0	0	0	0	0	0	0	0	0	0	0	0	0	0	0	0	0	0	0	0	0	0	0	0	0.69897	0	0	0	0	0
Solyc00g133710.1.1	2	A	2	A	0	0	0	0	0	0	0	0	0	0	0	0	0	0	0	0	0	0	0	0	0	0	0	0	0.477121	0	0	0	0	0
Solyc00g133720.1.1	2	A	2	A	0	0	0	0	0	0	0	0	0	0	0	0	0	0	0	0	0	0	0	0	0	0	0	0	0.477121	0	0	0	0	0
Solyc00g134620.1.1	2	A	2	A	0	0	0	0	0	0	0	0	0	0	0	0	0	0	0	0	0	0	0	0	0	0	0	0	0.69897	0.477121	0	0.30103	0	0
Solyc00g134820.1.1	2	A	2	A	0	0	0	0	0	0	0	0	0	0	0	0	0	0	0	0	0	0	0	0	0	0	0	0	0.30103	0	0	0	0	0
Solyc00g134830.1.1	2	A	2	A	0	0	0	0	0	0	0	0	0	0	0	0	0	0	0	0	0	0	0	0	0	0	0	0	0.477121	0	0	0	0	0
Solyc00g134840.1.1	2	A	2	A	0	0	0	0	0	0	0	0	0	0	0	0	0	0	0	0	0	0	0	0	0	0	0	0	0.30103	0	0	0	0	0
Solyc00g135040.1.1	2	A	2	A	0	0	0	0	0	0	0	0	0	0	0	0	0	0	0	0	0	0	0	0	0	0	0	0	0.477121	0	0	0	0	0
Solyc00g135050.1.1	2	A	2	A	0	0	0	0	0	0	0	0	0	0	0	0	0	0	0	0	0	0	0	0	0	0	0	0	0.30103	0	0	0	0	0
Solyc00g135060.1.1	2	A	2	A	0	0	0	0	0	0	0	0	0	0	0	0	0	0	0	0	0	0	0	0	0	0	0	0	0.30103	0	0	0	0	0
Solyc00g135260.1.1	80	o	2	A	0	0	0	0.30103	0	0	0	0	0	0	0	0	0	0	0.30103	0	0	0	0	0	0	0	0	0	0.69897	0	0	0	0	0
Solyc00g136260.1.1	32	J	28	D	1.70757	1.68124	1.5563	1.39794	1.34242	1.14613	1.23045	1.07918	0.90309	1.36173	1.44716	1.07918	0.954243	1.07918	1.04139	1.68124	1.68124	1.70757	1.14613	1.34242	1.4624	1.23045	1.25527	1.14613	1.25527	1.32222	1.30103	1.07918	0.90309	1.20412
Solyc00g136560.2.1	97	o	25	D	1.04139	1.20412	0.90309	1.47712	1.14613	1.14613	0.60206	1.07918	1.11394	0.954243	0.69897	0.845098	0.954243	0.60206	0.60206	1.41497	1.17609	1.25527	1.04139	1.32222	1.79934	0.778151	1.20412	1.50515	0.69897	1.23045	1.23045	0.69897	0.778151	1.41497
Solyc00g138060.2.1	10	C	10	C	2.22272	2.06446	2.21219	1.96379	2.19312	2.26951	2.28103	2.24304	2.25768	2.30535	2.5172	2.44091	2.13988	1.82607	2.36736	1.96379	2.22272	2.13988	2.36549	2.11394	2.5682	2.17898	2.18184	2.13033	2.1959	2.233	2.52634	2.11394	2.08636	2.11059
Solyc00g139760.1.1	2	A	4	D	0	0	0	0	0	0	0	0	0	0.60206	0	0	0	0	0	0	0	0	0.60206	0	0	0	0	0.60206	0	0	0	0	0	0
Solyc00g140060.2.1	1	C	13	C	3.08636	3.12385	2.97451	3.07078	3.01578	3.13893	3.02979	3.04139	2.99651	3.20249	3.1271	3.17319	2.98856	3.04805	3.08529	3.11059	3.18241	3.09795	3.12287	3.01953	3.05994	3	3.03423	3.11494	3.05308	3.19866	3.14799	3.07918	2.96142	3.07482
Solyc00g141360.1.1	54	J	40	D	0.69897	0.477121	0.845098	0.845098	0.778151	0.90309	0.778151	0.477121	0.845098	0.30103	1.17609	1	0.30103	0.69897	0.477121	0.778151	0.90309	0.90309	0.60206	0.845098	0.69897	0.778151	0.60206	0.60206	0.954243	0.845098	0.778151	0.90309	0.845098	0.30103
Solyc00g141560.1.1	112	t	2	A	0.477121	0	0	0.477121	0	0.69897	0	0	0.69897	0	0.477121	0.477121	0	0	0	0	0.69897	0	0	0	0	0	0.477121	0	0	0.477121	0	0.477121	0.477121	0
Solyc00g142160.1.1	131	o	15	G	0.845098	0.477121	0.845098	0.69897	1	1.04139	1.04139	0.90309	0.60206	0.778151	0.69897	0.778151	0.845098	0.954243	1	0.954243	0.69897	0.60206	0.60206	0.477121	0.69897	0.60206	1.07918	0.954243	0.60206	0.778151	0.778151	0.845098	0.954243	0.69897
Solyc00g142170.2.1	21	E	20	I	1.49136	1.49136	1.5682	1.47712	1.54407	1.6721	1.82607	1.70757	1.53148	1.39794	1.41497	1.30103	1.85126	1.66276	1.62325	1.5563	1.64345	1.44716	1.50515	1.43136	1.38021	1.41497	1.62325	1.59106	1.11394	1.43136	1.30103	1.74819	1.89763	1.65321
Solyc00g143770.1.1	9	C	14	C	2.32428	2.39445	2.29226	2.44404	2.33445	2.4183	2.36361	2.35411	2.39445	2.62839	2.52892	2.50106	2.28556	2.35603	2.44404	2.41497	2.49693	2.30963	2.48287	2.34044	2.45484	2.33244	2.38739	2.43616	2.5302	2.61066	2.58995	2.41497	2.26007	2.48144
Solyc00g144470.1.1	49	F	38	L	0.954243	0	0	1.04139	0	0	0	0	1.23045	0	0.954243	0.954243	0	0.30103	0	0	0.954243	0	0	0	0.30103	0	0.954243	0.30103	0	1	0	0	0.954243	0
Solyc00g145170.1.1	112	t	26	B	0.60206	0	0	0.60206	0	0	0	0.477121	0.845098	0	0.60206	0.60206	0	0	0	0.845098	0.60206	0	0	0	0	0	0.60206	0	0.30103	0.60206	0	0	0.60206	0
Solyc00g147570.2.1	4	q	40	D	0.954243	0	0	0	0	0.30103	0	0	0.477121	0	0	0	0	0	0	0.954243	0	0.954243	0.954243	0	0	0	0	0	0	0	0	0	0	0
Solyc00g147770.1.1	36	I	4	D	0.845098	0	0	0	0.30103	0.477121	0.477121	0.30103	0	0	0	0	0.477121	0.778151	0	0.778151	0	0.778151	0.845098	0	0	0.30103	0	0.30103	0	0.30103	0.477121	0	0	0
Solyc00g149970.2.1	144	r	26	B	0.69897	0.69897	0	0.845098	0.477121	0.845098	0.90309	0.60206	0.30103	0.778151	0.845098	0.60206	0.30103	0.778151	0	1	0.477121	0.845098	0.778151	0.845098	0.69897	0.30103	0.90309	0	0.69897	0.477121	0.69897	0.69897	0.30103	1.11394
Solyc00g153680.1.1	80	o	26	B	0	0	0.477121	0.69897	0	0.477121	0.477121	0.477121	0	0	0	0	0.477121	0	0	0.69897	0	0.69897	0	0.477121	0	0	0	0	0	0.477121	0.477121	0.30103	0	0
Solyc00g153980.1.1	97	o	35	n	0.60206	0.30103	0.60206	0.60206	0.60206	0.60206	0.90309	0.69897	0.477121	0.30103	0.60206	0.30103	0.954243	0.60206	0	0.69897	0.60206	0.60206	0.30103	0.778151	0	0.60206	0.69897	0.477121	0.30103	0.477121	0.477121	0.60206	0.30103	0.477121
Solyc00g154480.1.1	104	E	26	B	0	0	0.845098	1.11394	0.30103	0.845098	0.845098	0.845098	0	0	0	0	0.845098	0	0.30103	1.11394	0	1.11394	0	0.845098	0	0	0	0	0	0.845098	0.845098	0	0	0
Solyc00g154980.1.1	18	u	4	D	0.30103	0	0.477121	0.845098	0.477121	0.477121	0.60206	0.477121	0.30103	0	0.477121	0	0.60206	0.477121	0.30103	0.845098	0.30103	0.845098	0	0.60206	0.60206	0.30103	0.477121	0	0	0.69897	0.477121	0	0.30103	0
Solyc00g156980.2.1	135	F	28	D	1.34242	1.4624	1.11394	1.39794	1.25527	1.49136	1.34242	1.69897	1.59106	1.5682	1.53148	1.30103	1.23045	1.20412	1.38021	1.23045	1.44716	1.38021	1.43136	1.41497	1.39794	1.14613	1.4624	1.54407	1.38021	1.39794	1.38021	1.30103	1	1.51851
Solyc00g157080.1.1	4	q	2	A	0	0.30103	0	0	0	0.30103	0	0	0	0	0	0	0	0	0	0.30103	0	0	0	0	0	0.30103	0.477121	0	0.30103	0.30103	0	0	0	0
Solyc00g157180.2.1	136	J	18	G	0.845098	0.778151	0.778151	1.14613	0.778151	0.477121	0.477121	0.845098	0.69897	1.04139	1.27875	1.04139	0.778151	1.11394	0.477121	1.27875	1.23045	1.04139	0.477121	0.954243	1.17609	1.17609	1.17609	1.14613	1.34242	1.49136	1.23045	1.27875	1.14613	1.07918
Solyc00g160780.2.1	103	F	31	J	0.90309	1.11394	1.07918	0.954243	0.778151	0.477121	0.60206	0.778151	1.17609	1.11394	1.17609	0.90309	0.477121	0.69897	0.90309	0.69897	0.845098	0.954243	1	1	0.845098	1.11394	1.14613	1	1.07918	1.11394	1.32222	0.90309	0.90309	0.60206
Solyc00g163580.1.1	54	J	35	n	0	0.845098	0.477121	0.477121	0.69897	0.69897	0.477121	0.954243	0.477121	0.845098	0.954243	0.477121	0.69897	0.69897	0.477121	1.11394	0.845098	1.04139	0	0.69897	0.69897	0	0.845098	0.845098	0.845098	0.845098	0.954243	0	0.477121	0.845098
Solyc00g164580.1.1	97	o	32	G	0.30103	0.60206	0.30103	0.477121	0.477121	0.845098	1	0.477121	0.60206	0.477121	0.30103	0.60206	0.477121	0.477121	0.60206	0	0.60206	0.60206	0.30103	0.30103	0.30103	0.69897	0.477121	0.30103	0.60206	0.30103	0.778151	0.477121	0.845098	0.60206
Solyc00g164680.1.1	10	C	14	C	1.9345	2.10037	2.01284	2.14613	2.02938	2.06819	2.01703	2.09342	2.11727	2.34242	2.23553	2.21484	2.16137	2.23553	2.10721	2.1038	2.12385	2.07918	2.03342	2.06819	2	2.10721	2.09691	2.22789	2.3032	2.35603	2.17898	2.25042	2.17609	2.18752
Solyc00g165080.1.1	30	s	4	D	0	0	0	0	0	0.30103	0	0	0	0	0	0.30103	0	0	0	0	0	0	0	0	0	0.30103	0	0.477121	0.30103	0	0.30103	0	0	0
Solyc00g165090.1.1	4	q	2	A	0	0	0	0	0	0.60206	0	0	0	0	0	0	0	0	0	0	0	0	0	0	0	0.60206	0	0	0.60206	0	0.60206	0	0	0
Solyc00g165190.1.1	4	q	2	A	0	0	0	0	0	0.30103	0	0	0	0	0	0	0	0	0	0	0	0	0	0	0	0.30103	0	0	0.30103	0	0.30103	0	0	0
Solyc00g166190.1.1	2	A	2	A	0	0	0	0	0	0	0	0	0	0	0	0	0	0	0	0	0	0	0	0	0	0.30103	0	0	0.30103	0	0	0	0	0
Solyc00g166490.1.1	2	A	2	A	0	0	0	0	0	0	0	0	0	0	0	0	0	0	0	0	0	0	0	0	0	0.778151	0	0	0.778151	0	0	0	0	0
Solyc00g166690.1.1	122	F	2	A	0	0	0.30103	0	0	0	0	0	0.30103	0.30103	0	0	0.30103	0	0	0.30103	0	0	0	0	0.30103	0.60206	0	0	0.477121	0	0.30103	0.30103	0	0.30103
Solyc00g167290.1.1	2	A	2	A	0	0	0	0	0	0	0	0	0	0	0	0	0	0	0	0	0	0	0	0	0	0	0	0	0.30103	0	0	0	0	0
Solyc00g167300.1.1	2	A	2	A	0	0	0	0	0	0	0	0	0	0	0	0	0	0	0	0	0	0	0	0	0	0	0	0	0.30103	0	0	0	0	0
Solyc00g167800.1.1	2	A	2	A	0	0	0	0	0	0	0	0	0	0	0	0	0	0	0	0	0	0	0	0	0	0	0	0	0.477121	0	0	0	0	0
Solyc00g168200.1.1	120	B	34	C	0.69897	0.477121	0.30103	0.60206	0.477121	0.477121	0	0.69897	0.30103	0.778151	0.60206	0.477121	0.477121	0.845098	0.477121	0.778151	0.477121	0.477121	0.69897	0.477121	0	0.30103	0	0.778151	0.845098	0.69897	0.778151	0.60206	0.30103	0.477121
Solyc00g170200.1.1	14	C	1	C	2.91855	2.7796	2.7574	2.71767	2.73799	2.83059	2.75051	2.76418	2.716	2.85612	2.94151	2.84198	2.61595	2.62014	2.66932	2.78817	2.9196	2.90037	2.76641	2.74896	2.53529	2.62531	2.57634	2.78032	2.77085	2.83123	2.80003	2.56585	2.37291	2.66652
Solyc00g170210.2.1	139	D	11	H	1.74819	1.91381	1.65321	1.78533	1.6902	1.83885	1.92428	1.90849	1.91381	2.03342	2.0607	1.92942	1.85126	1.6902	1.83251	1.63347	1.82607	1.73239	1.78533	1.75587	1.95424	1.716	1.74036	1.90309	1.97772	2.08279	2.08991	1.83885	1.77085	1.74819
Solyc00g170510.1.1	44	J	26	B	0	0	0	0	0	0.69897	0	0	0	0.477121	0	0.477121	0.477121	0	0	0.69897	0	0	0.477121	0.69897	0	0	0	0	0	0	0	0	0.477121	0.69897
Solyc00g171710.1.1	30	s	27	k	0	0	0	0	0.477121	0.60206	0	0	0.30103	0.30103	0	0.477121	0.30103	0	0	0.60206	0	0	0.477121	0.477121	0	0	0	0	0	0	0.30103	0.30103	0.477121	0.477121
Solyc00g171810.2.1	134	E	41	I	2.51188	2.40312	2.50651	2.48287	2.40654	2.53529	2.88138	2.58771	2.36361	2.45939	2.24304	2.0607	2.93752	2.8055	2.85431	2.48855	2.52892	2.48996	2.46835	2.44871	2.26717	2.49831	2.60746	2.49969	2.10721	2.1959	2.23553	2.85187	2.87506	2.83251
Solyc00g172410.1.1	145	J	32	G	0	0	0	0	0	1.11394	0	0	0	0.845098	0	0.845098	1.11394	0	0	0	0	0	0.845098	0.845098	0	0	0	0	0	0	0	0	0.845098	1.14613
Solyc00g173430.1.1	44	J	32	G	0	0	0	0	0	0.845098	0	0	0	0.60206	0	0.60206	0.845098	0	0	0	0	0	0.60206	0.60206	0	0	0	0	0	0	0	0	0.60206	0.845098
Solyc00g174330.2.1	91	J	5	F	2.22011	1.9345	2.31175	2.61909	2.11394	2.07188	2.13354	2.23805	2.51322	2.26007	2.0086	2.25768	2.32015	2.21219	2.11059	2.64542	2.23553	2.35603	2.02119	2.00432	2.0607	2.44404	2.45637	2.68842	2.3075	2.69285	2	2.62325	2.51055	2.17026
Solyc00g174340.1.1	91	J	5	F	2.16435	1.85733	2.28556	2.60638	2.08279	1.98677	2.0086	2.21484	2.51983	2.25285	1.98227	2.25042	2.2878	2.14301	1.98677	2.6464	2.20683	2.36922	1.91381	1.92428	2.04139	2.45788	2.45332	2.75358	2.38917	2.72016	2.06446	2.64048	2.51455	2.07918
Solyc00g175240.1.1	84	E	20	I	2.04922	1.89763	2.01284	2.1271	1.88081	2.07188	2.08279	2.08279	1.89763	1.63347	1.32222	1.44716	1.82607	2.04922	2.1038	2.12385	2.01284	1.97313	1.95904	1.92942	1.53148	1.97313	1.86332	1.97313	1.27875	1.34242	1.20412	1.88081	2.13672	2.09342
Solyc00g178340.1.1	91	J	14	C	2.29667	2.19312	2.25527	2.52504	2.15836	2.28103	2.31387	2.51587	2.30535	2.44716	2.08636	2	2.08279	2.34439	2.33646	2.50515	2.49136	2.27184	2.15229	2.233	2.16137	2.44716	2.30103	2.46687	2.4216	2.58995	2.43775	2.45788	2.48996	2.38917
Solyc00g179240.1.1	62	t	14	C	2.05308	2.02119	1.98227	2.17319	2.01284	2.1038	2.15836	2.17319	2.14301	2.21484	2.29667	2.12385	2.08991	2.1038	2.15534	2.0607	2.08279	2.10721	2.06819	2.15836	2.03743	1.99123	2.06819	2.1959	2.21748	2.24055	2.18752	2.02531	2.04532	2.15836
Solyc00g179640.1.1	84	E	20	I	1.91381	1.78533	1.82607	1.96379	1.69897	1.87506	1.89763	1.90849	1.72428	1.39794	1.11394	1.23045	1.64345	1.90309	1.93952	1.95424	1.82607	1.77085	1.75587	1.75587	1.36173	1.81291	1.69897	1.77815	0.954243	1.04139	1.04139	1.69897	1.9345	1.89763
Solyc00g179840.1.1	118	K	4	D	0.60206	0.60206	0	0.30103	0	0	0.30103	0	0	0	0.30103	0.30103	0	0.477121	0.30103	0	0	0	0.30103	0	0	0.30103	0	0	0	0	0	0	0	0
Solyc00g180440.1.1	118	K	2	A	0.60206	0.60206	0	0.477121	0	0	0.477121	0	0	0	0.30103	0.30103	0	0.477121	0.30103	0	0	0	0	0	0	0.30103	0	0	0	0	0	0	0	0
Solyc00g180840.1.1	44	J	2	A	0	0.69897	0	0.60206	0.477121	0.30103	0.477121	0	0	0	0.477121	0.60206	0	0.60206	0	0	0	0	0	0	0	0.30103	0	0.30103	0	0	0	0	0.30103	0
Solyc00g181240.1.1	127	I	27	K	0.30103	0.60206	0	0.30103	0	0	0.477121	0.477121	0.30103	0.477121	0.30103	0.30103	0	0.60206	0.477121	0.30103	0	0	0	0.30103	0.30103	0	0.30103	0	0	0	0	0.30103	0.477121	0.30103
Solyc00g181250.2.1	127	I	40	D	0.60206	0.90309	0.30103	0.60206	0.30103	0.30103	0.778151	0.30103	0.477121	0.30103	0.477121	0.60206	0.30103	0.477121	0	0.477121	0.30103	0.477121	0.477121	0.30103	0.60206	0.477121	0.60206	0.30103	0	0.30103	0	0.477121	0.60206	0.30103
Solyc00g183050.1.1	55	H	28	D	1.79934	1.91381	1.66276	1.82607	1.80618	1.83251	1.77085	1.77085	1.79239	1.8451	1.85126	1.85733	1.69897	1.72428	1.72428	1.81954	1.86332	1.83251	1.8451	1.74036	1.79239	1.716	1.78533	1.81291	1.79239	1.85733	1.83885	1.6902	1.53148	1.79934
Solyc00g183550.1.1	4	q	2	A	0	0	0	0.69897	0	0	0.69897	0	0	0	0	0	0	0	0	0	0	0	0	0	0	0	0.69897	0	0	0	0	0.69897	0	0
Solyc00g184350.2.1	9	C	14	C	2.36173	2.38021	2.24797	2.33646	2.34635	2.45484	2.38021	2.37658	2.37658	2.43297	2.42813	2.43457	2.36361	2.37658	2.36736	2.34242	2.3962	2.34439	2.48144	2.41996	2.3962	2.33445	2.31597	2.34242	2.34439	2.40654	2.45484	2.42813	2.3032	2.45179
Solyc00g185750.1.1	30	s	2	A	0	0	0	0.845098	0	0	0.845098	0.845098	0	0	0	0	0	0	0	0	0	0	0	0	0	0	0	0	0	0	0	0	0	0
Solyc00g185850.1.1	30	s	2	A	0	0	0	0.30103	0	0	0.30103	0.30103	0	0	0	0	0	0	0	0	0	0	0	0	0	0	0	0	0	0	0	0	0	0
Solyc00g186050.1.1	9	C	14	C	2.2833	2.29226	2.40654	2.38202	2.26717	2.33846	2.34242	2.48714	2.26245	2.58546	2.69373	2.47422	2.21484	2.20412	2.24551	2.45484	2.54531	2.44248	2.33041	2.3032	2.55145	2.24797	2.28103	2.44871	2.57864	2.57978	2.55991	2.22011	2.27416	2.26951
Solyc00g187050.2.1	65	t	40	D	0.477121	0.845098	1.11394	1.23045	0.69897	1.11394	0.954243	1.32222	1.17609	1.27875	1.17609	1.11394	0.69897	0.954243	0.69897	0.845098	0.69897	1.17609	1.27875	1.04139	1.04139	0.954243	1.11394	0.845098	1.04139	1.27875	1.23045	1.11394	1.11394	1.23045
Solyc00g188250.1.1	122	F	2	A	0	0	0	0	0	0	0	0.30103	0	0	0	0	0	0	0	0	0	0	0	0	0	0	0	0	0	0	0	0	0	0
Solyc00g188750.1.1	122	F	2	A	0	0	0	0	0	0	0	0.30103	0	0	0	0	0	0	0	0	0	0	0	0	0	0	0	0	0	0	0	0	0	0
Solyc00g188850.2.1	30	s	2	A	0	0	0	0	0	0	0	0.60206	0	0	0	0	0	0	0	0	0	0	0	0	0	0	0	0	0	0	0	0	0	0
Solyc00g192150.2.1	2	A	2	A	0	0	0	0	0	0	0	0	0	0	0	0	0	0	0	0	0	0	0	0	0	0	0	0	0.60206	0	0	0	0	0
Solyc00g195350.1.1	2	A	4	D	0	0	0	0	0	0	0	0	0	0	0	0	0	0	0	0	0	0	0.30103	0	0	0	0	0	0	0	0	0	0	0
Solyc00g195360.1.1	2	A	2	A	0	0	0	0	0	0	0	0	0	0	0	0	0	0	0	0	0	0	0	0	0	0.30103	0	0	0	0	0	0	0	0
Solyc00g196060.2.1	11	C	9	C	3.13609	3.15625	3.14644	3.16879	3.08458	3.14082	3.07408	3.19645	3.15836	3.38881	3.2982	3.27807	3.05115	3.06558	3.07445	3.27577	3.35392	3.14953	3.1959	3.08707	3.34203	3.2266	3.18441	3.30856	3.34104	3.46583	3.3865	3.21722	3.21085	3.19396
Solyc00g196460.1.1	2	A	2	A	0	0	0	0	0	0	0	0	0	0	0	0	0	0	0.30103	0	0	0	0	0	0	0	0	0	0	0	0	0	0	0
Solyc00g198360.1.1	112	t	2	A	0.60206	0	0	0	0	0.60206	0	0	0.60206	0.60206	0	0	0	0	0	0	0	0	0	0	0	0	0	0	0	0	0	0	0	0
Solyc00g199960.1.1	112	t	2	A	0.477121	0	0	0	0	0.477121	0	0	0.477121	0.477121	0	0	0	0	0	0	0	0	0	0	0	0	0	0	0	0	0	0	0	0
Solyc00g201060.1.1	4	q	2	A	0.30103	0	0	0	0	0.30103	0	0	0	0.30103	0	0	0	0	0	0	0	0	0	0	0	0	0	0	0	0	0	0	0	0
Solyc00g201160.2.1	14	C	14	C	2.55388	2.53908	2.40654	2.63749	2.51322	2.64933	2.58771	2.74741	2.60314	2.81224	2.79934	2.78247	2.39094	2.48572	2.45332	2.64444	2.68842	2.59439	2.50379	2.57054	2.39967	2.51587	2.56585	2.69197	2.69108	2.74351	2.68574	2.39445	2.25042	2.53403
Solyc00g201460.1.1	96	J	2	A	0.60206	0	0	0	0	0.60206	0	0	0	0.60206	0	0	0	0	0	0	0	0	0	0	0	0	0	0	0	0	0	0	0	0
Solyc00g201760.1.1	4	q	2	A	0.30103	0	0	0	0	0.30103	0	0	0	0.30103	0	0	0	0	0	0	0	0	0	0	0	0	0	0	0	0	0	0	0	0
Solyc00g202560.1.1	112	t	2	A	0.477121	0	0	0	0	0.477121	0	0	0	0.477121	0	0	0	0	0	0	0	0	0	0	0	0	0	0	0	0	0	0	0	0
Solyc00g203660.1.1	96	J	2	A	0.60206	0	0	0	0	0.60206	0	0	0	0.60206	0	0	0	0	0	0	0	0	0	0	0	0	0	0	0	0.30103	0	0	0	0
Solyc00g206460.1.1	33	r	22	M	1.30103	1.38021	1.49136	1.73239	1.27875	1.49136	1.44716	1.59106	1.25527	1.50515	1.5682	1.25527	1.65321	1.32222	1.4624	1.4624	1.68124	1.4624	1.53148	1.49136	1.98677	1.61278	1.53148	1.6721	2.04922	1.74819	1.6721	1.86923	1.95904	1.92428
Solyc00g207960.1.1	2	A	2	A	0	0	0	0	0	0	0	0	0	0	0	0	0	0.477121	0	0	0	0	0	0	0	0	0	0	0	0	0.477121	0	0	0
Solyc00g209460.1.1	78	C	3	J	0.30103	0.69897	0	0	0.30103	0.477121	0.30103	0.30103	0.30103	0.954243	0.845098	0.60206	0.477121	0.477121	0	0.30103	0	0.30103	0.60206	0.69897	0.60206	0.60206	0	0.60206	0.477121	0.778151	0.60206	0.30103	0.477121	0.30103
Solyc00g209560.1.1	2	A	2	A	0	0	0	0	0	0	0	0	0	0	0	0	0	0.60206	0	0	0	0	0	0	0	0	0	0	0	0	0	0	0	0
Solyc00g210860.1.1	3	q	4	D	0	0.30103	0	0.477121	0.30103	0	0.30103	0	0	0.30103	0	0	0.30103	0.477121	0.30103	0.477121	0.30103	0	0	0.30103	0.30103	0.30103	0.30103	0	0.30103	0.30103	0	0.30103	0	0
Solyc00g212260.1.1	2	A	4	D	0	0	0	0	0	0	0	0	0	0.69897	0	0	0	0.69897	0	0.30103	0	0	0	0.69897	0	0	0	0	0	0	0	0	0	0
Solyc00g213960.1.1	2	A	4	D	0	0	0	0	0	0	0	0	0	0.30103	0	0	0	0	0	0	0	0	0	0.30103	0	0	0	0	0	0	0	0	0	0
Solyc00g215560.1.1	68	J	36	L	0.30103	0.845098	0.477121	0.69897	0.477121	0.69897	0.60206	0.477121	0	0.60206	0.30103	0.845098	0	0.477121	0.60206	0.845098	0.30103	0.477121	0	0.60206	0.477121	0.69897	0.778151	0.30103	0.30103	0.477121	0.845098	0.60206	0.477121	0.69897
Solyc00g217560.1.1	141	I	26	B	0	0.60206	0	0.30103	0.30103	0	0.30103	0.30103	0	0.69897	0	0.30103	0.477121	0	0.30103	0.477121	0.30103	0	0.477121	0.477121	0	0	0.30103	0	0.30103	0.30103	0.30103	0	0.477121	0.30103
Solyc00g217960.1.1	146	G	46	D	2.21484	2.04139	2.13672	1.78533	1.81954	1.89763	1.59106	1.6721	1.61278	1.68124	1.77085	1.69897	1.47712	1.34242	1.4624	2.11727	2.14613	2.17609	1.65321	1.77815	1.99564	1.30103	1.49136	1.86332	1.66276	1.64345	1.66276	1.53148	1.51851	1.6721
Solyc00g218560.1.1	2	A	4	D	0	0	0	0	0	0	0	0	0	0	0.30103	0	0	0	0	0	0.30103	0	0	0.30103	0	0	0	0	0	0	0	0	0	0
Solyc00g220360.1.1	2	A	4	D	0	0	0	0	0	0	0	0	0	0	0	0	0	0	0	0	0.60206	0	0	0	0	0	0	0	0	0	0	0	0	0
Solyc00g222060.1.1	2	A	2	A	0	0	0	0	0	0	0	0	0	0	0	0	0	0	0	0	0	0	0	0	0	0	0	0	0	0	0	0	0	0
Solyc00g222460.1.1	2	A	2	A	0	0	0	0	0	0	0	0	0	0	0	0	0	0	0	0	0	0	0	0	0	0	0	0	0	0	0	0	0	0
Solyc00g226760.1.1	4	q	2	A	0	0	0	0	0.30103	0	0	0	0	0	0	0	0	0	0	0	0	0	0	0	0	0	0	0	0	0	0	0	0	0
Solyc00g227860.1.1	139	D	10	C	2.02938	1.92428	2.07918	2.0569	1.98677	1.94939	1.76343	1.78533	2.09342	2.02938	2.14613	1.93952	1.73239	1.76343	1.8451	2.14301	2.22011	2.05308	1.95424	1.87506	2.06446	2.06819	1.88649	2.04139	2.17319	2.32428	2.09691	2.10721	2.06819	1.64345
Solyc00g227960.1.1	2	A	2	A	0	0	0	0	0	0	0	0	0	0	0	0	0	0.477121	0	0	0	0	0	0	0	0	0	0	0	0	0	0	0	0
Solyc00g228260.1.1	2	A	2	A	0	0	0	0	0	0	0	0	0	0	0	0	0	0.30103	0	0	0	0	0	0	0	0	0	0	0	0	0	0	0	0
Solyc00g229260.1.1	2	A	2	A	0	0	0	0	0	0	0	0	0	0	0	0	0	0.477121	0	0	0	0	0	0	0	0	0	0	0	0	0	0	0	0
Solyc00g230060.1.1	19	G	20	I	1.5563	1.54407	1.5682	1.61278	1.57978	1.6721	1.94448	1.68124	1.44716	1.69897	1.88081	1.54407	1.90849	1.83251	1.74036	1.57978	1.61278	1.61278	1.59106	1.68124	1.5563	1.65321	1.72428	1.74819	1.5563	1.5563	1.77815	1.98227	1.97772	1.89763
Solyc00g230070.1.1	37	G	23	I	0.778151	0.477121	0.845098	0.845098	0.845098	0.778151	0.90309	0.477121	0.778151	1	0.90309	0.69897	0.954243	1.11394	0.90309	0.845098	0.954243	0.477121	0.60206	1	0.60206	1	0.90309	0.90309	0.778151	0.60206	0.778151	1.11394	1.11394	0.69897
Solyc00g230080.1.1	19	G	20	I	1.50515	1.43136	1.50515	1.50515	1.53148	1.5682	1.79934	1.5563	1.50515	1.716	1.50515	1.36173	1.8451	1.78533	1.75587	1.59106	1.77085	1.34242	1.38021	1.4624	1.38021	1.63347	1.77815	1.43136	1.5682	1.73239	1.49136	1.79934	2.00432	1.81954
Solyc00g230280.1.1	2	A	2	A	0	0	0	0	0	0	0	0	0	0	0	0	0	0.30103	0	0	0	0	0	0	0	0	0	0	0	0	0	0	0	0
Solyc00g231680.1.1	13	I	4	D	0	0	0	0	0	0	0	0	0	0	0	0	0.30103	0.778151	0	0	0.778151	0	0	0	0	0	0	0	0	0	0	0	0	0
Solyc00g231780.1.1	19	G	20	I	1.61278	1.25527	1.36173	1.60206	1.63347	1.5563	1.70757	1.6721	1.5682	1.5563	1.59106	1.49136	1.82607	1.73239	1.80618	1.5563	1.77085	1.43136	1.5682	1.5563	1.30103	1.59106	1.79239	1.74036	1.44716	1.69897	1.51851	1.79934	1.85126	1.82607
Solyc00g233480.1.1	11	C	9	C	3.14395	3.32387	3.16495	3.26435	3.23528	3.4504	3.18156	3.18498	3.23223	3.35199	3.14891	3.4143	3.06296	3.24699	3.27715	3.26482	3.29048	3.26102	3.28825	3.23477	2.94841	3.08636	3.2235	3.18099	3.14799	3.19866	3.14208	3.14922	2.83885	3.24846
Solyc00g237680.1.1	80	o	26	B	0	0.477121	0	0.477121	0	0	0	0	0.30103	0	0	0	0	0.30103	0	0.477121	0.477121	0	0.30103	0	0	0	0	0.30103	0.60206	0.477121	0	0	0	0
Solyc00g240580.1.1	55	H	10	C	1.89209	1.91908	2.0607	1.79934	1.716	1.82607	1.78533	1.89209	2.12385	2.18752	2.01284	1.97772	1.9345	2.13354	1.95904	2.17026	2.25527	2.22789	1.6721	1.89763	1.63347	1.74819	2.10721	2.09342	2.19033	2.25527	2.05308	2.01703	1.86923	1.96379
Solyc00g244280.1.1	122	F	2	A	0	0	0	0	0	0	0.30103	0	0	0	0	0	0	0	0	0	0	0	0	0	0	0	0	0.30103	0	0	0	0	0	0
Solyc00g244290.1.1	21	E	20	I	1.43136	1.25527	1.36173	1.34242	1.4624	1.36173	1.83251	1.44716	1.30103	1.38021	1.27875	0.90309	1.86923	1.72428	1.54407	1.54407	1.32222	1.34242	1.43136	1.27875	1.30103	1.61278	1.5563	1.57978	1.30103	1.25527	1.23045	1.75587	1.77815	1.61278
Solyc00g244300.1.1	131	o	23	I	0.69897	0.954243	0.69897	0.845098	0.69897	0.845098	1.34242	0.845098	0.60206	0.954243	0.90309	0.60206	1.25527	0.60206	0.954243	0.30103	1	0.778151	0.845098	0.69897	0.477121	0.90309	1.20412	1.04139	0.69897	0.69897	0.60206	1.14613	1.14613	1.07918
Solyc00g245200.1.1	30	s	2	A	0	0	0	0	0	0	0.477121	0	0	0	0	0	0	0	0	0	0	0	0	0	0	0	0	0.60206	0	0	0	0	0	0
Solyc00g246800.1.1	2	A	2	A	0	0	0	0	0	0	0	0	0	0	0	0	0	0	0	0	0	0	0	0	0	0	0	0.30103	0	0	0	0	0	0
Solyc00g247300.2.1	11	C	13	C	3.27692	3.33062	3.27346	3.37383	3.26364	3.25575	2.93044	3.30363	3.34321	3.61013	3.34084	3.35257	2.98543	3.27416	3.11694	3.52686	3.59118	3.30146	3.20167	3.25935	3.32675	3.36754	3.4188	3.58297	3.58058	3.63236	3.51759	3.33345	3.19645	3.33626
Solyc00g249200.1.1	2	A	2	A	0	0	0	0	0	0	0	0	0	0	0	0	0	0	0	0	0	0	0	0	0	0	0	0	0	0	0	0	0.30103	0
Solyc00g249900.2.1	110	J	25	D	1.27875	1.11394	1.4624	1.44716	1.36173	1.30103	1.20412	1.23045	1.43136	1.32222	1.32222	1.49136	1.23045	1.20412	1.41497	1.41497	1.38021	1.43136	1.38021	1.23045	1.36173	1.39794	1.38021	1.39794	1.43136	1.53148	1.25527	1.36173	1.17609	1.27875
Solyc00g249910.1.1	107	H	35	n	0.69897	0.69897	0.69897	0.954243	0.954243	0.845098	0	0	0.954243	0.69897	0.69897	0.477121	0.477121	0.69897	0.954243	0.69897	0	0	0.477121	0.69897	0.69897	0.845098	0.477121	1.11394	0.69897	1.04139	0.477121	0.69897	0	0.477121
Solyc00g254110.1.1	97	o	35	n	0	0.30103	0	0.477121	0.30103	0.30103	0.60206	0.30103	0.30103	0	0	0.30103	0.60206	0.30103	0.30103	0.30103	0.30103	0.477121	0	0.477121	0.30103	0.60206	0.477121	0.477121	0.30103	0.477121	0.30103	0.30103	0.30103	0.30103
Solyc00g254910.1.1	3	q	35	n	0.30103	0.30103	0	0.477121	0.30103	0.30103	0.60206	0.30103	0	0.30103	0	0.30103	0.60206	0.30103	0.477121	0.30103	0.30103	0.477121	0	0.477121	0.30103	0.60206	0.477121	0.477121	0.30103	0.477121	0.30103	0.30103	0.30103	0.30103
Solyc00g255510.1.1	4	q	2	A	0.477121	0	0	0	0	0	0	0	0.30103	0	0	0	0	0	0	0	0	0	0	0	0	0	0	0	0.30103	0	0	0	0	0
Solyc00g256710.1.1	10	C	46	D	2.12057	2.09342	2.02938	2.07188	2.03342	2.04922	1.97772	2.0569	2.10037	2.20412	2.24551	2.16435	2.01284	1.99564	2.0607	2.22011	2.21484	2.10037	2.13672	2.02119	2.07188	2.08991	2.14922	2.15836	2.14613	2.25285	2.19033	1.92942	1.91908	2.06819
Solyc00g257110.2.1	45	F	16	H	0.954243	0	0	0.477121	0.477121	0	0.30103	0.477121	0.477121	0.30103	0.30103	0.60206	0	0.477121	0	0.30103	0.477121	0.60206	0	0	0.30103	0	0.30103	0.30103	0.30103	0.60206	0.69897	0	0.69897	0.30103
Solyc00g263210.1.1	2	A	2	A	0	0	0	0	0	0	0	0	0	0	0	0	0	0	0	0	0	0	0	0	0	0	0	0	0	0	0	0	0	0
Solyc00g265110.2.1	2	A	2	A	0	0	0	0	0	0	0	0	0	0	0	0	0	0	0	0	0	0	0	0	0	0	0	0	0	0	0	0	0	0
Solyc00g265510.1.1	98	H	8	G	0.30103	0.69897	0.845098	0.30103	0.477121	0	0	0.60206	0.69897	1.20412	0.69897	0.60206	0.60206	0.954243	0	1.23045	1.32222	0.90309	0.90309	1.17609	0.954243	0.954243	1.62325	1.38021	1.63347	1.76343	1.61278	1.51851	1.11394	1
Solyc00g266110.1.1	2	A	2	A	0	0	0	0	0	0	0	0	0	0	0	0	0	0	0	0	0	0	0	0	0	0	0	0	0	0	0	0	0	0
Solyc00g268310.1.1	2	A	2	A	0	0	0	0	0	0	0	0	0	0	0	0	0	0	0	0	0	0	0	0	0	0	0	0	0	0	0	0	0	0
Solyc00g269810.1.1	2	A	2	A	0	0	0	0	0	0	0	0	0	0	0	0	0	0	0	0	0	0	0	0	0	0	0	0	0	0.69897	0	0	0	0
Solyc00g270510.1.1	2	A	2	A	0	0	0	0	0	0	0	0	0	0	0	0	0	0	0	0	0	0	0	0	0	0	0	0	0	0.30103	0	0	0	0
Solyc00g272810.1.1	92	r	7	C	1	1.57978	1.25527	1.38021	1.04139	1.14613	1.17609	1.49136	1.25527	1.11394	1.34242	1.30103	0.778151	0.845098	0.60206	1.36173	1.25527	1.27875	0.69897	0.845098	1.5563	1.07918	1.20412	1.36173	1.17609	1.38021	1.14613	1.11394	1.04139	1.17609
Solyc00g273110.1.1	76	J	48	H	0.845098	0.477121	0.954243	0.845098	0.778151	0.778151	0.477121	0.69897	1.04139	1.14613	0.90309	0.778151	0.60206	0.69897	0.778151	1.04139	1.25527	1.04139	0.845098	0.954243	0.954243	0.60206	0.954243	1.20412	1.14613	1.23045	1.27875	0.954243	0.778151	0.845098
Solyc00g275310.1.1	96	J	2	A	0	0	0.778151	0	0	0	0	0	0	0	0	0	0.778151	0	0	0	0	0	0	0	0	0	0	0.778151	0.778151	0	0	0	0	0
Solyc00g277510.1.1	21	E	20	I	1.07918	1.36173	1.39794	1.54407	1.32222	1.27875	1.75587	1.41497	1.27875	1.30103	1.07918	1	1.89763	1.81954	1.69897	1.43136	1.50515	1.32222	1.23045	1.20412	1	1.4624	1.5682	1.47712	1.23045	1.27875	1.20412	1.73239	1.79239	1.80618
Solyc00g278110.2.1	35	J	4	D	0	0	0.60206	0.60206	0.30103	0.30103	0	0	0	0	0	0.30103	0	0.30103	0	0.69897	0.30103	0.30103	0	0.477121	0.60206	0.60206	0.30103	0.477121	0.60206	0.30103	0	0	0.477121	0
Solyc00g280110.1.1	4	q	38	L	0	0	0.477121	0	0	0	0	0	0	0	0	0	0	0	0	0.477121	0	0.477121	0	0	0	0.477121	0.30103	0.477121	0	0.30103	0	0	0	0
Solyc00g281110.1.1	141	I	16	H	0.778151	0.69897	0.69897	0.778151	0	0.60206	0.778151	0.30103	0.477121	0.30103	0.30103	0.477121	0.778151	0.69897	0.60206	0.30103	0.69897	0.845098	0.30103	0.69897	0.30103	0.60206	0.30103	0.60206	0	0.477121	0.778151	0.477121	0.60206	0.30103
Solyc00g282510.1.1	9	C	14	C	2.07555	1.99564	2.17026	2.3032	2.23553	2.01703	1.99564	2.43297	2.12057	2.54531	2.21748	2.36173	1.97772	2.31597	1.99564	2.53782	2.45939	2.15836	1.95904	2.14301	2.39967	2.26717	2.43775	2.4456	2.60531	2.58433	2.3032	2.24551	2.26951	2.40993
Solyc00g283010.1.1	85	J	38	L	0.30103	0.477121	0.30103	0.69897	0.30103	0	0	0.477121	0.30103	0.778151	0	0.845098	0	0	0	0.60206	0.30103	0	0	0.30103	0.30103	0.778151	0.69897	0.477121	0.477121	0.60206	0.477121	0.60206	0.477121	0.30103
Solyc00g283110.1.1	2	A	2	A	0	0	0	0	0	0	0	0	0	0	0	0.30103	0	0	0	0	0	0	0	0	0	0.30103	0.30103	0	0	0	0	0	0	0
Solyc00g284510.1.1	2	A	2	A	0	0	0	0	0	0	0	0	0	0	0	0	0	0	0	0	0	0	0	0	0	0	0.69897	0	0	0	0	0	0	0
Solyc00g286010.1.1	2	A	2	A	0	0	0	0	0	0	0	0	0	0	0	0	0	0	0	0	0	0	0	0	0	0	0.30103	0	0	0	0	0	0	0
Solyc00g286020.1.1	2	A	2	A	0	0	0	0	0	0	0	0	0	0	0	0	0	0	0	0	0	0	0	0	0	0	0.30103	0	0	0	0	0	0	0
Solyc00g286030.1.1	2	A	2	A	0	0	0	0	0	0	0	0	0	0	0	0	0	0	0	0	0	0	0	0	0	0	0.30103	0	0	0	0	0	0	0
Solyc00g287330.1.1	74	H	35	n	1.04139	0	0.778151	0	0	0	0	0	0	0.778151	0.778151	0	0	0	0	0	0.778151	0	1.04139	0.778151	0	0	1.04139	0	0.778151	0	0	0	0	0.778151
Solyc00g289230.1.1	9	C	14	C	2.49693	2.49554	2.4456	2.55023	2.4624	2.51322	2.4456	2.57978	2.5611	2.67852	2.68931	2.60097	2.51322	2.54033	2.54283	2.61278	2.62941	2.52375	2.49693	2.50106	2.53529	2.42813	2.50379	2.58546	2.69461	2.69108	2.61805	2.46982	2.29885	2.6637
Solyc00g294230.1.1	4	q	4	D	0	0	0	0.30103	0	0	0	0	0	0	0	0	0	0	0	0	0	0	0	0	0.30103	0	0	0	0	0	0	0	0	0
Solyc00g294630.1.1	2	A	2	A	0	0	0	0	0	0	0	0	0	0	0	0	0	0	0	0	0	0	0	0	0	0	0	0	0	0	0	0	0	0
Solyc00g297330.1.1	4	q	2	A	0	0	0	0	0.30103	0	0	0	0	0	0	0	0	0	0	0	0	0	0	0	0	0	0	0	0	0	0	0	0	0
Solyc00g300430.1.1	4	q	2	A	0	0	0	0.477121	0	0	0	0	0	0	0	0	0	0	0	0	0	0	0	0	0	0	0	0.30103	0	0	0	0	0	0
Solyc00g300730.1.1	4	q	2	A	0	0	0	0.69897	0	0	0	0	0	0	0	0	0	0	0	0	0	0	0	0	0	0	0	0.477121	0	0	0	0	0	0
Solyc00g303630.1.1	4	q	2	A	0	0	0	0.477121	0	0	0	0	0	0	0	0	0	0	0	0	0	0	0	0	0	0	0	0	0	0	0	0.477121	0	0
Solyc00g304030.1.1	2	A	2	A	0	0	0	0	0	0	0	0	0	0	0	0	0	0	0	0	0	0	0	0	0	0	0	0	0	0	0	0.60206	0	0
Solyc00g304630.1.1	2	A	2	A	0	0	0	0	0	0	0	0	0	0	0	0	0	0	0	0	0	0	0	0	0	0	0	0	0	0	0	0.477121	0	0
Solyc00g306730.1.1	2	A	2	A	0	0	0	0	0	0	0	0	0	0	0	0	0	0	0	0	0	0	0	0	0	0	0	0	0	0	0	0.69897	0	0
Solyc00g306830.1.1	2	A	2	A	0	0	0	0	0	0	0	0	0	0	0	0	0	0	0	0	0	0	0	0	0	0	0	0	0	0	0	0.60206	0	0
Solyc00g308530.1.1	2	A	2	A	0	0	0	0	0	0	0	0	0	0	0	0	0	0	0	0	0	0	0	0	0	0	0	0.477121	0	0	0	0.477121	0	0
Solyc00g308930.1.1	2	A	2	A	0	0	0	0	0	0	0	0	0	0	0	0	0	0	0	0	0	0	0	0	0	0	0	0.60206	0	0	0	0.60206	0	0
Solyc00g309530.1.1	13	I	35	n	0.30103	0	0	0	0.30103	0	0	0.30103	0	0.30103	0	0	0	0	0.60206	0.30103	0	0	0.30103	0	0.30103	0	0.30103	0.477121	0	0	0	0.60206	0	0
Solyc00g311230.2.1	50	C	11	H	1.6721	1.41497	1.66276	1.70757	1.5682	1.62325	1.57978	1.72428	1.62325	1.94448	1.85126	1.74036	1.4624	1.20412	1.43136	1.69897	1.92428	1.63347	1.5563	1.43136	1.77815	1.5682	1.64345	1.79934	1.83885	1.93952	1.99564	1.53148	1.50515	1.47712
Solyc00g313030.1.1	122	F	2	A	0	0	0	0	0	0	0.30103	0	0	0	0	0	0	0	0	0	0	0	0	0	0	0.30103	0	0.30103	0.30103	0	0	0	0	0
Solyc00g313530.1.1	30	s	4	D	0	0	0	0	0	0	0.30103	0	0.30103	0	0	0	0	0	0	0	0	0.477121	0	0	0	0.477121	0	0.30103	0.30103	0	0	0	0	0
Solyc00g313930.1.1	28	D	11	H	1.49136	1.66276	1.54407	1.38021	1.43136	1.54407	1.34242	1.07918	1.39794	1.34242	1.51851	1.41497	1.11394	0.90309	1.07918	1.5563	1.88081	1.6721	1.75587	1.32222	1.82607	1.63347	1.27875	1.716	1.53148	1.83885	1.64345	1	1.50515	1.07918
Solyc00g316030.1.1	2	A	2	A	0	0	0	0	0	0	0	0	0	0	0	0	0	0	0	0	0	0	0	0	0	0.60206	0.60206	0	0.60206	0	0	0	0	0
Solyc00g316530.1.1	131	o	23	I	1.11394	1.11394	1.11394	0.954243	1.07918	0.778151	1.30103	0.90309	0.845098	0.778151	0.69897	0.30103	0.954243	0.954243	0.845098	0.90309	1.07918	0.69897	1.07918	1.11394	0.845098	1.07918	1.07918	0.90309	0	0.69897	1.07918	0.778151	0.954243	1.04139
Solyc00g316730.1.1	2	A	2	A	0	0	0	0	0	0	0	0	0	0	0	0	0	0	0	0	0	0	0	0	0	0	0.60206	0	0	0	0	0	0	0
Solyc00g318030.1.1	2	A	2	A	0	0	0	0	0	0	0	0	0	0	0	0	0	0	0	0	0	0	0	0	0	0	0.477121	0	0	0	0	0	0	0
Solyc00g318130.1.1	2	A	2	A	0	0	0	0	0	0	0	0	0	0	0	0	0	0	0	0	0	0	0	0	0	0	0.845098	0	0	0	0	0	0	0
Solyc00g318830.1.1	2	A	2	A	0	0	0	0	0	0	0	0	0	0	0	0	0	0	0	0	0	0	0	0	0	0	0.60206	0	0	0	0	0	0	0
Solyc00g320430.1.1	22	E	41	I	2.1038	2.0086	2.13354	2.09342	2.14922	2.08279	2.53148	2.18184	1.89209	2.03342	1.92428	1.62325	2.56467	2.35793	2.3075	2.15229	2.11059	2.02938	2.10721	2.04532	1.82607	2.16137	2.28103	2.21748	1.74036	1.81291	1.86332	2.45788	2.50651	2.4456
Solyc00g322630.1.1	2	A	2	A	0	0	0	0	0	0	0	0	0	0	0	0	0	0	0	0	0	0	0	0	0	0	0	0	0	0	0	0	0	0
Solyc00g322830.1.1	2	A	2	A	0	0	0	0	0	0	0	0	0	0	0	0	0	0	0	0	0	0	0	0	0	0	0	0	0	0	0	0	0	0
Solyc00g323130.2.1	25	C	42	C	4.03699	4.11281	4.07875	3.95923	3.9491	4.00286	3.78675	3.95415	4.10687	4.30183	4.08643	4.16026	3.84192	4.15137	4.07221	4.16906	4.29068	4.14836	4.06592	3.94934	3.97626	3.94876	4.07159	4.13011	4.19758	4.27228	4.09444	4.02706	3.82866	4.11267
Solyc00g324530.1.1	2	A	2	A	0	0	0	0	0	0	0	0	0	0	0	0	0	0	0	0	0	0	0	0	0	0	0	0	0	0	0	0	0	0
Solyc01g005000.2.1	1	C	13	C	2.94645	2.81889	2.90902	2.83569	2.89265	2.92891	2.94052	2.97955	2.91275	3.05077	3.24229	3.08778	2.86392	2.60638	2.95999	2.73799	2.99034	2.93702	3.07115	2.85974	3.11793	2.92891	2.72997	2.93247	3.05843	3.03342	3.24378	2.81224	2.77379	2.83822
Solyc01g005010.2.1	10	C	14	C	2.05308	2.0086	2.07918	2.22272	2.1038	1.95904	1.94939	2.31387	2.15534	2.58659	2.33445	2.18184	2.01284	2.01703	1.97313	2.32222	2.34439	2.10721	2.11727	2.28103	2.29667	2.38202	2.27875	2.44404	2.56585	2.63448	2.46389	2.17319	2.23553	2.11059
Solyc01g005020.2.1	8	C	9	C	3.53618	3.57171	3.47958	3.57738	3.5227	3.57206	3.52048	3.57194	3.56691	3.78154	3.72337	3.66558	3.48714	3.54777	3.57078	3.58047	3.68287	3.57124	3.60076	3.53555	3.56561	3.51838	3.56855	3.6217	3.69644	3.72032	3.67117	3.53007	3.41263	3.62263
Solyc01g005030.2.1	1	C	13	C	2.95085	3.0162	2.92686	3.01452	2.90687	2.94988	2.85065	2.97681	2.9652	3.15776	3.14489	3.08027	2.77305	2.92531	2.91328	3.04532	3.13893	3.00346	2.96332	2.93298	3.00346	2.90902	2.89708	3.03543	3.08991	3.14983	3.07115	2.8537	2.75587	3.0086
Solyc01g005040.2.1	24	C	11	H	1.32222	1.14613	1.39794	1.50515	1.49136	1.07918	1.32222	1.54407	1.47712	1.53148	1.6721	1.38021	1.30103	1.64345	1.25527	1.4624	1.51851	1.39794	1.39794	1.54407	1.44716	1.50515	1.59106	1.49136	1.83251	1.72428	1.50515	1.25527	1.36173	1.32222
Solyc01g005050.2.1	2	A	2	A	0	0	0	0	0	0	0	0	0	0	0	0.30103	0	0.30103	0.30103	0	0	0	0	0	0	0	0	0	0	0	0	0	0	0
Solyc01g005060.2.1	10	C	10	C	2.04139	1.86923	1.92942	2.14922	2.03743	1.97313	2.03743	2.11394	2.1038	2.3075	2.2833	2.13988	2.04532	1.95904	2.02531	2.06446	2.20952	2.03342	2.01284	1.90309	2.233	2.17026	2.13033	2.06819	2.27646	2.3784	2.35411	1.96379	2.15534	1.88081
Solyc01g005070.2.1	86	J	8	G	0.60206	0.778151	0.90309	1.20412	1.11394	1.25527	1.32222	1.23045	1.32222	1.49136	1.44716	1.20412	1.44716	1.34242	1.38021	1.39794	1.23045	1	1.25527	1.04139	1.14613	1.38021	1.17609	1.47712	1.30103	1.50515	1.38021	1.43136	1.41497	1.5563
Solyc01g005080.2.1	11	C	9	C	3.21192	3.26505	3.21005	3.27045	3.17811	3.24699	3.2284	3.29907	3.30664	3.46374	3.44248	3.34694	3.13704	3.17085	3.19005	3.32675	3.40637	3.27254	3.27989	3.18298	3.28488	3.22167	3.23679	3.3516	3.47188	3.52114	3.43008	3.19312	3.16286	3.28488
Solyc01g005090.2.1	11	C	13	C	3.1245	3.10721	3.09552	3.15076	3.09167	3.17348	3.11093	3.25648	3.27554	3.4283	3.47553	3.28353	3.1186	3.28262	3.17926	3.15503	3.27416	3.22063	3.10721	3.15715	2.99913	3.06032	3.07335	3.20763	3.31387	3.31973	3.22037	2.95999	2.83059	3.21643
Solyc01g005100.2.1	14	C	1	C	2.58659	2.62634	2.62118	2.62737	2.52375	2.57978	2.57287	2.71684	2.68124	2.90146	2.84386	2.71012	2.49136	2.617	2.57287	2.71433	2.77085	2.68753	2.62531	2.61172	2.62634	2.5966	2.62325	2.71517	2.8451	2.87216	2.81425	2.55267	2.50515	2.65992
Solyc01g005110.2.1	14	C	1	C	2.70243	2.49276	2.61909	2.6637	2.59106	2.57054	2.68664	2.81954	2.73719	2.92065	2.9722	2.8537	2.64048	2.62839	2.66745	2.67761	2.79934	2.68395	2.62839	2.66087	2.67025	2.67761	2.72181	2.76343	2.95085	2.89763	2.91116	2.64542	2.61066	2.70329
Solyc01g005120.2.1	8	C	9	C	3.44917	3.38238	3.3865	3.47669	3.38274	3.4368	3.4606	3.62531	3.55955	3.81158	3.73263	3.68806	3.41731	3.44529	3.44436	3.49276	3.59715	3.47799	3.42862	3.49914	3.43759	3.5339	3.52257	3.60681	3.7421	3.8099	3.72575	3.44623	3.43425	3.49248
Solyc01g005130.2.1	1	C	13	C	2.86747	2.82347	2.81954	2.89708	2.75664	2.82802	2.86923	2.93752	2.89708	3.10585	3.14737	3.02612	2.82607	2.86213	2.77232	2.89376	2.9652	2.86451	2.79169	2.80889	2.74273	2.8202	2.83885	2.98408	3.09552	3.07809	3.01452	2.75051	2.70672	2.93146
Solyc01g005140.2.1	53	J	10	C	1.89763	1.85126	1.79934	2.16732	1.83251	1.9345	1.6721	2.00432	1.89763	1.85733	2.09691	1.83251	1.74036	1.77815	1.76343	2.13354	1.81954	2.04922	1.73239	2.01284	2.57403	1.8451	1.94939	2.25285	2.10721	2.15229	2.233	1.82607	1.78533	2.45332
Solyc01g005150.2.1	9	C	14	C	2.4456	2.28556	2.31387	2.3927	2.32428	2.3962	2.53908	2.43933	2.39967	2.6149	2.75511	2.45939	2.29003	2.23805	2.41996	2.11059	2.46982	2.44404	2.43457	2.28556	2.4624	2.32222	2.26245	2.34044	2.45637	2.52634	2.58433	2.22789	2.18469	2.43457
Solyc01g005160.2.1	146	G	46	D	1.77085	1.79239	1.6721	1.66276	1.72428	1.89209	1.64345	1.73239	1.53148	1.60206	1.5563	1.63347	1.39794	1.27875	1.53148	1.90309	1.89209	1.85733	1.65321	1.75587	1.95424	1.30103	1.75587	1.63347	1.93952	1.57978	1.61278	1.65321	1.5682	1.73239
Solyc01g005170.1.1	97	o	15	G	0.90309	0.69897	0.60206	0.477121	0.845098	0	0.845098	0.477121	0.69897	0.60206	0.778151	0	0.60206	0.69897	0.477121	1.04139	0.90309	0.477121	0.60206	0.477121	0.778151	1.07918	0.69897	0.60206	0.30103	0.845098	0.778151	0.778151	0.60206	0.90309
Solyc01g005180.1.1	57	J	15	G	0.954243	1.11394	1.04139	1.07918	0.845098	0.778151	0.69897	0.954243	0.90309	1.14613	1.07918	1	0.954243	0.69897	0.778151	1.11394	0.90309	1	0.778151	0.90309	0.778151	0.845098	1.04139	1.17609	1.04139	1	1.11394	0.90309	0.90309	0.778151
Solyc01g005190.1.1	98	H	15	G	0.954243	0.954243	0.778151	0.477121	0	1.07918	0.845098	0.954243	1.07918	1.07918	1	0.90309	0.90309	0.845098	0.845098	0.954243	0.954243	0.778151	0.845098	0.69897	1.04139	0.845098	1	0.845098	1.04139	1.11394	0.60206	0.90309	1.04139	0.90309
Solyc01g005200.1.1	126	q	44	H	0.60206	0.60206	0.477121	0.30103	0.477121	0.60206	0.477121	0.477121	0.69897	0.30103	0.477121	0.477121	0.69897	0.30103	0.477121	0.845098	0.90309	0.30103	0.477121	0.69897	0.477121	0.477121	0	0.778151	0.60206	0.69897	0.845098	0.30103	0.778151	0
Solyc01g005210.2.1	8	C	9	C	3.5924	3.63659	3.52776	3.49276	3.47085	3.53958	3.39672	3.43217	3.41313	3.58625	3.62706	3.51215	3.42878	3.48855	3.49471	3.68681	3.71784	3.64078	3.48287	3.40705	3.50569	3.41664	3.41363	3.50352	3.54543	3.61215	3.53857	3.37767	3.34674	3.51415
Solyc01g005220.2.1	14	C	1	C	2.734	2.89042	2.77597	2.84136	2.72754	2.86688	2.75358	2.7348	2.77012	2.81491	2.7364	2.81358	2.72835	2.75435	2.6721	2.94399	2.99344	2.88593	2.84073	2.8055	2.7348	2.70329	2.82737	2.85309	2.85673	2.85733	2.8014	2.78176	2.64345	2.91009
Solyc01g005230.2.1	14	C	14	C	2.65031	2.58659	2.64738	2.59988	2.57171	2.59106	2.53403	2.53275	2.53403	2.53782	2.68215	2.55023	2.43775	2.41497	2.48287	2.58206	2.74586	2.78247	2.67578	2.50106	2.61172	2.43136	2.4216	2.51188	2.51983	2.57634	2.53275	2.43297	2.27184	2.57403
Solyc01g005240.2.1	11	C	9	C	3.15229	3.12385	3.12385	3.20871	3.11826	3.18298	3.11394	3.24699	3.22011	3.39707	3.39375	3.32879	3.05729	3.09795	3.16761	3.2079	3.28466	3.197	3.14613	3.14176	3.3653	3.16376	3.19783	3.27669	3.37144	3.43616	3.44342	3.14489	3.14114	3.2307
Solyc01g005250.2.1	11	C	13	C	3.20167	3.08849	3.17898	3.22376	3.12287	3.22531	3.1827	3.28556	3.21085	3.36586	3.43933	3.36399	3.07664	3.00303	3.14145	3.12418	3.30707	3.18498	3.20003	3.12548	3.43521	3.17289	3.18583	3.24551	3.35507	3.35698	3.46583	3.12287	3.11227	3.11992
Solyc01g005260.2.1	9	C	14	C	2.55871	2.42325	2.44716	2.51587	2.39094	2.51322	2.41497	2.51851	2.43136	2.64542	2.67669	2.54033	2.4183	2.27646	2.39094	2.50379	2.59218	2.53908	2.54654	2.41162	2.57054	2.37291	2.42975	2.50515	2.51983	2.59988	2.64048	2.33646	2.26717	2.45939
Solyc01g005270.2.1	14	C	14	C	2.53908	2.4624	2.549	2.59329	2.43933	2.58546	2.49831	2.55509	2.58206	2.75358	2.80754	2.66276	2.46538	2.49554	2.55145	2.53908	2.70927	2.56467	2.49136	2.55509	2.69723	2.57749	2.55991	2.68664	2.77379	2.80277	2.73878	2.59106	2.47422	2.58206
Solyc01g005280.2.1	146	G	47	G	1.5682	1.39794	1.80618	1.74036	1.41497	1.44716	1.38021	1.50515	1.70757	1.87506	1.61278	1.5563	1.4624	1.17609	1.27875	1.89209	1.8451	1.70757	1.32222	1.47712	1.80618	1.63347	1.65321	1.86923	1.95424	2.233	1.9345	1.66276	1.80618	1.41497
Solyc01g005290.2.1	40	r	15	G	0.90309	0.60206	1	0.60206	1.04139	0.954243	1.07918	0.845098	1.04139	0.954243	1.14613	1.07918	0.69897	0.30103	0.845098	1.38021	0.954243	1.04139	1	0.90309	1.14613	1.17609	0.954243	1.25527	1.17609	1.49136	1.20412	1	1.32222	0.477121
Solyc01g005300.2.1	9	C	14	C	2.25527	2.17898	2.11059	2.15534	2.1271	2.22789	2.12385	2.26951	2.19033	2.40483	2.45939	2.35603	2.38382	2.35984	2.40824	2.14922	2.37475	2.24304	2.21748	2.16435	2.45332	2.26482	2.25768	2.39967	2.4624	2.53656	2.47129	2.58995	2.49136	2.5092
Solyc01g005310.2.1	50	C	8	G	0.90309	1.20412	1.27875	1.20412	1.07918	1.27875	1.14613	1.4624	1.43136	1.6902	1.63347	1.47712	1.47712	1.39794	1.51851	1.27875	1.41497	1.23045	1.04139	1.27875	1.32222	1.39794	1.36173	1.5563	1.53148	1.716	1.66276	1.68124	1.74036	1.44716
Solyc01g005320.2.1	1	C	13	C	3.14426	3.08849	3.08778	3.16465	3.00647	3.08135	3.05918	3.13418	3.17725	3.38256	3.31639	3.13322	3.00689	2.87216	2.99344	3.15503	3.33646	3.19756	3.14799	2.98498	3.19368	3.21854	3.08243	3.33001	3.3518	3.53681	3.38256	3.13001	3.20844	2.99344
Solyc01g005330.2.1	8	C	9	C	3.4603	3.39252	3.43584	3.44467	3.35622	3.44311	3.39305	3.47784	3.43489	3.63498	3.63337	3.53504	3.3587	3.30942	3.42975	3.47378	3.60895	3.47012	3.47436	3.38021	3.58343	3.47114	3.45133	3.55449	3.63165	3.72387	3.68215	3.44342	3.44326	3.40518
Solyc01g005340.2.1	1	C	13	C	2.82802	2.83759	2.76641	2.89321	2.82866	2.83759	2.80346	2.93802	2.86923	3.04297	3.02036	2.97128	2.71181	2.75891	2.77012	2.94201	2.95182	2.86629	2.86451	2.8451	2.84323	2.89209	2.84011	2.94743	3.01787	3.06707	2.98182	2.75891	2.72754	2.84198
Solyc01g005350.2.1	4	q	4	D	0	0	0	0.477121	0	0	0	0.30103	0	0	0	0	0	0	0	0	0	0	0	0.30103	0	0	0	0	0	0.30103	0	0	0	0
Solyc01g005360.2.1	2	A	2	A	0	0	0	0	0	0	0	0	0	0	0	0	0	0	0	0	0	0	0	0	0	0	0	0	0	0	0	0	0	0
Solyc01g005370.2.1	1	C	1	C	3.26811	3.00346	3.04493	2.98091	2.95472	3.04454	2.98767	3.16702	3.05576	3.1383	3.23325	3.22505	2.80618	2.74896	2.76641	2.89209	3.21352	3.2014	2.84323	3.0607	2.57864	2.75051	2.94399	3.00689	3.13767	3.10755	3.11992	2.76938	2.57864	2.77597
Solyc01g005380.2.1	9	C	14	C	2.3483	2.29003	2.35793	2.34439	2.34242	2.29447	2.29667	2.45788	2.37107	2.62428	2.61595	2.51322	2.28103	2.19033	2.35793	2.44248	2.51851	2.3784	2.4183	2.34635	2.59218	2.38382	2.39445	2.5172	2.58092	2.64738	2.66181	2.36361	2.34242	2.38561
Solyc01g005390.2.1	10	C	14	C	2.19866	2.17609	2.20683	2.33244	2.24304	2.26951	2.3075	2.3962	2.23805	2.35603	2.38561	2.43297	2.21748	2.11059	2.2014	2.18184	2.4014	2.27875	2.25042	2.29226	2.62531	2.3032	2.35984	2.46538	2.43457	2.45179	2.52634	2.36173	2.19866	2.35218
Solyc01g005400.2.1	91	J	10	C	1.86332	2.11059	1.86923	1.82607	1.74819	2.0607	1.74819	1.53148	1.8451	2.08279	1.96379	1.83251	1.50515	1.91381	1.92428	1.93952	2.02938	1.82607	2.08991	1.70757	1.88081	1.77815	1.88649	1.87506	1.96379	2.21219	2.05308	1.90309	1.39794	1.93952
Solyc01g005410.2.1	14	C	13	C	2.70586	2.72346	2.72673	2.8488	2.7679	2.69197	2.62531	2.8651	2.83885	3.04415	2.96142	2.8848	2.75051	2.84942	2.80346	2.90849	2.93044	2.79727	2.73159	2.75967	2.94596	2.86982	2.94151	3.05956	3.11793	3.1784	3.02979	2.96661	2.86982	3.05767
Solyc01g005420.2.1	91	J	10	C	1.98227	2.0607	1.97772	2.15836	2.01284	2.0569	2.04139	2.03342	1.92942	2.17026	2.06819	2.10721	1.97313	1.81291	2.01284	1.89763	2.06819	1.98677	1.88649	1.88081	1.68124	1.81954	1.83885	2.01284	2.04532	2.02119	2.08279	1.90309	1.6721	1.98677
Solyc01g005430.2.1	14	C	1	C	2.79099	2.7332	2.71096	2.84696	2.71265	2.81558	2.716	2.8451	2.76864	2.94743	2.95665	2.89376	2.72181	2.69984	2.77887	2.77452	2.902	2.80277	2.78247	2.74819	2.79239	2.71767	2.74819	2.82543	2.90255	2.95231	2.91487	2.6637	2.62325	2.79657
Solyc01g005440.2.1	8	C	9	C	3.40875	3.39322	3.39863	3.49122	3.32695	3.40739	3.38471	3.5193	3.47494	3.72387	3.6193	3.52789	3.35064	3.48287	3.40192	3.51228	3.60638	3.4707	3.33224	3.38148	3.48101	3.44545	3.47129	3.5325	3.63205	3.65686	3.60325	3.38934	3.30168	3.51733
Solyc01g005450.2.1	36	I	27	K	0.30103	0.30103	0	0.30103	0	0.477121	0.477121	0.30103	0.30103	0.30103	0.30103	0.30103	1	0.60206	0.477121	0.477121	0.60206	0.477121	0.30103	0	0.30103	0.845098	0.30103	0.30103	0	1.07918	0.60206	1	1	0.69897
Solyc01g005460.2.1	10	C	14	C	2.2014	2.14613	2.22789	2.35411	2.14922	2.10721	2.22789	2.30103	2.26951	2.53656	2.44871	2.35793	2.12057	2.12057	2.15836	2.29885	2.43297	2.29447	2.16435	2.15534	2.35411	2.39794	2.31597	2.46538	2.50786	2.68395	2.57978	2.25527	2.36173	2.32428
Solyc01g005470.2.1	123	t	1	C	2.67761	2.75205	2.68574	2.71096	2.59988	2.63849	2.70842	2.72591	2.64147	2.5955	2.67578	2.63144	2.52114	2.31806	2.51322	2.63448	2.84261	2.74663	2.72263	2.42488	2.71767	2.44248	2.65128	2.73719	2.57403	2.67669	2.69197	2.46982	2.35025	2.80003
Solyc01g005480.2.1	14	C	14	C	2.46982	2.46835	2.50651	2.52892	2.4609	2.52763	2.48287	2.56467	2.51587	2.68485	2.6902	2.66087	2.44091	2.42975	2.40993	2.57054	2.64147	2.51983	2.50106	2.48855	2.64048	2.49136	2.5092	2.65225	2.68842	2.73957	2.73159	2.43775	2.49969	2.47422
Solyc01g005490.2.1	1	C	13	C	2.94694	2.92531	2.90956	3.00432	2.89098	2.97267	2.9196	3.00475	3.00689	3.17056	3.23198	3.12872	2.86864	2.98227	2.94792	3.00173	3.07737	3.00817	3.00518	2.96988	2.92324	2.9722	2.93298	3.09726	3.17231	3.17811	3.10755	2.92273	2.82478	3.07809
Solyc01g005500.2.1	137	t	18	G	1.50515	1.61278	1.50515	1.83251	1.65321	1.51851	2.08279	1.79934	1.68124	1.6721	1.6902	1.79239	1.34242	1.34242	1.49136	1.64345	1.69897	1.57978	1.83251	1.44716	1.78533	1.90849	2.02119	2.01703	1.78533	1.85733	1.79934	1.6902	1.62325	1.80618
Solyc01g005510.2.1	122	F	2	A	0	0	0	0	0	0	0	0	0.477121	0	0.30103	0	0	0	0	0.30103	0.30103	0	0	0	0	0	0	0	0.30103	0.30103	0.30103	0	0	0.30103
Solyc01g005520.2.1	22	E	14	C	2	2.02531	1.85733	2.25768	2.0569	2.08636	1.98677	2.28103	2.1959	2.57749	2.42813	2.27416	2.23553	2.34439	2.24304	2.233	2.18752	1.97772	2.08279	2.08636	2.15836	2.2833	2.33244	2.32634	2.51322	2.63347	2.49554	2.35218	2.35793	2.27875
Solyc01g005530.2.1	9	C	14	C	2.35218	2.4133	2.38202	2.40654	2.32015	2.40654	2.29885	2.44404	2.43775	2.72591	2.49136	2.50515	2.29226	2.36361	2.29003	2.50243	2.58883	2.40312	2.44716	2.40654	2.45025	2.49136	2.48572	2.57287	2.60959	2.76418	2.65321	2.40824	2.4133	2.36173
Solyc01g005540.2.1	14	C	1	C	2.58206	2.5966	2.61384	2.68395	2.54654	2.59439	2.64147	2.77452	2.64345	2.92065	2.88309	2.7679	2.63347	2.5966	2.63246	2.71933	2.80346	2.63749	2.62428	2.62737	2.78817	2.70586	2.74586	2.80277	2.88138	3.01703	2.9619	2.6902	2.75435	2.66464
Solyc01g005550.2.1	8	C	9	C	3.5523	3.5172	3.53224	3.58229	3.46419	3.49721	3.47625	3.63407	3.54345	3.80699	3.76782	3.62583	3.37457	3.3941	3.41481	3.67532	3.74671	3.59791	3.53364	3.48029	3.64018	3.56384	3.52905	3.65398	3.79796	3.88564	3.78297	3.45576	3.51943	3.44232
Solyc01g005560.2.1	63	C	43	C	4.36095	4.24873	4.29179	4.31031	4.3019	4.33039	4.33298	4.3966	4.34394	4.50152	4.55834	4.4585	4.26529	4.19368	4.33496	4.26036	4.40802	4.32067	4.37262	4.29079	4.40861	4.30694	4.34651	4.40958	4.47382	4.51162	4.54123	4.31545	4.23769	4.35752
Solyc01g005570.2.1	9	C	14	C	2.59218	2.46835	2.51587	2.57403	2.4133	2.4843	2.51587	2.62221	2.53782	2.79518	2.77305	2.62221	2.40312	2.41664	2.52244	2.55145	2.67486	2.56937	2.49415	2.49554	2.56229	2.52504	2.48144	2.64933	2.79934	2.83822	2.77452	2.41497	2.48714	2.53656
Solyc01g005580.2.1	1	C	13	C	3.08743	2.96237	3.02036	3.03623	2.98989	3.01452	2.97681	3.08849	3.03981	3.22089	3.27254	3.12969	2.85914	2.87332	2.99167	3.02284	3.16435	3.0799	3.00561	3.00775	3.0835	2.94448	2.97727	3.12057	3.25358	3.26951	3.22968	2.9248	2.89265	2.99913
Solyc01g005590.2.1	9	C	13	C	2.75587	2.65128	2.71684	2.74194	2.60206	2.64933	2.78958	2.8651	2.81425	2.99913	3.05077	2.82347	2.67578	2.50786	2.70842	2.8791	2.86923	2.77305	2.76716	2.63649	2.83632	2.87274	2.82347	2.95231	3.07372	3.19562	3.09691	2.71012	2.76938	2.70157
Solyc01g005600.2.1	1	C	13	C	3.19893	3.12646	3.12678	3.14737	3.08027	3.12613	3.11126	3.22063	3.18384	3.32818	3.37383	3.24378	2.99913	3.04766	3.07151	3.2388	3.30341	3.1827	3.1284	3.11992	3.20412	3.16879	3.13767	3.25768	3.33345	3.37639	3.32797	3.06371	2.99211	3.14426
Solyc01g005610.2.1	102	F	15	G	0	0.90309	0.845098	0.30103	0.477121	0.477121	0.90309	0.60206	0.778151	0.778151	0.60206	0.30103	0.778151	0.477121	0.60206	0.69897	0.69897	0.477121	0.69897	0.477121	0.477121	0.778151	1.04139	0.69897	0.60206	0.60206	0.69897	0.69897	0.845098	0.778151
Solyc01g005620.2.1	25	C	42	C	4.04246	3.93151	3.99251	3.99634	3.94709	3.98735	3.97768	4.06502	4.01907	4.20241	4.26961	4.16797	3.91724	3.89059	3.99564	3.97594	4.11093	4.01127	4.01833	3.95405	4.09188	3.98673	3.98552	4.09346	4.18946	4.21205	4.22233	3.96185	3.90623	3.98744
Solyc01g005630.1.1	14	C	13	C	2.87216	2.72181	2.65031	2.71349	2.76418	2.85065	2.8651	2.98722	2.90634	3.02735	3.10003	3.11261	2.81624	2.89982	2.89265	2.68485	2.81224	2.80003	2.70243	2.85552	2.39794	2.69636	2.72181	2.86213	2.93752	2.96802	2.93702	2.74194	2.50786	2.85552
Solyc01g005640.2.1	1	C	13	C	2.83885	2.80346	2.73719	2.85854	2.78032	2.83569	2.85733	2.97727	2.88762	3.12024	3.0976	2.94052	2.69108	2.734	2.8169	2.91328	3.00732	2.89042	2.86923	2.86392	2.86094	2.8651	2.81954	2.97313	3.09934	3.08458	3.05805	2.74741	2.71265	2.86747
Solyc01g005650.1.1	2	A	2	A	0	0	0	0	0	0	0	0	0	0	0.30103	0	0.477121	0	0	0	0	0	0	0	0	0	0	0	0	0.30103	0	0	0	0
Solyc01g005660.1.1	4	q	26	B	0	0	0	0	0.30103	0	0	0	0	0	0	0	0	0	0	0	0	0	0	0.477121	0.477121	0	0	0	0.30103	0	0.30103	0	0	0
Solyc01g005670.2.1	9	C	14	C	2.35025	2.3483	2.36922	2.45939	2.31806	2.37107	2.29003	2.47712	2.42651	2.63246	2.6561	2.51587	2.25285	2.28556	2.31175	2.47276	2.52114	2.41996	2.42325	2.2833	2.55145	2.39794	2.37291	2.50651	2.60638	2.66276	2.60746	2.233	2.24304	2.31597
Solyc01g005680.2.1	14	C	14	C	2.56703	2.54158	2.4609	2.60423	2.49415	2.55751	2.55023	2.70415	2.60853	2.79449	2.8055	2.70329	2.4133	2.3483	2.4216	2.62737	2.70672	2.61172	2.47567	2.55388	2.51587	2.48714	2.57287	2.66745	2.80754	2.73159	2.734	2.36736	2.26951	2.54407
Solyc01g005690.2.1	1	C	13	C	3.08386	3.04922	3.08814	3.12808	3.05038	3.09167	3.00518	3.09412	3.08565	3.26881	3.23172	3.16524	2.93095	2.91645	3.04922	3.20222	3.27577	3.09691	3.13001	3.03463	3.23477	3.16346	3.11126	3.2014	3.2878	3.42111	3.34577	3.10517	3.01828	3.0465
Solyc01g005700.2.1	14	C	14	C	2.46389	2.50106	2.42975	2.5302	2.48287	2.56348	2.46982	2.5977	2.55991	2.78247	2.73078	2.66558	2.42651	2.48572	2.42325	2.58433	2.65706	2.53782	2.51055	2.47857	2.62428	2.54283	2.55871	2.62941	2.72099	2.76418	2.72509	2.45637	2.45332	2.5611
Solyc01g005710.2.1	122	F	3	J	0	0	0.30103	0	0	0	0	0	0.30103	0.30103	0	0	0	0	0.30103	0.30103	0	0	0	0	0.30103	0	0	0	0.30103	0	0.477121	0	0.30103	0
Solyc01g005720.2.1	2	A	2	A	0	0	0	0	0	0	0	0	0	0	0	0	0	0	0	0	0	0	0	0	0	0	0.30103	0	0	0	0	0	0	0
Solyc01g005730.2.1	4	q	2	A	0.30103	0	0	0	0	0	0	0	0	0	0	0	0	0	0	0	0	0	0	0	0	0	0	0	0	0	0	0	0	0
Solyc01g005740.2.1	2	A	2	A	0	0	0	0	0	0	0	0	0	0	0	0	0	0	0	0	0	0	0	0	0	0	0	0	0	0	0	0	0	0
Solyc01g005750.1.1	2	A	2	A	0	0	0	0	0	0	0	0	0	0	0	0	0	0	0	0	0	0	0	0	0	0	0	0	0	0	0	0	0	0
Solyc01g005760.2.1	145	J	12	G	0.69897	0.90309	0.477121	0.778151	0.778151	0.90309	0.954243	0.60206	0.477121	0.477121	0.954243	0.69897	0.69897	0.69897	0.60206	0.69897	0.60206	0.69897	0.60206	0.69897	0.69897	0.60206	0.845098	0.845098	1	0.845098	0.778151	0.69897	0.69897	0.477121
Solyc01g005770.2.1	24	C	11	H	1.30103	1.36173	1.43136	1.49136	1.32222	1.44716	1.23045	1.44716	1.49136	1.5563	1.4624	1.41497	1.41497	1.44716	1.32222	1.32222	1.57978	1.36173	1.49136	1.39794	1.70757	1.38021	1.34242	1.5682	1.50515	1.716	1.54407	1.44716	1.53148	1.39794
Solyc01g005780.1.1	21	E	8	G	1.51851	1.32222	1.36173	1.36173	1.34242	1.41497	1.51851	1.49136	1.43136	1.39794	1.36173	1.25527	1.61278	1.49136	1.57978	1.43136	1.44716	1.32222	1.38021	1.36173	1.32222	1.43136	1.43136	1.44716	1.43136	1.47712	1.47712	1.60206	1.60206	1.38021
Solyc01g005790.1.1	10	C	14	C	2.13033	2.15836	2.08636	2.12385	2.06819	2.1959	2.1271	2.18469	2.16732	2.37291	2.32222	2.27416	2.11727	2.09691	2.19033	2.19033	2.24304	2.15229	2.27646	2.14301	2.29003	2.17609	2.1038	2.27646	2.26717	2.35984	2.39094	2.15534	2.16435	2.24797
Solyc01g005800.2.1	9	C	14	C	2.39794	2.31387	2.30103	2.32015	2.37107	2.44404	2.42325	2.3927	2.38561	2.51587	2.5966	2.52763	2.49415	2.32838	2.66558	2.31175	2.51455	2.32838	2.5172	2.31175	2.55509	2.39967	2.34635	2.36736	2.50651	2.42651	2.60423	2.52375	2.55991	2.58659
Solyc01g005810.2.1	11	C	9	C	3.21458	3.13194	3.19117	3.20656	3.09447	3.19838	3.14891	3.32263	3.24674	3.42553	3.47553	3.38489	3.07846	3.06183	3.16465	3.21139	3.34124	3.23096	3.18127	3.16047	3.34044	3.20656	3.2014	3.27508	3.44514	3.48359	3.51587	3.13988	3.16938	3.16673
Solyc01g005820.2.1	8	C	9	C	3.55364	3.44778	3.52517	3.57206	3.46761	3.50745	3.53605	3.69425	3.58524	3.81671	3.83715	3.73296	3.48897	3.48756	3.50826	3.57887	3.68323	3.56914	3.51878	3.53529	3.75656	3.58737	3.59262	3.72722	3.83467	3.84354	3.85211	3.56384	3.55739	3.64365
Solyc01g005830.2.1	14	C	13	C	2.8202	2.74896	2.73719	2.82217	2.71096	2.83442	2.7679	2.91593	2.87157	3.04922	3.00689	2.93702	2.68215	2.66464	2.78104	2.81291	2.90309	2.82282	2.84136	2.75815	2.95424	2.82866	2.83187	2.91222	3.00475	3.10278	3.08027	2.75815	2.7796	2.78247
Solyc01g005840.2.1	10	C	14	C	2.37107	2.29226	2.37658	2.3032	2.29003	2.29226	2.35603	2.44248	2.40483	2.52375	2.61172	2.52114	2.30535	2.2878	2.28103	2.41497	2.52504	2.50515	2.29885	2.31597	2.40312	2.28103	2.29667	2.47129	2.56229	2.62737	2.53782	2.22011	2.20412	2.39445
Solyc01g005850.1.1	11	C	9	C	3.23654	3.2383	3.13066	3.00217	3.12516	3.3019	3.09621	3.35468	3.25768	3.48015	3.57944	3.66801	2.9722	3.09132	2.93802	3.37658	3.40295	3.33304	3.21643	3.25455	3.03623	3.25768	3.15806	3.19285	3.51068	3.46997	3.30792	3.15229	2.82802	2.94596
Solyc01g005860.2.1	77	t	1	C	2.43933	2.26007	2.32634	2.24797	2.23805	2.37291	2.3927	2.59439	2.57749	2.70672	2.87099	2.89927	2.20683	2.20683	2.1038	2.5172	2.56348	2.56585	2.26951	2.45025	2.38382	2.41162	2.32634	2.40483	2.78247	2.71349	2.549	2.26482	2.21748	2.12057
Solyc01g005870.1.1	102	F	26	B	0	0.30103	0.30103	0.477121	0.477121	0.60206	0.60206	0.477121	0.90309	0.30103	0.90309	0.477121	0.477121	0.845098	0.60206	0.845098	0.69897	0.69897	0.30103	0.778151	0.778151	0.477121	0	0.30103	0.477121	0.778151	0	0.778151	0.60206	0.60206
Solyc01g005880.1.1	19	G	11	H	2.0569	1.92942	1.68124	1.51851	1.70757	1.87506	1.716	2.04139	1.94939	2.21219	2.38382	2.55871	1.62325	1.77815	1.59106	2.11394	2.1959	2.06819	1.94448	1.83251	1.44716	1.98677	1.69897	1.81954	2.29226	2.31175	1.95904	1.88081	1.4624	1.44716
Solyc01g005890.1.1	31	J	46	D	1.73239	1.74036	1.86332	1.39794	1.54407	1.6721	1.60206	1.66276	1.64345	1.68124	1.8451	1.89209	0.90309	1.11394	1.04139	1.98227	2.04139	1.95424	1.59106	1.72428	1.17609	1.49136	1.43136	1.59106	1.68124	1.6902	1.4624	1.20412	1	0.90309
Solyc01g005900.2.1	11	C	6	F	3.63114	3.31973	3.38952	3.23401	3.36211	3.51362	3.39217	3.69531	3.6039	3.79927	3.82504	3.85896	3.32919	3.29513	3.26694	3.34124	3.51495	3.5061	3.13609	3.5275	2.66181	3.16465	3.36977	3.43457	3.67367	3.67697	3.61721	3.24502	3.04689	3.18441
Solyc01g005910.2.1	10	C	14	C	2.10037	2.08636	2.18184	2.26482	2.08279	2.09691	2.06446	2.29447	2.16732	2.4014	2.33041	2.27416	2.12057	2.08636	2.0607	2.27416	2.31806	2.15229	2.17609	2.16732	2.22789	2.17898	2.3032	2.31597	2.40483	2.50106	2.40483	2.18752	2.17898	2.1959
Solyc01g005920.2.1	14	C	14	C	2.65418	2.65896	2.65514	2.72181	2.64933	2.63347	2.68124	2.69373	2.7007	2.87274	2.8202	2.76492	2.59218	2.55991	2.60423	2.67302	2.79029	2.71433	2.76118	2.60423	2.7185	2.53782	2.61909	2.71767	2.72673	2.78958	2.74115	2.5302	2.40312	2.6981
Solyc01g005930.2.1	86	J	7	C	0.90309	0.845098	1.11394	1.14613	1.07918	1.27875	0.90309	1.27875	1.25527	1.50515	1.53148	1.39794	1.17609	1.20412	0.845098	1.20412	1.11394	1.23045	1.20412	1.11394	1.39794	1.11394	1.38021	1.30103	1.20412	1.57978	1.30103	1.17609	1.25527	1.30103
Solyc01g005940.2.1	116	F	40	D	0.477121	0.69897	0.60206	0.778151	0.778151	0.778151	1.20412	0.954243	0.90309	0.954243	0.90309	0.477121	0.845098	0.845098	0.69897	0.90309	0.845098	0.778151	0.69897	0.90309	0.60206	0.954243	0.90309	0.954243	0.778151	0.845098	0.69897	0	1.27875	0.69897
Solyc01g005950.2.1	11	C	9	C	3.24155	3.14489	3.20194	3.26007	3.19257	3.23629	3.2033	3.27161	3.25431	3.45271	3.44778	3.3442	3.13893	3.1284	3.15259	3.25115	3.34143	3.24797	3.25237	3.21112	3.30856	3.24329	3.25164	3.32613	3.45728	3.47756	3.45378	3.17173	3.15534	3.22917
Solyc01g005960.2.1	11	C	9	C	3.26505	3.22376	3.24452	3.31387	3.24969	3.29885	3.27323	3.41363	3.28691	3.53479	3.55606	3.44483	3.19645	3.22037	3.28758	3.29645	3.40569	3.30384	3.276	3.26858	3.43329	3.28578	3.32098	3.40295	3.51667	3.52608	3.54593	3.266	3.23452	3.32346
Solyc01g005970.2.1	14	C	1	C	2.70243	2.74586	2.6561	2.7796	2.77305	2.73957	2.69548	2.77743	2.79379	2.97035	2.86747	2.78888	2.60531	2.60959	2.65128	2.81757	2.8704	2.77597	2.8055	2.75891	2.74663	2.76268	2.78675	2.84136	2.91275	2.92117	2.89653	2.58659	2.52375	2.72509
Solyc01g005980.2.1	9	C	14	C	2.42975	2.38021	2.42651	2.49415	2.40993	2.41664	2.43457	2.59106	2.45788	2.63649	2.67117	2.53275	2.24055	2.21484	2.28103	2.47422	2.58546	2.4133	2.50651	2.42813	2.57287	2.36922	2.54777	2.50243	2.57634	2.65225	2.6637	2.42325	2.33244	2.4133
Solyc01g005990.2.1	9	C	14	C	2.61909	2.41996	2.56585	2.52763	2.38561	2.53908	2.47712	2.59329	2.68215	2.70757	2.79796	2.68305	2.46538	2.31387	2.5302	2.5832	2.65321	2.5563	2.57749	2.47857	2.7356	2.78958	2.57749	2.83696	2.73878	3.00647	2.95999	2.71684	2.8451	2.4216
Solyc01g006000.2.1	14	C	1	C	2.70842	2.70586	2.67669	2.77887	2.66276	2.70157	2.62737	2.80482	2.74507	2.97727	2.95134	2.84323	2.60746	2.6464	2.58659	2.83187	2.89597	2.79379	2.71933	2.716	2.87274	2.74429	2.7356	2.82672	2.92169	2.96332	2.92634	2.63849	2.58092	2.76492
Solyc01g006010.2.1	14	C	1	C	2.71684	2.71265	2.68664	2.78104	2.71517	2.73878	2.65418	2.85612	2.76567	3.01242	2.98363	2.91116	2.7185	2.70157	2.67394	2.80754	2.86688	2.77525	2.72346	2.79029	2.87157	2.75664	2.75815	2.83251	2.97174	3.01828	3.00475	2.78746	2.74115	2.80482
Solyc01g006020.2.1	9	C	14	C	2.34635	2.32428	2.32838	2.34439	2.31387	2.34439	2.34439	2.38202	2.26717	2.49969	2.60746	2.37475	2.2878	2.27184	2.28103	2.35984	2.51055	2.36922	2.38382	2.27646	2.54654	2.34439	2.38202	2.41162	2.53148	2.60097	2.59218	2.32634	2.32222	2.33244
Solyc01g006030.2.1	14	C	14	C	2.51322	2.48714	2.48144	2.55145	2.4843	2.54531	2.49415	2.64542	2.53529	2.72916	2.73799	2.64542	2.55388	2.53403	2.57403	2.52892	2.6561	2.53529	2.46389	2.50379	2.54033	2.57634	2.55267	2.66839	2.77597	2.76938	2.71767	2.55267	2.58883	2.67302
Solyc01g006040.2.1	14	C	1	C	2.67486	2.68485	2.67117	2.71012	2.69197	2.78319	2.6721	2.79309	2.70501	2.87564	2.82478	2.84696	2.75205	2.71012	2.72673	2.80754	2.81757	2.73078	2.71684	2.72263	2.72997	2.7332	2.74663	2.78675	2.86213	2.87737	2.83506	2.73239	2.7332	2.84261
Solyc01g006050.2.1	135	F	28	D	1.90309	1.77815	1.5682	1.32222	1.53148	1.49136	1.04139	1.5682	1.63347	1.54407	1.49136	1.68124	1.4624	1.20412	1	1.91381	1.87506	1.92942	1.44716	1.43136	1.78533	1.20412	1.27875	1.76343	1.4624	1.66276	1.57978	1.43136	1.41497	1.80618
Solyc01g006060.2.1	1	C	6	F	2.93349	2.90146	2.98	3.12287	2.78746	2.80482	2.90091	3.13672	3.16673	3.36977	3.1934	3.0892	3.0013	3.00217	2.86094	3.34616	3.28914	2.99167	2.80482	2.92221	3.05614	3.33365	3.24773	3.27967	3.48515	3.71105	3.48487	3.20763	3.20276	2.94399
Solyc01g006070.2.1	136	J	7	C	1.04139	1.65321	1.27875	1.25527	0.954243	1.74036	0.30103	0.69897	1.07918	1.27875	0.90309	1.14613	0.60206	1.32222	1.23045	1.34242	1.32222	1.20412	1.66276	1.07918	0.778151	1.07918	1	1.17609	1	1.50515	1.32222	1.25527	0.60206	1.14613
Solyc01g006080.1.1	35	J	26	B	0	0.30103	0.477121	0.30103	0.60206	0	0	0	0.30103	0.30103	0.30103	0.30103	0.477121	0.778151	0	0	0.69897	0.30103	0.30103	0.30103	0.30103	0.30103	0.30103	0	0	0	0.60206	0	0.778151	0.30103
Solyc01g006090.2.1	9	C	14	C	2.46538	2.37658	2.51322	2.45939	2.45788	2.47129	2.43297	2.63548	2.52244	2.66558	2.77012	2.72346	2.36361	2.16732	2.42325	2.41664	2.62325	2.50106	2.549	2.50651	2.72835	2.51587	2.56703	2.59106	2.67486	2.74896	2.84942	2.45332	2.47712	2.38021
Solyc01g006100.2.1	1	C	13	C	2.88649	2.79169	2.84448	2.91116	2.83885	2.90687	2.90849	2.95134	2.87506	3.14768	3.12254	3.02694	2.83442	2.78462	2.88138	2.8848	3.03703	2.94101	2.88986	2.8739	3.00561	2.92273	2.90472	2.99034	3.05385	3.18241	3.14176	2.90849	2.97128	2.87332
Solyc01g006110.2.1	11	C	9	C	3.33905	3.25792	3.30492	3.36267	3.24625	3.29092	3.31765	3.42911	3.35679	3.5791	3.57749	3.4748	3.26505	3.29248	3.33486	3.33826	3.46345	3.34104	3.33425	3.30103	3.4183	3.33866	3.32408	3.44467	3.55497	3.5731	3.57078	3.31639	3.28307	3.40705
Solyc01g006120.2.1	8	C	42	C	3.662	3.69241	3.63729	3.74202	3.65176	3.73759	3.65398	3.77034	3.72884	3.90993	3.91291	3.86112	3.62242	3.65398	3.70217	3.7336	3.81664	3.73272	3.72041	3.67906	3.7629	3.65533	3.70995	3.80318	3.8917	3.95607	3.87093	3.66342	3.61669	3.73933
Solyc01g006130.2.1	9	C	14	C	2.31597	2.23045	2.22011	2.32634	2.19866	2.27875	2.26245	2.34635	2.27875	2.49969	2.52892	2.45484	2.22011	2.32015	2.3075	2.3962	2.43775	2.33445	2.15836	2.28103	2.34044	2.2833	2.34242	2.4014	2.48996	2.5172	2.46835	2.31806	2.18469	2.42488
Solyc01g006140.2.1	10	C	14	C	2.18469	2.04922	2.12057	2.26717	2.14301	2.19312	2.13354	2.2878	2.24797	2.4216	2.4183	2.32015	2.0569	2.07918	2.18184	2.17026	2.32634	2.26717	2.15229	2.10721	2.25527	2.20683	2.20683	2.34635	2.37658	2.38382	2.40654	2.07188	2.11727	2.20683
Solyc01g006150.2.1	14	C	1	C	2.67669	2.53148	2.61595	2.59439	2.59218	2.60853	2.63144	2.71181	2.63849	2.86629	2.86392	2.7767	2.5172	2.43457	2.58995	2.61066	2.72673	2.66181	2.65031	2.56585	2.78319	2.5955	2.63043	2.80209	2.78032	2.83822	2.88593	2.63448	2.48572	2.62737
Solyc01g006160.2.1	25	C	42	C	3.76701	3.65331	3.78576	3.77276	3.71029	3.74099	3.76492	3.93252	3.83334	4.03262	4.09212	3.97067	3.70278	3.61658	3.76072	3.70509	3.88474	3.77692	3.77262	3.74687	4.00147	3.81258	3.85733	3.93298	4.02354	4.07951	4.12914	3.80359	3.81398	3.78831
Solyc01g006170.2.1	1	C	13	C	2.92428	2.74194	2.99476	2.92891	2.93852	2.93146	2.89432	3.09899	2.96661	3.16286	3.2492	3.17202	2.83948	2.67302	2.86034	2.84261	3.05346	2.93551	2.93902	2.94596	3.18241	2.96942	2.96755	3.06633	3.2079	3.21801	3.37894	2.89042	2.90795	2.89982
Solyc01g006180.2.1	14	C	13	C	2.72099	2.66652	2.68305	2.69197	2.65031	2.75435	2.64345	2.79657	2.71265	2.93146	2.94498	2.92737	2.6149	2.58206	2.68124	2.67852	2.84198	2.76042	2.72428	2.68842	2.89432	2.6981	2.69548	2.80277	2.91169	2.98811	3.03262	2.73078	2.70927	2.69636
Solyc01g006190.2.1	11	C	9	C	3.17435	3.11294	3.11126	3.19117	3.12385	3.14582	3.16286	3.26881	3.19368	3.42813	3.44342	3.31848	3.09864	3.10037	3.14799	3.21458	3.30146	3.17725	3.16643	3.16017	3.26102	3.17667	3.14426	3.30146	3.43632	3.42813	3.38364	3.1209	3.09026	3.21801
Solyc01g006200.2.1	10	C	10	C	2.11394	2.0569	2.04922	2.20412	2.03342	2.02531	2.09342	2.25285	2.15534	2.36361	2.38739	2.27875	2.01703	2.04922	2.2014	2.11059	2.22789	2.06819	2.06446	2.01703	2.23045	2.11059	2.13033	2.21219	2.35793	2.38917	2.34439	2.06446	2.16137	2.15836
Solyc01g006210.2.1	52	C	10	C	1.96848	1.90309	1.85126	1.99123	1.85733	1.93952	1.88081	2.02938	1.91381	2.22011	2.12057	2.11059	1.85126	1.78533	1.79239	1.89763	2.04532	1.86332	1.9345	1.90849	2.06446	1.97772	2.02938	2.07918	2.18184	2.24797	2.22531	1.91381	1.91908	1.94448
Solyc01g006220.2.1	9	C	14	C	2.31597	2.28103	2.25285	2.31806	2.23805	2.3032	2.25527	2.25768	2.30535	2.49831	2.48996	2.42488	2.19312	2.27184	2.38021	2.4014	2.47276	2.33846	2.26951	2.31387	2.48287	2.29447	2.33445	2.37658	2.49415	2.53275	2.45637	2.39094	2.27416	2.25768
Solyc01g006230.2.1	1	C	13	C	3.12483	3.09412	3.07372	3.09517	3.06371	3.12385	3.05576	3.15776	3.12287	3.28466	3.29115	3.22324	3.05461	3.05956	3.09656	3.14489	3.24993	3.17289	3.0983	3.08243	3.18949	3.07372	3.09864	3.22141	3.27875	3.31197	3.26951	3.08314	3.0013	3.1685
Solyc01g006240.2.1	10	C	10	C	2.04139	1.94448	1.97772	2.04139	1.8451	2.02531	2.11059	2.02531	1.99564	2.23805	2.37658	2.12057	1.88081	1.6721	1.96848	1.90849	2.04139	1.98677	2.04139	1.88649	2.23553	1.97772	2.10037	2.0607	2.08279	2.22531	2.19866	1.82607	1.87506	1.93952
Solyc01g006250.1.1	24	C	7	C	1.07918	1.17609	1.25527	1.34242	1.27875	1.4624	1.25527	1.41497	1.30103	1.49136	1.49136	1.43136	1.34242	1.07918	1.17609	1.27875	1.17609	1.34242	1.27875	1.11394	1.4624	1.25527	1.34242	1.39794	1.39794	1.49136	1.53148	1.04139	1.14613	1.39794
Solyc01g006260.2.1	10	C	14	C	2.11394	2.01284	2.08636	2.21484	2.04139	2.12057	2.13672	2.37658	2.26717	2.37291	2.43297	2.35411	2.08279	2.12057	2.03743	2.17898	2.25042	2.16435	2.07555	2.14922	2.29447	2.20952	2.23805	2.3075	2.38739	2.50515	2.44716	2.10037	2.06819	2.20683
Solyc01g006270.2.1	14	C	14	C	2.60314	2.65418	2.55145	2.62941	2.56348	2.74115	2.57749	2.66558	2.68034	2.76343	2.75815	2.75587	2.53908	2.5682	2.66932	2.58433	2.72428	2.68753	2.67025	2.62325	2.72916	2.54283	2.65418	2.6637	2.62634	2.79657	2.78746	2.64147	2.47712	2.66745
Solyc01g006280.2.1	8	C	42	C	3.67834	3.66633	3.64454	3.71559	3.65118	3.72115	3.65963	3.7502	3.72803	3.88366	3.88076	3.83219	3.59594	3.62066	3.67861	3.67806	3.80099	3.70663	3.70646	3.65379	3.7635	3.66922	3.72762	3.80284	3.85083	3.91824	3.87915	3.68278	3.5753	3.76095
Solyc01g006290.2.1	39	D	30	F	1.94448	2.11394	2.4216	2.35411	1.91908	2.58883	1.44716	1.90849	2.80209	2.39445	2.23553	2.31175	1.73239	2.17609	1.93952	3.0693	2.35603	2.43297	1.75587	2.13672	1.87506	3.24969	2.90741	3.16286	3.16346	3.59472	3.10415	3.30038	2.72997	2.31387
Solyc01g006300.2.1	123	t	6	F	2.78888	3.1682	2.93044	3.3294	2.93349	3.04844	2.87564	3.20085	3.31366	3.24797	3.11661	3.28803	2.52763	2.75128	2.63144	3.19645	3.01828	2.84323	2.94596	3.01368	2.75891	3.19728	3.3881	3.41564	3.38507	3.45606	3.06408	3.10789	2.79727	3.21378
Solyc01g006310.2.1	77	t	37	D	1.97313	2.16732	1.94448	2.75815	2.18752	2.34439	2.32838	2.77305	2.2878	2.38739	2.77159	2.33646	2.04532	2.233	2.09342	2.46982	2.31806	2.27416	2.24055	2.33445	2.734	2.42975	2.51188	2.58771	2.5611	2.46538	2.53403	1.85733	2.06446	2.7007
Solyc01g006320.2.1	137	t	10	C	1.83251	1.81291	1.44716	1.92942	1.73239	1.5563	1.89209	1.9345	1.79239	1.6902	1.83251	1.77815	1.43136	1.34242	1.59106	1.68124	1.75587	1.60206	1.91381	1.86332	1.80618	1.59106	1.81291	1.8451	1.79934	1.88081	1.96848	1.51851	1.4624	1.89763
Solyc01g006330.2.1	140	J	12	G	0	0.477121	0	0.30103	0.69897	0.30103	0	0.30103	0.60206	0.477121	0	0	0.477121	0	0	0.90309	0.477121	0.477121	0.30103	0.477121	0.30103	0.477121	0.778151	0.60206	0.69897	0.954243	0.477121	0.30103	0.477121	0.30103
Solyc01g006340.2.1	9	C	14	C	2.38917	2.33041	2.3075	2.43457	2.41664	2.40483	2.39445	2.45637	2.42813	2.61805	2.67578	2.54654	2.32015	2.30963	2.4216	2.41664	2.49693	2.40654	2.36173	2.39967	2.49969	2.40824	2.44248	2.54531	2.56937	2.62428	2.65514	2.41497	2.30535	2.4133
Solyc01g006350.2.1	8	C	9	C	3.55096	3.53845	3.50651	3.56514	3.52827	3.5904	3.5275	3.63448	3.55606	3.76388	3.75496	3.69775	3.52127	3.52866	3.55413	3.63083	3.69566	3.56277	3.55883	3.54058	3.63859	3.53122	3.57807	3.629	3.67997	3.77166	3.73648	3.5768	3.49693	3.57933
Solyc01g006360.2.1	11	C	9	C	3.17811	3.26975	3.10755	3.19562	3.20003	3.31471	3.19396	3.21005	3.16137	3.31471	3.22634	3.26928	3.19145	3.18921	3.24822	3.25188	3.3189	3.18921	3.25188	3.17754	3.1807	3.11926	3.22737	3.21059	3.11893	3.26387	3.25406	3.2398	3.13354	3.22943
Solyc01g006370.2.1	25	C	42	C	3.92314	3.95746	3.86219	3.97539	3.90097	3.95036	3.9065	4.0182	3.92402	4.18529	4.10116	4.05177	3.90617	3.91062	3.94295	4.05858	4.11959	3.95727	3.95718	3.93202	4.16584	3.98655	4.01699	4.08447	4.12346	4.2396	4.17017	4.00428	4.03794	4.03181
Solyc01g006380.2.1	1	C	1	C	2.78888	2.87622	2.79449	2.94645	2.83569	2.9058	2.74273	2.81224	2.902	3.15229	3.02078	3.0162	2.70243	2.76118	2.71096	2.88252	2.97772	2.87332	2.82543	2.88309	2.67852	2.84634	2.83378	2.94743	2.95713	3.01912	2.88874	2.70927	2.54033	2.7364
Solyc01g006390.2.1	58	J	40	D	0	0	0.60206	1.43136	0	0.30103	0	0.60206	0	1.32222	0.60206	0.477121	0.30103	0	0.30103	0.69897	0.30103	0.845098	0	0.477121	1.34242	1.27875	0.60206	0.845098	0.477121	0.30103	0.845098	0.845098	0.60206	0.30103
Solyc01g006400.2.1	11	C	9	C	3.38507	3.2403	3.35755	3.41414	3.24625	3.33465	3.32634	3.48671	3.37273	3.71958	3.62696	3.52297	3.20871	3.20871	3.41363	3.36003	3.47538	3.37985	3.43569	3.2634	3.65341	3.50569	3.39707	3.50583	3.52879	3.55919	3.7001	3.37291	3.29863	3.48728
Solyc01g006410.2.1	122	F	4	D	0.30103	0.30103	0	0	0	0	0	0.69897	0	0.778151	0	0	0	0	0	0	0.477121	0.30103	0	0	0	0	0.60206	0	0	0.30103	0	0	0	0
Solyc01g006420.2.1	51	F	39	J	0.90309	0.60206	0.954243	1.11394	0.30103	0.845098	0.69897	1.14613	1.04139	0.954243	0.90309	1.04139	0.954243	0.778151	1.11394	0.477121	0.90309	0	0.954243	0.778151	1.04139	0.778151	0.60206	0.778151	0.69897	0.954243	1.11394	0.778151	0.954243	0.30103
Solyc01g006430.2.1	25	C	42	C	4.05519	4.06577	4.05702	4.12872	4.02812	4.09632	3.99974	4.16649	4.12824	4.30658	4.27305	4.25751	3.97053	4.06696	4.04127	4.13392	4.23664	4.09121	4.08874	4.05465	4.14607	4.03914	4.12005	4.21588	4.28078	4.30647	4.25672	4.02763	3.91981	4.17906
Solyc01g006440.1.1	12	C	8	G	0.845098	0.69897	0.60206	1.04139	0.30103	1.04139	0.69897	0.90309	1.17609	1.38021	0.90309	0.954243	0.845098	1	0.845098	0.845098	0.477121	0.69897	1.14613	1.07918	0.778151	1.20412	1.54407	1.23045	1.69897	2.49136	2.0086	1.63347	1.11394	0.69897
Solyc01g006450.2.1	9	C	14	C	2.3784	2.38382	2.45637	2.48996	2.38382	2.3784	2.37107	2.53782	2.52763	2.74351	2.64836	2.49693	2.3784	2.37291	2.44716	2.48714	2.57978	2.48855	2.4624	2.45025	2.65031	2.57519	2.52892	2.6637	2.7796	2.9058	2.81757	2.50379	2.63448	2.54407
Solyc01g006460.1.1	44	J	12	G	0	0.30103	0.477121	0	0.477121	0	0	0.69897	0.477121	0.30103	0.778151	0.60206	0.30103	0.477121	0	0.30103	0.477121	0.477121	0	0	0	0	0.30103	0.30103	0.778151	0	0.477121	0.30103	0.30103	0.30103
Solyc01g006470.1.1	2	A	2	A	0	0	0	0	0	0	0	0	0	0	0	0	0	0	0	0	0	0	0	0	0	0	0	0	0	0	0	0	0	0
Solyc01g006480.2.1	9	C	14	C	2.45179	2.35218	2.42325	2.51322	2.35793	2.46538	2.41497	2.51587	2.46538	2.67025	2.71096	2.58995	2.38561	2.35025	2.42975	2.44716	2.58995	2.45788	2.48001	2.47422	2.55991	2.40312	2.39445	2.59439	2.66839	2.72754	2.71096	2.43136	2.38739	2.43297
Solyc01g006490.2.1	14	C	1	C	2.69197	2.69197	2.68215	2.72916	2.68034	2.70586	2.71349	2.76042	2.73719	2.95713	2.90309	2.83442	2.61909	2.68215	2.63949	2.74429	2.83251	2.72591	2.74819	2.69548	2.78888	2.72346	2.75511	2.86806	2.89982	2.98453	2.91275	2.66558	2.57864	2.74896
Solyc01g006500.2.1	14	C	14	C	2.39967	2.41996	2.40483	2.48001	2.44871	2.48572	2.37658	2.52244	2.48287	2.68931	2.67578	2.58433	2.44716	2.50786	2.50379	2.54283	2.56229	2.44248	2.43136	2.48001	2.50243	2.49969	2.51055	2.62118	2.67943	2.63949	2.65418	2.51587	2.44404	2.5966
Solyc01g006510.2.1	1	C	13	C	3.05881	3.03342	2.94151	3.04179	2.94547	3.04297	2.94002	3.04532	3.05269	3.17984	3.23603	3.10346	2.85003	2.94399	2.9489	3.10415	3.16346	3.08135	2.99034	2.96942	3.12057	2.97174	2.98363	3.10789	3.17435	3.19312	3.15746	2.88649	2.82866	3.07555
Solyc01g006520.2.1	9	C	14	C	2.4014	2.5832	2.45788	2.55267	2.48855	2.55023	2.46687	2.55751	2.59879	2.63949	2.57171	2.58092	2.39967	2.57978	2.50515	2.60959	2.62221	2.49415	2.48996	2.52114	2.26951	2.4624	2.47129	2.51587	2.54033	2.64836	2.55509	2.37658	2.25527	2.58092
Solyc01g006530.1.1	28	D	25	D	1.27875	1.60206	1.59106	1.50515	1.11394	1.23045	0.845098	0.90309	1.20412	1.17609	0.954243	1.14613	0.90309	1.07918	0.69897	1.57978	1.51851	1.23045	1.11394	0.845098	1.27875	0.954243	1.20412	1.44716	0.778151	1.32222	1.17609	1.04139	0.90309	1.04139
Solyc01g006540.2.1	140	J	35	n	0	0	0	1.14613	0	0	0	0.477121	0	0	0	0.477121	0	0.30103	0	0.30103	0	0.69897	0	0.30103	0.477121	0.30103	0	0.69897	0	0.30103	0	0	0	0.60206
Solyc01g006550.2.1	140	J	35	n	0	0.30103	0.30103	0.69897	0.477121	0.477121	0	0.60206	0.477121	0.477121	0	0.30103	0	0.30103	0.30103	0.30103	0.90309	0.30103	0.30103	0.477121	0.477121	0.60206	0.60206	0.778151	0.30103	0.60206	0.60206	0.477121	0.69897	0
Solyc01g006560.2.1	4	q	2	A	0	0	0	0	0	0.30103	0	0	0.30103	0	0	0	0	0	0	0	0	0	0	0	0	0	0	0	0	0	0	0	0	0
Solyc01g006570.1.1	2	A	2	A	0	0	0	0	0	0	0	0	0	0	0	0	0	0	0	0	0	0	0	0	0	0	0	0	0	0	0	0	0	0
Solyc01g006580.2.1	37	G	28	D	1.44716	1.44716	1.47712	1.07918	1.34242	0.778151	1.04139	1.11394	1.61278	1.34242	1.72428	1.81291	1.17609	1.43136	1.14613	1.77815	1.57978	1.4624	1.27875	1.49136	1.44716	1.86923	1.57978	1.53148	1.68124	1.6902	1.41497	1.57978	1.36173	0.69897
Solyc01g006590.1.1	2	A	2	A	0	0	0	0	0	0	0	0	0	0	0	0	0	0	0	0	0	0	0	0	0	0	0	0	0	0	0	0	0	0
Solyc01g006600.1.1	30	s	38	L	0.30103	0	0	0	0.30103	0.30103	0	0.60206	0.30103	0.30103	0	0.30103	0	0.477121	0	0	0.845098	0	0.30103	0	0.30103	0.30103	0	0.845098	0.477121	0	0.477121	0	0.477121	0
Solyc01g006610.1.1	2	A	2	A	0	0	0	0	0	0	0	0.30103	0	0	0	0	0.30103	0	0	0	0	0	0	0	0	0	0	0	0	0	0	0	0	0
Solyc01g006620.2.1	7	C	47	G	1.30103	1.17609	1.60206	1.32222	1.27875	1.23045	0.778151	1.41497	1.716	1.716	1.41497	1.41497	1.14613	1.47712	1.11394	2.03342	1.8451	1.6902	1.32222	1.39794	1.34242	1.61278	1.59106	1.81291	2.11394	2.26007	1.9345	1.93952	1.50515	1.38021
Solyc01g006630.2.1	1	C	13	C	3.0086	2.90417	2.97497	2.91908	2.90037	2.99476	2.90687	2.96708	2.99913	3.19173	3.18127	3.10346	2.8739	2.83315	2.93349	2.943	3.07445	2.95856	3.02078	2.95904	3.1329	2.9619	2.96379	3.07225	3.13767	3.19507	3.21669	2.96426	2.94743	2.95809
Solyc01g006640.1.1	74	H	16	H	0.778151	0	0.30103	0.477121	0.778151	0.30103	0.30103	0	0	0.778151	0.477121	0.60206	0.477121	0.845098	0.60206	0.60206	0.69897	0.845098	0.477121	0	0.477121	0.30103	0.60206	0.69897	0.477121	0.69897	0.477121	0.954243	0.477121	0.30103
Solyc01g006650.1.1	55	H	10	C	1.98677	1.97313	1.81954	1.93952	1.88081	2.0569	1.91908	2.01284	1.91381	2.06819	2.07188	2.0086	1.79239	1.77085	1.75587	2.04922	2.14301	2.04922	2	1.97313	1.98227	1.85733	2.02531	1.98227	2.10721	2.11059	2.00432	1.85126	1.88081	1.83885
Solyc01g006660.1.1	14	C	13	C	2.80956	2.73239	2.78888	2.7185	2.74663	2.83632	2.68753	2.84634	2.74036	3.00817	2.99123	2.91803	2.53782	2.45332	2.78032	2.83059	3.0216	2.89321	2.96426	2.6902	3.18298	2.79309	2.81358	2.83123	2.80209	3.03019	3.2014	2.7356	2.74115	2.86629
Solyc01g006670.2.1	10	C	10	C	2.24055	2.29447	2.22531	2.26951	2.07555	2.19312	2.09342	2.19866	2.09691	2.27416	2.28556	2.233	1.99564	2.14301	2.05308	2.4216	2.43616	2.28556	2.19033	2.13033	2.20683	2.01703	2.13672	2.22272	2.2833	2.34635	2.27184	2.03342	1.82607	2.06446
Solyc01g006680.2.1	55	H	10	C	2.0569	1.91381	2.03743	1.91908	2.03342	1.96379	1.89763	2.05308	1.98227	2.13988	2.14301	2.02938	1.75587	1.64345	1.81291	1.89763	2.20683	2.04139	1.98227	1.92428	2.25042	1.88081	2.02938	2.02531	2	2.1038	2.17609	1.77815	1.89763	1.74819
Solyc01g006690.2.1	11	C	9	C	3.15897	3.20303	3.15746	3.25888	3.21139	3.22246	3.22453	3.33041	3.29688	3.54839	3.46909	3.37144	3.23045	3.26031	3.233	3.29776	3.40037	3.25888	3.28012	3.25503	3.25816	3.31639	3.30384	3.41547	3.5407	3.5682	3.50379	3.27184	3.24378	3.34577
Solyc01g006700.2.1	11	C	13	C	3.15076	3.07262	3.1186	3.14239	3.11461	3.15594	3.12254	3.18384	3.13513	3.35005	3.38507	3.31848	3.05956	3.01828	3.15594	3.13258	3.2572	3.14799	3.17289	3.11594	3.29513	3.16017	3.14395	3.2388	3.31869	3.39111	3.40054	3.17348	3.1345	3.11594
Solyc01g006710.2.1	1	C	13	C	3.00087	2.94596	2.93752	3.01745	2.95952	3.0162	2.96567	3.0216	2.98856	3.21192	3.17114	3.13162	2.89597	2.91116	2.99607	3.041	3.12024	2.99123	2.98091	2.97035	3.10789	2.98722	2.993	3.05767	3.16732	3.21617	3.17493	2.95617	2.95665	2.97405
Solyc01g006720.2.1	9	C	30	F	1.89209	2.08991	1.97772	2.10721	2.09691	1.95904	2.06819	2.38021	2.16435	2.56703	2.54407	2.37291	2.24551	2.37475	2.11394	2.41664	2.19312	2.01284	1.89763	2.15534	2.0569	2.38917	2.36173	2.45025	2.70415	2.72428	2.52114	2.47422	2.42975	2.10037
Solyc01g006730.2.1	85	J	16	H	0.30103	0	0	0	0	0.30103	0.30103	0	0	0.30103	0.477121	0	0	0.30103	0.30103	0	0.30103	0.30103	0.30103	0	0.477121	0.30103	0	0	0.30103	0.778151	0.60206	0	0	0
Solyc01g006740.2.1	14	C	14	C	2.54777	2.44404	2.45025	2.54531	2.45939	2.54777	2.47129	2.62634	2.51587	2.73799	2.80346	2.63749	2.50106	2.49276	2.57978	2.58995	2.62839	2.51983	2.57403	2.48855	2.62428	2.51455	2.52375	2.61805	2.67302	2.71684	2.75358	2.44871	2.45179	2.5966
Solyc01g006750.2.1	2	A	4	D	0	0	0	0	0	0	0	0	0	0.30103	0	0	0	0	0	0	0	0	0	0	0.30103	0.30103	0	0	0	0	0	0	0	0
Solyc01g006760.2.1	2	A	2	A	0	0	0	0	0	0	0	0	0	0	0	0	0	0	0	0	0	0	0	0	0	0	0	0	0	0	0	0	0	0
Solyc01g006770.1.1	2	A	2	A	0	0	0	0	0	0	0	0	0	0	0	0	0	0	0	0	0	0	0	0	0	0	0	0	0	0	0	0	0	0
Solyc01g006780.2.1	10	C	14	C	2.52504	2.46389	2.39967	2.32015	2.35411	2.35793	2.39794	2.39445	2.39967	2.48144	2.52892	2.43933	2.32838	2.43457	2.47857	2.48287	2.51851	2.50651	2.3075	2.35793	2.22531	2.31806	2.25768	2.37291	2.2878	2.42325	2.34439	2.17319	1.97772	2.46982
Solyc01g006790.2.1	14	C	1	C	2.81291	2.73719	2.73078	2.64147	2.62325	2.65706	2.70672	2.70329	2.68842	2.81823	2.95231	2.73957	2.66181	2.77597	2.67943	2.7574	2.84011	2.85126	2.67486	2.64246	2.63246	2.63649	2.57403	2.73719	2.70927	2.72016	2.67852	2.51851	2.29885	2.77743
Solyc01g006800.2.1	8	C	9	C	3.40054	3.35102	3.40019	3.45133	3.35488	3.40773	3.38417	3.53186	3.46	3.6536	3.67605	3.58636	3.32838	3.34811	3.40157	3.44762	3.54654	3.42635	3.41714	3.40586	3.54974	3.42504	3.44716	3.54765	3.64464	3.68377	3.66586	3.41078	3.38148	3.50079
Solyc01g006810.2.1	14	C	1	C	2.64147	2.59106	2.59106	2.62941	2.54283	2.5966	2.62325	2.64246	2.6464	2.8293	2.85248	2.74896	2.52763	2.47712	2.54283	2.63347	2.76042	2.63949	2.64542	2.65031	2.65128	2.70157	2.65418	2.74036	2.85854	2.86273	2.8014	2.57171	2.54158	2.5977
Solyc01g006820.2.1	11	C	9	C	3.15987	3.17926	3.16643	3.27138	3.14082	3.18865	3.13799	3.24724	3.24005	3.37949	3.32284	3.25212	3.11694	3.13418	3.07041	3.32715	3.33905	3.25744	3.28556	3.18384	3.26055	3.31513	3.26576	3.35564	3.44012	3.51228	3.44824	3.2413	3.16643	3.26293
Solyc01g006830.2.1	1	C	13	C	3.05154	3.03902	3.01578	3.09061	2.97543	3.02979	2.93752	3.07628	3.08171	3.32613	3.27989	3.14145	2.93146	2.98453	3.08458	3.18865	3.23578	3.09307	3.09447	2.99432	3.1685	3.14953	3.10003	3.26055	3.33586	3.46479	3.33345	3.13609	3.14613	3.14333
Solyc01g006840.2.1	1	C	13	C	3.04999	3.01326	2.96332	2.943	2.96332	3.06819	2.98318	2.97589	2.89873	3.09202	3.11694	3.07846	2.82802	2.76641	2.90956	3.01157	3.12352	3.09691	3.03342	2.97313	2.84386	2.9248	2.84448	2.95036	3.01242	2.97267	2.98408	2.76641	2.5611	2.91593
Solyc01g006850.1.1	55	H	10	C	1.97313	1.89209	1.83251	1.86923	1.90849	1.88649	1.97313	1.97313	1.95904	2.07918	2.11394	2.08279	1.86923	1.72428	1.93952	1.95424	2.0607	1.95424	1.93952	1.95424	2.05308	1.82607	1.92428	1.95424	1.95904	2.10037	2.21219	1.85733	1.88081	1.90309
Solyc01g006860.2.1	9	C	14	C	2.4624	2.3962	2.44871	2.42488	2.41162	2.40993	2.40993	2.52504	2.48714	2.61909	2.72997	2.62428	2.36922	2.32838	2.37107	2.49554	2.57978	2.47712	2.48996	2.43136	2.62941	2.45332	2.43136	2.52763	2.61595	2.69723	2.6981	2.46538	2.44716	2.47712
Solyc01g006870.2.1	1	C	13	C	2.94101	2.94002	2.88423	3.01912	2.94151	2.99695	2.92376	3.09726	3.01912	3.25648	3.21748	3.12581	2.94349	2.99695	2.96237	2.99913	3.08279	3.0026	2.97772	2.99167	2.95085	3.02036	2.99167	3.08027	3.21245	3.20575	3.17348	2.935	2.935	3.06446
Solyc01g006880.2.1	11	C	9	C	3.10278	3.1827	3.00775	3.1685	3.09968	3.16761	3.21325	3.11528	3.09899	3.22037	3.13226	3.10449	3.16524	3.15137	3.18611	3.26411	3.26553	3.15534	3.12937	3.12483	3.10003	3.07737	3.15106	3.17493	3.12646	3.1685	3.13258	3.16613	3.1329	3.22994
Solyc01g006890.2.1	11	C	9	C	3.26834	3.18639	3.1827	3.22686	3.17143	3.27114	3.24601	3.32118	3.22557	3.36305	3.34928	3.36192	3.10687	3.04999	3.13001	3.20548	3.36624	3.25285	3.20303	3.24353	3.20898	3.17143	3.25455	3.32263	3.33566	3.36736	3.34635	3.09864	3.05346	3.16997
Solyc01g006900.2.1	25	C	42	C	3.77327	3.69836	3.70757	3.78909	3.70467	3.73735	3.75785	3.84429	3.79817	3.94429	3.99467	3.88093	3.66436	3.65176	3.66558	3.72722	3.86664	3.80044	3.74881	3.73215	3.78082	3.70535	3.73592	3.8472	3.91228	3.95472	3.9347	3.70731	3.5807	3.78781
Solyc01g006910.2.1	19	G	46	D	1.83251	1.85126	1.64345	1.73239	1.76343	1.79239	1.74036	1.86332	1.86332	1.95424	1.88081	1.94448	1.53148	1.51851	1.60206	1.74819	1.81291	1.82607	1.79934	1.88649	1.716	1.64345	1.8451	1.85126	1.79934	1.89763	1.76343	1.61278	1.32222	1.63347
Solyc01g006920.2.1	55	H	10	C	1.77085	1.81954	1.76343	1.86332	1.86332	1.83251	1.9345	2.0607	1.81291	2.0086	1.98227	2.0086	1.82607	1.68124	1.95424	1.97772	2.03342	1.88649	1.83885	1.93952	1.97772	1.81291	1.98227	1.89209	1.98677	2.00432	2.0607	1.89209	1.96848	1.88081
Solyc01g006930.2.1	1	C	13	C	2.95617	2.95521	2.95713	2.98046	2.82866	2.97727	2.91169	3.08636	2.94841	3.08386	3.1878	3.05077	2.8293	2.98989	2.87274	2.98091	3.11594	3.06371	2.87099	2.91009	3.01157	2.73719	2.92117	3.0249	3.11327	3.10209	3.04139	2.77597	2.78462	3.05423
Solyc01g006940.2.1	10	C	14	C	2.25527	2.22789	2.24055	2.33846	2.19866	2.19866	2.17319	2.30103	2.25285	2.45637	2.42325	2.25527	2.10037	2.14922	2.13033	2.41497	2.52763	2.26951	2.22789	2.24551	2.44716	2.33041	2.26951	2.40483	2.49554	2.62737	2.54531	2.22272	2.27416	2.26245
Solyc01g006950.2.1	123	t	1	C	2.7185	2.75358	2.72997	2.81624	2.76938	2.91009	2.88423	2.97955	2.81023	2.89708	2.89597	2.91009	2.71684	2.5977	2.7767	2.75587	2.90741	2.89432	2.90902	2.74507	2.99695	2.74429	2.92324	2.94399	3.01326	2.94399	2.96848	2.85673	2.7767	3.05231
Solyc01g006960.2.1	11	C	9	C	3.39287	3.40192	3.33646	3.43008	3.36474	3.42586	3.35698	3.41296	3.40054	3.58749	3.53326	3.50813	3.34518	3.41061	3.3865	3.47041	3.53097	3.41731	3.43521	3.40415	3.47929	3.37438	3.41896	3.47144	3.50461	3.55437	3.52724	3.40329	3.34596	3.49513
Solyc01g006970.2.1	1	C	13	C	2.99564	3.01662	2.98363	3.05346	2.96988	3.04571	2.94645	3.11628	3.01284	3.26458	3.24871	3.17898	2.96895	2.97909	3.00389	3.09307	3.17202	3.06819	3.0306	2.99782	3.19866	3.02284	3.05956	3.1038	3.21085	3.2615	3.24993	3.01242	2.99913	3.05843
Solyc01g006980.2.1	11	C	9	C	3.22891	3.09482	3.21431	3.18127	3.15987	3.19312	3.16435	3.2413	3.21511	3.39811	3.44075	3.34361	3.12254	3.04922	3.20952	3.1529	3.30081	3.17493	3.2393	3.14208	3.37621	3.22037	3.21906	3.26623	3.3707	3.44451	3.49388	3.19948	3.14114	3.16107
Solyc01g006990.2.1	1	C	13	C	2.9652	2.91381	2.91116	2.99651	2.89542	2.97864	2.91116	3.05154	2.97081	3.12969	3.12024	3.09342	2.77232	2.82151	2.82995	3.02284	3.07664	3.0013	2.95231	2.94792	3.03663	2.9058	2.9196	3.0141	3.12969	3.1682	3.12678	2.81954	2.77159	2.90091
Solyc01g007000.2.1	19	G	46	D	1.62325	1.77085	1.64345	2.06446	1.716	1.91908	1.93952	1.80618	1.66276	1.80618	1.57978	1.70757	1.72428	1.57978	1.74036	1.89763	1.92428	1.81954	1.88649	1.74036	2.29667	1.70757	1.97313	1.92942	2.10721	1.82607	1.86923	1.74819	1.86923	2.29003
Solyc01g007010.2.1	5	t	14	C	2.32222	2.39794	2.26007	2.49831	2.36173	2.48855	2.47276	2.49415	2.46687	2.63043	2.48287	2.39094	2.47857	2.36736	2.59106	2.48287	2.54531	2.45332	2.42488	2.4843	2.47567	2.33041	2.42975	2.48714	2.75511	2.47129	2.58433	2.52763	2.33646	2.72754
Solyc01g007020.2.1	5	t	14	C	2.23553	2.41497	2.25042	2.52504	2.31387	2.48996	2.4624	2.5563	2.50786	2.53656	2.33646	2.39794	2.35984	2.33646	2.36549	2.47712	2.54283	2.30963	2.37658	2.41996	2.57287	2.31806	2.60314	2.60314	2.79796	2.50786	2.53275	2.39094	2.36361	2.7332
Solyc01g007030.2.1	5	t	14	C	2.20412	2.17898	2.29226	2.48996	2.38739	2.57519	2.62737	2.54283	2.49415	2.62428	2.40993	2.48855	2.55388	2.44248	2.53529	2.3483	2.45788	2.32428	2.33041	2.4456	2.71684	2.30963	2.6721	2.56348	2.93952	2.58995	2.67943	2.63548	2.61909	2.85854
Solyc01g007040.2.1	5	t	14	C	2.18184	2.14922	2.27646	2.46982	2.37658	2.5611	2.60206	2.5172	2.46982	2.59106	2.38202	2.45484	2.52634	2.4133	2.50515	2.32222	2.43297	2.27646	2.3075	2.43457	2.68485	2.27646	2.64836	2.54033	2.90472	2.56937	2.65321	2.617	2.5977	2.84386
Solyc01g007050.1.1	67	J	35	n	0.69897	0.60206	0.60206	0.845098	0.69897	0.60206	0.954243	0.30103	0.69897	0.778151	0.954243	1.04139	0	0.60206	0	0.845098	0.69897	0	0.90309	0.778151	0.60206	0.69897	0.69897	0.778151	0.954243	0.845098	0.60206	0.30103	0.30103	0.69897
Solyc01g007060.2.1	14	C	1	C	2.65128	2.61805	2.62221	2.68753	2.5832	2.66932	2.58883	2.71684	2.64345	2.86864	2.84198	2.73239	2.41497	2.46687	2.55751	2.73878	2.80414	2.68485	2.61909	2.58883	2.83059	2.61172	2.64836	2.72181	2.85733	2.85187	2.78176	2.44248	2.44404	2.62118
Solyc01g007070.2.1	11	C	13	C	3.09621	3.19089	3.16909	3.27254	3.06483	3.09656	3.06893	3.33345	3.27989	3.49541	3.37658	3.27761	3.14891	3.23654	3.1014	3.455	3.43233	3.22531	3.10346	3.15927	3.273	3.28825	3.34928	3.4833	3.54593	3.64582	3.46434	3.33041	3.41896	3.36116
Solyc01g007080.2.1	2	A	2	A	0	0	0	0	0	0	0.30103	0	0.30103	0.30103	0.30103	0	0.477121	0.90309	0	0	0.30103	0	0	0	0	0.30103	0.477121	0	0.477121	0.69897	0	0.477121	0	0
Solyc01g007090.1.1	68	J	32	G	0.30103	0	0	0.69897	0.30103	0.30103	0.30103	0.30103	0.30103	0.60206	0.30103	0.30103	0.477121	0.845098	0	0	0.30103	0.477121	0.60206	0	0	0.778151	0.60206	0.954243	0.69897	1	0.778151	1.07918	0.60206	0.778151
Solyc01g007100.2.1	1	C	13	C	2.69984	2.69197	2.66558	2.91803	2.75967	2.79934	2.75205	2.89376	2.84011	3.07737	3.05461	2.95904	2.81558	2.95036	2.85974	2.91593	2.9284	2.79309	2.72346	2.75128	2.93349	2.86213	2.78104	2.99826	3.14922	3.20385	3.03222	2.91169	2.92221	3.0103
Solyc01g007110.2.1	1	C	13	C	2.98543	2.97313	2.95424	3.07591	2.94645	2.98	2.96895	3.10924	3.0086	3.2307	3.25935	3.17143	2.90417	2.92012	2.9248	3.08955	3.1209	2.97128	2.96237	2.93146	3.19145	3.02898	3.0216	3.15897	3.26788	3.29048	3.23198	2.943	2.97035	3.09621
Solyc01g007120.2.1	1	C	13	C	2.88252	2.8488	2.87967	2.9722	2.83885	2.94645	2.91645	3.06633	2.97955	3.2052	3.20844	3.12024	2.86273	2.85673	2.88593	2.94596	3.02816	2.94052	2.96942	2.9489	3.09656	2.97589	2.97267	3.08778	3.21005	3.21272	3.24527	2.96708	2.9489	3.02735
Solyc01g007130.2.1	11	C	9	C	3.35583	3.48657	3.41697	3.47422	3.33041	3.36286	3.22427	3.46642	3.4748	3.7175	3.5266	3.50051	3.21245	3.33041	3.27114	3.57898	3.63478	3.45163	3.41929	3.41614	3.44855	3.50637	3.51068	3.62511	3.70165	3.82315	3.64493	3.3995	3.42651	3.36305
Solyc01g007140.2.1	14	C	13	C	2.71349	2.58995	2.66932	2.68753	2.65992	2.76042	2.73159	2.8014	2.74194	2.88762	2.92686	2.90146	2.61909	2.59218	2.7356	2.64048	2.79449	2.72428	2.71433	2.72591	2.89209	2.72016	2.71517	2.72591	2.83948	2.92117	2.99739	2.7679	2.66839	2.68215
Solyc01g007150.2.1	8	C	42	C	3.6744	3.62232	3.64167	3.66801	3.64621	3.70406	3.61574	3.69267	3.66285	3.85998	3.83853	3.79007	3.56301	3.54133	3.6465	3.69408	3.80969	3.68242	3.73672	3.63959	3.82073	3.65696	3.68966	3.75051	3.8076	3.89669	3.88902	3.6744	3.61752	3.64256
Solyc01g007160.2.1	91	J	11	H	1.90309	1.60206	1.86332	1.89763	1.81291	1.76343	1.83885	1.83251	1.89209	2.06819	2.09691	1.97772	1.77815	1.53148	1.91381	1.6902	2.01703	1.86923	1.82607	1.82607	2.10721	1.86923	1.77815	1.78533	2.0086	2.14922	2.19033	1.83885	1.86332	1.81954
Solyc01g007170.2.1	1	C	13	C	3.11261	2.92788	3.06707	2.96988	3.0667	3.13545	3.02898	3.04999	2.97635	3.09552	3.26316	3.17811	2.86034	2.70501	3.03583	2.89432	3.1232	3.09307	3.18327	2.95999	3.24797	2.96802	2.85854	2.98588	3.01494	2.993	3.25959	2.94201	2.87506	2.81491
Solyc01g007180.2.1	52	C	10	C	2.07188	1.95904	2.04532	2.0086	1.96848	1.95904	1.95424	2.04139	1.95904	2.2014	2.2014	2.13354	1.79934	1.78533	1.87506	2.04922	2.17026	1.99123	1.91381	2.01703	2.16732	1.85733	1.99564	2.04139	2.15836	2.18184	2.24055	1.89763	1.90849	1.94939
Solyc01g007190.2.1	52	C	10	C	2.16732	2.09342	2.06819	2.11727	2.04922	2.01284	2.13033	2.14301	2.04922	2.29226	2.29226	1.92942	1.96848	2.02938	2.00432	2.2878	2.38561	2.22789	2.10037	2.04532	2.21484	1.98677	2.06819	2.15534	2.25527	2.26482	2.16137	1.85733	1.97772	1.86923
Solyc01g007200.2.1	142	J	7	C	1.25527	1.17609	1.20412	1.11394	1.17609	0.954243	1	1.14613	0.954243	1.34242	1.65321	1.4624	1.23045	0.778151	1	1.32222	1.25527	1.20412	1.23045	1.36173	1.20412	1.32222	1.07918	1.17609	1.41497	1.41497	1.27875	0.90309	1.36173	1.14613
Solyc01g007210.2.1	2	A	2	A	0	0	0	0	0	0	0	0	0	0	0	0	0	0	0	0	0	0	0	0	0	0	0	0	0	0	0	0	0	0
Solyc01g007220.2.1	8	C	9	C	3.56785	3.55979	3.56348	3.63669	3.53782	3.58047	3.57807	3.66455	3.58917	3.71775	3.75899	3.6886	3.41913	3.38039	3.4606	3.59999	3.67578	3.62982	3.67988	3.56549	3.62128	3.51786	3.58354	3.69496	3.79588	3.70018	3.72049	3.47026	3.34084	3.64128
Solyc01g007230.2.1	14	C	1	C	2.58771	2.50243	2.61384	2.64738	2.47422	2.53529	2.57864	2.68485	2.64738	2.81624	2.85248	2.76492	2.53782	2.46835	2.47567	2.58771	2.69897	2.60097	2.58771	2.53656	2.70243	2.64147	2.62221	2.75205	2.82413	2.89542	2.88138	2.59106	2.60853	2.67943
Solyc01g007240.2.1	57	J	7	C	1.11394	0.845098	0.954243	1.11394	1.04139	0.845098	1.07918	1	0.778151	1.07918	0.778151	0.90309	0.69897	0.90309	1.04139	1.17609	1.14613	1.07918	1.11394	1.20412	0.954243	1	1.25527	1	1.14613	1.14613	1.11394	0.778151	1.07918	0.954243
Solyc01g007250.2.1	1	C	13	C	2.87157	2.71349	2.87737	2.83632	2.79657	2.88762	2.85794	3.02735	2.9058	3.10585	3.14239	3.055	2.79029	2.68664	2.83885	2.79099	2.92634	2.85309	2.8651	2.84448	3.04805	2.83632	2.90634	2.95999	3.05881	3.07408	3.21325	2.81358	2.8657	2.85248
Solyc01g007260.2.1	14	C	1	C	2.79099	2.85914	2.75891	2.78247	2.70243	2.82413	2.75664	2.94498	2.83251	2.99167	3.02325	2.85914	2.49969	2.52114	2.57864	2.85854	2.95713	2.89042	2.83187	2.77452	2.72835	2.71265	2.77452	2.79169	2.91009	2.92221	2.92376	2.47567	2.51455	2.5955
Solyc01g007270.1.1	13	I	16	H	0.30103	0	0.69897	0	0.30103	0.30103	0	0	0.69897	0.30103	0	0.69897	0.30103	0	0	0.477121	1	0	0	0.30103	0	0.30103	0.30103	0	0.30103	0.477121	0.477121	0.30103	0.69897	0
Solyc01g007280.2.1	22	E	41	I	1.99123	2	2.14613	2.11059	2.08991	2.1038	2.2878	2.20412	2.0086	2.11059	1.94448	1.92428	2.41497	2.45025	2.41162	2.15229	2.13988	2.0569	2.03342	2.12057	1.88649	2.13033	2.2878	2.17026	1.90849	2.0569	1.97772	2.40993	2.47422	2.45939
Solyc01g007290.1.1	84	E	20	I	1.80618	1.73239	1.86332	1.76343	1.83885	1.78533	2.15229	1.94448	1.92428	1.89763	1.88081	1.78533	2.29885	2.36549	2.24551	1.91381	1.90309	1.77085	1.82607	1.66276	1.6902	1.91381	2.08279	1.86923	1.74819	1.94939	1.76343	2.24551	2.31175	2.34242
Solyc01g007300.1.1	22	E	41	I	1.96848	1.86332	1.96379	1.95904	2.1271	2.04532	2.35603	2.11727	1.95904	2.08636	1.96848	1.98227	2.54777	2.53275	2.45788	2.08279	2.07188	2.03342	2.07555	2.04139	1.77815	2.11727	2.29003	2.04922	2.02531	2.14613	1.96848	2.46982	2.55145	2.50243
Solyc01g007310.2.1	84	E	20	I	1.61278	1.44716	1.64345	1.5682	1.62325	1.66276	1.90849	1.74819	1.50515	1.77085	1.5563	1.60206	2.0086	2.07918	2.02938	1.76343	1.6902	1.68124	1.69897	1.62325	1.39794	1.75587	1.89209	1.68124	1.60206	1.716	1.47712	2.04139	2.11059	2.08991
Solyc01g007320.2.1	23	E	41	I	2.83315	2.72263	2.83059	2.78176	2.80482	2.82151	3.07188	2.93601	2.77525	2.84448	2.80889	2.74429	3.1364	3.15534	3.06183	2.88024	2.91275	2.79796	2.76268	2.77815	2.65418	2.8651	3.01326	2.91908	2.75664	2.85491	2.83187	3.0693	3.18667	3.15927
Solyc01g007330.2.1	20	E	45	L	3.19061	3.13767	3.20249	3.19089	3.1959	3.256	3.5214	3.3032	3.21272	3.22968	2.99607	2.92221	3.58995	3.56832	3.52192	3.32325	3.20817	3.15014	3.18752	3.13098	3.00432	3.32695	3.37931	3.30276	3.01912	3.14829	3.0086	3.5563	3.59073	3.61023
Solyc01g007340.2.1	23	E	41	I	2.85612	2.72181	2.82866	2.83632	2.83569	2.8848	3.12156	2.95856	2.82543	2.78462	2.87795	2.72673	3.20844	3.19033	3.17435	2.8893	2.90363	2.84757	2.84198	2.78032	2.59329	2.87852	2.95999	2.88649	2.79099	2.89487	2.83948	3.13258	3.13799	3.15625
Solyc01g007350.2.1	134	E	41	I	2.233	2.10721	2.22789	2.26007	2.22011	2.29447	2.46835	2.29667	2.15534	2.20683	2.22011	2.12385	2.60423	2.61066	2.58771	2.34439	2.33445	2.19312	2.26245	2.20952	2.01703	2.24304	2.39967	2.33244	2.14922	2.28103	2.20683	2.55267	2.55388	2.60097
Solyc01g007360.2.1	134	E	41	I	2.26007	2.27646	2.31387	2.34242	2.29226	2.31597	2.49136	2.48001	2.25768	2.30535	2.29885	2.24797	2.63849	2.67669	2.54777	2.40993	2.41162	2.31387	2.24551	2.33041	2.04922	2.37291	2.50515	2.40312	2.29003	2.4183	2.29226	2.61066	2.66839	2.67943
Solyc01g007370.2.1	134	E	41	I	2.13988	2.13672	2.23553	2.24304	2.233	2.28103	2.49693	2.33646	2.23553	2.24551	2.11059	2.06446	2.53656	2.62014	2.48144	2.33646	2.35411	2.22272	2.15534	2.25285	2.01703	2.29667	2.42325	2.33445	2.19312	2.30963	2.22789	2.54777	2.60206	2.53908
Solyc01g007380.1.1	22	E	41	I	1.86332	1.91381	2.15836	2.07555	2.02119	2.10721	2.28103	2.12385	2.04139	2.10037	1.95424	1.93952	2.4624	2.45637	2.35603	2.19033	2.17026	1.88081	2.03743	2.04922	1.81291	2.13988	2.32428	2.22531	2.04922	2.13672	2.00432	2.32428	2.43775	2.44404
Solyc01g007390.1.1	21	E	20	I	1.30103	1.11394	1.17609	1.32222	1.20412	1.07918	1.39794	1.20412	1.17609	1.17609	1.17609	0.954243	1.50515	1.53148	1.27875	1.14613	1.30103	1.23045	1.14613	1.14613	0.845098	1.34242	1.34242	1.43136	1.34242	1.34242	1	1.36173	1.60206	1.44716
Solyc01g007400.1.1	84	E	8	G	1.34242	1.38021	1.38021	1.39794	1.38021	1.39794	1.66276	1.49136	1.32222	1.59106	1.41497	1.30103	1.716	1.74036	1.74819	1.5682	1.5563	1.49136	1.50515	1.32222	1.04139	1.34242	1.5563	1.47712	1.36173	1.54407	1.38021	1.62325	1.74819	1.62325
Solyc01g007410.2.1	84	E	20	I	1.6902	1.81954	1.88081	1.77085	1.76343	1.85126	2.06446	1.80618	1.83885	1.83251	1.79934	1.66276	2.13672	2.04139	2.13033	1.91908	1.97313	1.69897	1.85126	1.86332	1.77815	2	1.98677	1.93952	1.91381	1.90309	1.89209	2.11727	2.22531	2.12385
Solyc01g007420.2.1	19	G	20	I	1.27875	1.38021	1.44716	1.54407	1.57978	1.4624	1.69897	1.60206	1.5563	1.61278	1.49136	1.50515	1.92428	1.98227	1.85733	1.62325	1.61278	1.4624	1.47712	1.54407	1.38021	1.63347	1.61278	1.61278	1.59106	1.70757	1.49136	1.80618	1.8451	1.92942
Solyc01g007430.2.1	21	E	23	I	0.845098	1.27875	1.11394	1.30103	1.04139	1.32222	1.44716	1.44716	1.20412	1.30103	1.07918	1.17609	1.53148	1.76343	1.36173	1.23045	1.34242	1.23045	1.23045	1.27875	1.17609	1.17609	1.44716	1.23045	1.30103	1.17609	1.20412	1.51851	1.57978	1.57978
Solyc01g007440.1.1	46	I	16	H	0.477121	0.30103	0.60206	0.477121	0.30103	0.477121	0.778151	0.60206	0.477121	0.477121	0.60206	0.477121	0.90309	0.845098	0.69897	0.477121	0.60206	0.30103	0.30103	0.60206	0.30103	0.60206	0.69897	0.30103	0.477121	0.778151	0.30103	0.30103	0.845098	0.477121
Solyc01g007450.1.1	15	J	17	K	0	0.90309	0.477121	0.69897	0	0.778151	0.778151	0.778151	0.69897	0.778151	0.69897	0.69897	0.69897	1.20412	1.07918	0.845098	0.90309	0.30103	0.90309	0.845098	0.778151	0.69897	0.90309	0.69897	0.60206	0.60206	0.954243	1.14613	1.20412	0.90309
Solyc01g007460.2.1	134	E	41	I	1.98677	1.90309	2.04139	2.01284	2.11059	2.09691	2.22011	2.17026	1.98677	2.2014	2.08991	1.96848	2.44871	2.44404	2.42488	2.1959	2.17319	2.0569	2.04532	2.04139	1.91381	2.1271	2.22011	2.12057	1.99564	2.13988	2.05308	2.32428	2.38202	2.35218
Solyc01g007470.1.1	84	E	20	I	1.86332	1.83885	1.91908	1.89209	1.88649	1.93952	2.1959	2	1.89209	1.94448	1.93952	1.79934	2.23045	2.22011	2.32222	2.00432	1.95424	1.97772	1.91381	1.97313	1.62325	1.92942	2.07188	1.97772	1.90309	1.95424	1.9345	2.18184	2.27184	2.23553
Solyc01g007480.1.1	84	E	20	I	1.65321	1.38021	1.53148	1.60206	1.47712	1.41497	1.83885	1.70757	1.54407	1.5682	1.68124	1.32222	1.92428	1.8451	1.82607	1.72428	1.57978	1.50515	1.4624	1.63347	1.20412	1.63347	1.80618	1.74819	1.43136	1.54407	1.49136	1.9345	1.98677	1.89209
Solyc01g007490.2.1	23	E	41	I	2.82347	2.72428	2.85854	2.83948	2.83059	2.8537	3.09447	2.92169	2.72754	2.76268	2.69984	2.56229	3.18724	3.14799	3.2003	2.86864	2.83442	2.79588	2.8451	2.74036	2.53782	2.91855	3.00689	2.87099	2.65992	2.67302	2.69461	3.13767	3.21775	3.18241
Solyc01g007500.2.1	61	M	41	I	2.64738	2.53148	2.6637	2.66745	2.6561	2.6561	2.85914	2.76716	2.57519	2.71265	2.73159	2.57403	2.93247	2.97035	2.84136	2.81954	2.7679	2.617	2.62941	2.63246	2.42325	2.75435	2.86153	2.74429	2.74741	2.79588	2.65514	2.98677	3.04258	2.97081
Solyc01g007510.1.1	19	G	20	I	1.4624	1.49136	1.41497	1.57978	1.5563	1.59106	1.80618	1.5682	1.53148	1.54407	1.38021	1.36173	1.77085	1.92428	1.86923	1.66276	1.62325	1.6721	1.41497	1.44716	1.38021	1.66276	1.53148	1.72428	1.51851	1.61278	1.57978	1.78533	1.90309	1.72428
Solyc01g007520.2.1	134	E	20	I	2.0086	1.87506	1.96848	2.02531	2.02938	2.03743	2.25527	2.08636	1.86923	2.0607	2.04532	1.91908	2.26951	2.32838	2.32428	2.1038	2.09342	2.01284	1.92942	1.9345	1.82607	2.02938	2.17609	2.07555	2.0086	2.06819	2.03342	2.3032	2.3075	2.28103
Solyc01g007530.2.1	134	E	41	I	2.31387	2.28103	2.3962	2.36922	2.35411	2.38561	2.63649	2.45332	2.2833	2.31597	2.40312	2.27646	2.63448	2.68215	2.61595	2.46982	2.41162	2.28556	2.34439	2.28556	2.11059	2.4456	2.53656	2.43933	2.30103	2.40654	2.3032	2.67486	2.68753	2.65801
Solyc01g007540.2.1	29	t	20	I	1.82607	1.79239	1.72428	1.87506	2.01284	1.94939	2.07918	1.99123	1.83885	1.85733	1.88649	1.79239	2.1038	2.18184	2.04532	1.95424	1.87506	1.80618	1.82607	1.87506	1.66276	1.83885	2.11394	1.92942	1.87506	1.88649	1.79934	2.15534	2.15534	2.19312
Solyc01g007550.1.1	19	G	20	I	1.59106	1.38021	1.5563	1.61278	1.72428	1.6902	1.77815	1.6721	1.59106	1.47712	1.66276	1.64345	1.79239	1.94448	1.90849	1.62325	1.62325	1.5563	1.4624	1.43136	1.47712	1.61278	1.63347	1.65321	1.49136	1.4624	1.54407	1.91908	1.88081	1.89763
Solyc01g007560.2.1	61	M	41	I	2.57749	2.4843	2.58546	2.56229	2.62737	2.6561	2.80686	2.67761	2.45939	2.45179	2.59106	2.4183	2.86688	2.87679	2.89098	2.63548	2.61909	2.51055	2.5832	2.54654	2.24055	2.61172	2.70586	2.67486	2.43616	2.53782	2.52892	2.84073	2.84942	2.87274
Solyc01g007570.2.1	23	E	41	I	2.89098	2.83187	2.90956	2.89597	2.92117	2.96567	3.13767	2.99957	2.83251	2.78604	2.91116	2.71012	3.18977	3.19451	3.22917	2.94448	2.96284	2.80618	2.89542	2.87216	2.5563	2.93298	3.02653	2.98588	2.77887	2.89653	2.83822	3.1807	3.18667	3.18583
Solyc01g007580.2.1	23	E	41	I	2.83315	2.80754	2.89653	2.86213	2.89653	2.91908	3.14426	2.98182	2.85914	2.78176	2.88705	2.67025	3.18469	3.19061	3.21696	2.90417	2.943	2.79379	2.86451	2.85673	2.56348	2.9154	3.01703	2.97035	2.74036	2.91116	2.83187	3.17725	3.19368	3.15715
Solyc01g007590.2.1	23	E	41	I	2.72997	2.70415	2.82802	2.73719	2.8293	2.82802	3.03383	2.88705	2.74819	2.67117	2.78888	2.57519	3.10037	3.09272	3.12352	2.81158	2.84198	2.71265	2.78888	2.77743	2.4624	2.80346	2.93601	2.87448	2.64345	2.81425	2.76864	3.08636	3.11561	3.06108
Solyc01g007600.2.1	23	E	41	I	2.89098	2.84073	2.9425	2.88024	2.95665	2.98363	3.18667	3.01703	2.86982	2.80209	2.93802	2.68931	3.24378	3.21932	3.25091	2.96802	2.98767	2.86392	2.96284	2.89653	2.56467	2.99167	3.08171	3.00817	2.78817	2.92942	2.90309	3.22427	3.26102	3.21801
Solyc01g007610.2.1	20	E	45	L	3.00817	2.92788	3.04493	3.00475	3.02572	3.07773	3.29842	3.15045	3.0026	2.89653	3.03822	2.86034	3.33746	3.3166	3.36248	3.07078	3.09447	2.99695	3.02325	2.94792	2.70757	3.11661	3.20003	3.13609	2.92065	3.06558	3.02119	3.32777	3.39287	3.30146
Solyc01g007620.2.1	22	E	41	I	2.08991	1.98677	2.14922	2.07918	2.07188	2.15534	2.36922	2.30103	2.06819	1.97313	2.1038	1.94939	2.45939	2.40483	2.39794	2.15836	2.22011	1.97772	2.12385	2.04922	1.77085	2.21219	2.2878	2.24797	2.04139	2.13672	2.07918	2.38021	2.50243	2.35025
Solyc01g007630.2.1	61	M	41	I	2.72835	2.60531	2.74741	2.6902	2.65225	2.73159	2.95999	2.79727	2.64048	2.65992	2.734	2.57749	3.03623	3.01199	2.95856	2.77232	2.77815	2.60423	2.69197	2.62428	2.45484	2.80482	2.88252	2.80754	2.66181	2.77743	2.71349	3.00389	3.08314	2.98408
Solyc01g007640.2.1	23	E	41	I	2.73159	2.70927	2.7574	2.77232	2.83378	2.8791	3.17984	2.93247	2.71433	2.84136	2.60314	2.60959	3.29557	3.25479	3.22167	2.83315	2.8169	2.74429	2.77887	2.76492	2.59218	2.82737	3.06032	2.90472	2.5955	2.74896	2.59879	3.26411	3.32613	3.26741
Solyc01g007650.2.1	84	E	20	I	1.73239	1.60206	1.85126	1.716	1.89209	1.85733	2.19033	1.90849	1.54407	1.82607	1.65321	1.62325	2.24551	2.21219	2.23045	1.82607	1.80618	1.76343	1.69897	1.77085	1.57978	1.6721	2.01284	1.88081	1.716	1.64345	1.54407	2.23805	2.25042	2.31175
Solyc01g007660.2.1	22	E	41	I	1.90309	1.92942	1.99564	2.0569	2.04922	1.9345	2.34439	2.10721	1.98227	2.10721	1.92428	1.89209	2.46687	2.47567	2.44716	2.13672	2.07555	1.91908	1.98677	1.9345	1.69897	2.08279	2.33445	2.02938	1.95904	2.10037	1.82607	2.38021	2.46687	2.47712
Solyc01g007670.2.1	22	E	41	I	1.91381	1.90309	1.96848	2.04532	1.99123	2.04922	2.31175	2.15534	2.04139	2.03342	2.03342	1.79934	2.44248	2.35218	2.31387	2.17609	2.07188	1.95424	2.02119	2	1.76343	2.1038	2.21484	1.9345	1.95424	2.05308	1.86923	2.39445	2.41162	2.35603
Solyc01g007680.1.1	27	E	20	I	1.07918	0.69897	1.11394	1.07918	1	1.11394	1.34242	1.04139	0.954243	0.90309	0.90309	0.778151	1.44716	1.38021	1.39794	0.90309	0.90309	0.90309	0.845098	0.90309	0.778151	1.20412	1.30103	1	0.69897	1	1.04139	1.44716	1.59106	1.50515
Solyc01g007690.2.1	20	E	29	I	3.45469	3.4133	3.47334	3.4627	3.47712	3.48671	3.88581	3.60097	3.46419	3.55751	3.17173	3.1089	3.96642	3.84603	3.7767	3.58286	3.49762	3.45469	3.42177	3.40688	3.3189	3.67284	3.76716	3.70467	3.19257	3.33826	3.27184	3.89131	4.02882	3.92485
Solyc01g007700.2.1	20	E	29	I	3.44576	3.40054	3.46553	3.44824	3.46716	3.47683	3.87373	3.59184	3.45439	3.55096	3.16227	3.10312	3.95463	3.83302	3.76245	3.58081	3.48926	3.44654	3.41863	3.39967	3.31133	3.66445	3.75914	3.69714	3.18327	3.32756	3.2615	3.87846	4.01427	3.90993
Solyc01g007710.2.1	23	E	41	I	2.76118	2.74194	2.8109	2.73719	2.71349	2.80889	3.19368	2.90417	2.78888	2.88252	2.45939	2.36922	3.24452	3.10175	3.02202	2.92686	2.82607	2.82543	2.72997	2.72263	2.66745	2.99167	3.06221	3.01953	2.47857	2.55751	2.50651	3.14395	3.29358	3.18837
Solyc01g007720.2.1	134	E	41	I	2.25042	2.17319	2.30535	2.32428	2.32428	2.29003	2.67025	2.37107	2.1959	2.34439	2.17898	2.1271	2.75967	2.71433	2.58995	2.28103	2.26482	2.19033	2.19866	2.26245	2.10721	2.32838	2.53275	2.48714	2.24304	2.30103	2.13988	2.68931	2.84323	2.75815
Solyc01g007730.2.1	20	E	29	I	3.34596	3.29447	3.37014	3.35372	3.35927	3.43345	3.82178	3.46982	3.37621	3.5934	3.21165	3.03543	3.91174	3.76223	3.719	3.52336	3.42127	3.37603	3.34674	3.32777	3.3934	3.60097	3.72746	3.59693	3.20058	3.32346	3.24527	3.79127	3.97502	3.832
Solyc01g007740.2.1	1	C	13	C	2.84942	2.83696	2.87506	2.95036	2.84323	2.89597	2.90956	2.98856	2.96473	3.15746	3.19005	3.04766	2.80821	2.81954	2.85187	2.89927	3.04415	2.87506	2.92117	2.88081	3.01995	2.90255	2.94694	3.02119	3.15625	3.2284	3.15412	2.92942	2.89653	2.98
Solyc01g007750.2.1	139	D	10	C	2.0569	2.0607	2.03342	1.94939	1.88649	1.90849	1.80618	2.01703	1.85733	1.99123	2.10037	1.96379	1.57978	1.72428	1.75587	2.25285	2.25042	2.17026	1.9345	1.88649	2.04532	1.79239	1.86332	1.95424	1.97772	2.13988	2.06819	1.72428	1.73239	1.8451
Solyc01g007760.2.1	14	C	13	C	2.78888	2.72099	2.72997	2.82086	2.734	2.82347	2.8055	2.88309	2.80482	3.06258	3.04336	2.96848	2.75051	2.75128	2.78817	2.7679	2.92737	2.82866	2.79518	2.82413	2.9058	2.77012	2.8014	2.90956	3.04844	3.03782	3.02735	2.82672	2.75967	2.79379
Solyc01g007770.2.1	14	C	1	C	2.63949	2.56229	2.50379	2.7332	2.60853	2.73878	2.7356	2.84198	2.75435	2.95134	2.96708	2.85552	2.65514	2.61384	2.57978	2.62941	2.7185	2.67669	2.60531	2.68842	2.62634	2.67117	2.75282	2.82151	2.96237	2.89432	2.87564	2.61066	2.54777	2.76343
Solyc01g007780.2.1	14	C	1	C	2.72916	2.65128	2.66932	2.75051	2.62221	2.68664	2.76567	2.92634	2.77012	2.88649	3.00903	2.91593	2.85248	2.7332	2.81491	2.81757	2.85126	2.82543	2.69285	2.69636	2.92376	2.67394	2.7796	2.88366	2.99564	2.93399	2.97543	2.78032	2.72263	2.9987
Solyc01g007790.2.1	9	C	14	C	2.34044	2.27875	2.32428	2.38917	2.3032	2.32015	2.31387	2.46538	2.31806	2.56467	2.51188	2.45179	2.24304	2.30963	2.26245	2.4133	2.41162	2.35218	2.31806	2.29667	2.4624	2.34635	2.42488	2.47567	2.50106	2.58995	2.53529	2.26951	2.22531	2.32015
Solyc01g007800.2.1	55	H	11	H	1.8451	1.74036	1.73239	1.73239	1.76343	1.75587	1.91908	1.88649	1.74036	1.95904	2.14922	2.05308	1.74036	1.5563	1.716	1.79934	1.90849	1.86923	1.81291	1.85733	1.75587	1.79239	1.68124	1.75587	1.93952	1.88081	2.02938	1.64345	1.54407	1.49136
Solyc01g007810.1.1	24	C	11	H	1.54407	1.25527	1.36173	1.38021	1.36173	1.32222	1.36173	1.04139	1.57978	1.27875	1.69897	1.39794	1.23045	0.845098	1.07918	1.34242	1.38021	1.51851	1.4624	1.49136	1.43136	1.41497	1.32222	1.20412	1.30103	1.47712	1.62325	1.27875	1.17609	1.11394
Solyc01g007820.1.1	42	s	7	C	1.23045	0.954243	1.25527	1.34242	1.14613	1.43136	1.36173	1.38021	1.23045	1.41497	1.41497	1.34242	1.14613	1.23045	1.23045	1.25527	1.36173	1.04139	1.23045	1.44716	1.32222	1.14613	1.44716	1.51851	1.43136	1.51851	1.49136	1.25527	1.20412	1.30103
Solyc01g007830.1.1	86	J	15	G	1	1	0.69897	1	1.04139	1.07918	1	0.69897	1.07918	1.04139	1.07918	0.69897	0.90309	0.69897	0.954243	1.14613	1.11394	0.778151	0.778151	0.778151	0.845098	0.90309	0.90309	1	0.845098	1.07918	0.69897	1.04139	0.90309	0.90309
Solyc01g007840.2.1	9	C	14	C	2.44091	2.37475	2.41162	2.49831	2.44716	2.43933	2.3962	2.5563	2.47567	2.65992	2.72428	2.56467	2.3483	2.40824	2.36549	2.52634	2.63949	2.52504	2.4624	2.43775	2.57634	2.4624	2.47422	2.5977	2.69373	2.71181	2.65801	2.37475	2.32838	2.48144
Solyc01g007850.2.1	14	C	14	C	2.49969	2.53148	2.45484	2.56229	2.48572	2.56585	2.45484	2.60423	2.57749	2.74663	2.68664	2.66932	2.38739	2.43616	2.58883	2.60097	2.69108	2.53403	2.55145	2.53656	2.65514	2.51851	2.60314	2.59106	2.67117	2.7185	2.71517	2.53656	2.4133	2.59329
Solyc01g007860.2.1	8	C	42	C	3.60746	3.55267	3.58138	3.60959	3.54741	3.56797	3.59627	3.70467	3.63558	3.84696	3.92722	3.77808	3.55108	3.54827	3.57921	3.65321	3.7432	3.61868	3.6066	3.56691	3.66894	3.61119	3.59901	3.7406	3.88891	3.89176	3.86576	3.58726	3.55654	3.66745
Solyc01g007870.2.1	51	F	7	C	1.20412	1	0.90309	0.69897	1	0.845098	0.90309	1.14613	0.778151	0.90309	1.04139	1.14613	1.04139	0.60206	0.90309	1.04139	1.20412	1.04139	1.07918	0.845098	1	0.778151	1.07918	0.90309	0.90309	0.69897	1.04139	0.69897	0.60206	0.90309
Solyc01g007880.2.1	9	C	14	C	2.32634	2.22789	2.32838	2.33646	2.21484	2.31387	2.2833	2.43775	2.36736	2.55509	2.54777	2.48572	2.30963	2.39094	2.36549	2.41664	2.49969	2.34044	2.31806	2.34044	2.45484	2.3962	2.3927	2.45025	2.54654	2.59218	2.54531	2.42813	2.41162	2.4014
Solyc01g007890.1.1	14	C	14	C	2.47422	2.55388	2.49969	2.55509	2.55871	2.57054	2.60746	2.77232	2.60314	2.81954	2.80414	2.71517	2.48572	2.54777	2.4624	2.65514	2.67025	2.56348	2.59106	2.67302	2.4014	2.54654	2.68753	2.67394	2.79796	2.69548	2.74974	2.33846	2.33445	2.62014
Solyc01g007900.2.1	14	C	13	C	2.75664	2.73078	2.70757	2.8488	2.72099	2.75664	2.73239	2.85974	2.8055	3.02735	3.02243	2.93551	2.69285	2.75435	2.76492	2.85309	2.92583	2.81158	2.8055	2.8014	2.84572	2.80414	2.79029	2.97174	3.05192	3.07408	3.01953	2.80072	2.69636	2.89376
Solyc01g007910.2.1	8	C	42	C	3.70191	3.57054	3.65963	3.66134	3.62242	3.67733	3.65263	3.75351	3.68583	3.89409	3.9553	3.84917	3.59802	3.53882	3.61794	3.62356	3.7611	3.6886	3.66162	3.66276	3.79435	3.67237	3.69522	3.78611	3.87413	3.90304	3.9351	3.64404	3.58557	3.72925
Solyc01g007920.2.1	39	D	14	C	2.38021	2.40312	2.40824	2.34044	2.2833	2.3075	2.25527	2.26717	2.21219	2.38382	2.47129	2.29667	2.14613	2.13672	2.17609	2.54158	2.5611	2.4609	2.29667	2.2878	2.37107	2.22272	2.33646	2.45484	2.4609	2.48996	2.45637	2.19312	2.10721	2.29885
Solyc01g007930.2.1	10	C	14	C	2.23045	2.33244	2.32015	2.29667	2.22789	2.30535	2.31597	2.44091	2.26717	2.44871	2.56467	2.38917	2.27875	2.1959	2.24551	2.46538	2.37107	2.35218	2.25042	2.30535	2.56467	2.22789	2.29667	2.42975	2.47712	2.48001	2.3962	2.29885	2.33846	2.45025
Solyc01g007940.2.1	2	A	26	B	0	0	0	0	0	0	0	0	0	0	0.30103	0	0	0	0	0	0.30103	0.30103	0	0	0.30103	0.30103	0	0	0.477121	0.60206	0	0	0	0
Solyc01g007950.2.1	7	C	11	H	1.32222	1.23045	1.80618	1.54407	1.27875	1.50515	1.20412	1.53148	1.61278	1.80618	1.54407	1.75587	1.25527	1.39794	1.32222	1.77815	1.63347	1.5563	1.44716	1.59106	1.6902	1.57978	1.57978	1.70757	1.79934	1.97772	1.79239	1.54407	1.34242	1.5563
Solyc01g007960.2.1	14	C	1	C	2.61595	2.64933	2.48572	2.65225	2.58206	2.52244	2.58771	2.64246	2.56703	2.7185	2.66652	2.64738	2.43136	2.61595	2.5172	2.734	2.7574	2.6464	2.52892	2.54158	2.50379	2.53529	2.48572	2.68124	2.62325	2.617	2.56229	2.35793	2.2878	2.67302
Solyc01g007970.1.1	99	D	7	C	1.44716	1.44716	1.43136	1.59106	1.32222	0.954243	1.30103	1.64345	1.49136	1.94939	1.50515	1.5682	1.43136	1.60206	1.51851	1.49136	1.6721	1.39794	1.38021	1.11394	1.74036	1.6902	1.5563	1.64345	1.81954	1.98677	1.69897	1.44716	1.47712	1.30103
Solyc01g007980.2.1	91	J	11	H	1.70757	1.76343	1.36173	1.87506	1.72428	1.63347	1.62325	1.88081	1.5682	2.04922	2.00432	1.82607	1.57978	1.9345	1.80618	1.79239	1.6721	1.49136	1.49136	1.49136	1.61278	1.72428	1.53148	1.77085	1.77085	1.96848	1.72428	1.6721	1.74036	1.5682
Solyc01g007990.2.1	9	C	14	C	2.34044	2.37475	2.29226	2.52634	2.35793	2.33646	2.42975	2.59439	2.39445	2.66839	2.57634	2.57978	2.27184	2.35603	2.31175	2.52244	2.57864	2.3962	2.42813	2.42651	2.50106	2.39794	2.49969	2.57171	2.72916	2.67761	2.62428	2.33846	2.34439	2.48855
Solyc01g008000.2.1	25	C	42	C	3.7767	3.717	3.73223	3.80243	3.72313	3.74155	3.7402	3.86058	3.78873	3.98641	4.04778	3.90671	3.70088	3.7348	3.72032	3.82808	3.91782	3.78746	3.76901	3.74218	3.82458	3.79748	3.76148	3.91376	4.05181	4.04968	3.99392	3.75035	3.72337	3.83575
Solyc01g008010.2.1	14	C	14	C	2.44248	2.4014	2.36736	2.58206	2.4624	2.53908	2.45939	2.62941	2.63246	2.81954	2.72591	2.71265	2.5172	2.58883	2.52375	2.5977	2.64542	2.54283	2.50379	2.5092	2.59439	2.60746	2.59439	2.70586	2.82478	2.84386	2.77012	2.55267	2.61595	2.65418
Solyc01g008020.2.1	11	C	9	C	3.29601	3.26764	3.27784	3.31154	3.21511	3.27439	3.20602	3.32572	3.27921	3.49429	3.49927	3.4128	3.16346	3.18327	3.28847	3.38075	3.4606	3.33686	3.29754	3.19201	3.35122	3.30255	3.26741	3.4014	3.50202	3.59748	3.50813	3.25648	3.20194	3.29776
Solyc01g008030.2.1	9	C	14	C	2.42813	2.23805	2.26245	2.41497	2.25285	2.24304	2.3784	2.49831	2.29885	2.60531	2.57519	2.45637	2.30103	2.16435	2.25042	2.43457	2.49693	2.27184	2.27646	2.26717	2.35984	2.38561	2.42488	2.4609	2.55388	2.65992	2.57519	2.28556	2.34242	2.32428
Solyc01g008040.1.1	24	C	7	C	1.57978	1.27875	1.34242	1.47712	1.32222	1.25527	1.20412	1.23045	1.36173	1.49136	1.50515	1.25527	1.39794	1.27875	1.30103	1.49136	1.53148	1.50515	1.36173	1.20412	1.43136	1.36173	1.51851	1.44716	1.66276	1.5563	1.57978	1.41497	1.49136	1.23045
Solyc01g008050.2.1	9	C	14	C	2.44091	2.33846	2.32634	2.58433	2.35603	2.26717	2.29667	2.44248	2.4133	2.66745	2.51188	2.4183	2.16732	2.24055	2.18469	2.64048	2.67761	2.44091	2.28556	2.35025	2.57287	2.4456	2.5302	2.63949	2.74586	2.77379	2.63043	2.4216	2.28103	2.29003
Solyc01g008060.2.1	11	C	9	C	3.14333	3.10175	3.12156	3.20303	3.12483	3.2014	3.10517	3.24204	3.1726	3.3927	3.41714	3.32118	3.11594	3.13001	3.18611	3.21272	3.28194	3.21801	3.1682	3.13545	3.2307	3.13862	3.18583	3.28578	3.40123	3.40807	3.37876	3.15534	3.11628	3.21192
Solyc01g008070.2.1	14	C	1	C	2.67578	2.69897	2.61805	2.70157	2.56937	2.67117	2.54283	2.70927	2.64933	2.88423	2.88593	2.81158	2.53529	2.6981	2.64444	2.84634	2.79934	2.71096	2.63849	2.63949	2.77379	2.68034	2.68664	2.79099	2.90634	2.90472	2.78675	2.65031	2.60314	2.7679
Solyc01g008080.2.1	25	C	42	C	3.78039	3.65801	3.79183	3.80963	3.70808	3.76693	3.77349	3.95066	3.86923	4.01616	4.12529	3.98869	3.72705	3.64856	3.77967	3.81338	3.91929	3.79996	3.76827	3.72787	4.00208	3.87489	3.83935	3.93445	4.08379	4.09096	4.14314	3.81391	3.84597	3.84584
Solyc01g008090.2.1	8	C	42	C	3.63759	3.53491	3.67394	3.69205	3.58456	3.63094	3.67071	3.84696	3.74834	3.90179	3.97308	3.85576	3.60401	3.52114	3.6113	3.65031	3.78197	3.66624	3.63849	3.64306	3.89515	3.73624	3.76298	3.83467	3.93475	3.97035	4.04544	3.69267	3.7307	3.72738
Solyc01g008100.2.1	14	C	13	C	2.76492	2.63347	2.75358	2.76716	2.70157	2.716	2.74194	2.89763	2.80482	2.99564	3.02857	2.89982	2.71012	2.67852	2.6721	2.82802	2.8893	2.76268	2.74507	2.72673	2.8293	2.79379	2.83822	2.93702	3.01662	3.05576	3.0693	2.83506	2.74115	2.76938
Solyc01g008110.2.1	25	C	42	C	3.94231	3.81954	3.92028	3.92044	3.88321	3.9174	3.87169	3.97598	3.95236	4.14376	4.17811	4.08268	3.80726	3.79253	3.94949	3.87743	4.03699	3.8791	3.99739	3.88739	4.13255	3.97053	3.93782	4.02333	4.11671	4.21638	4.25339	3.99069	3.90687	3.90526
Solyc01g008120.2.1	25	C	42	C	3.72403	3.74398	3.65677	3.77677	3.72032	3.80929	3.73656	3.76797	3.74593	3.89883	3.82937	3.84788	3.72673	3.75557	3.74827	3.80774	3.86499	3.75838	3.77656	3.75259	3.7391	3.7246	3.76087	3.83245	3.82943	3.88064	3.81578	3.7421	3.70509	3.84023
Solyc01g008130.2.1	1	C	13	C	3.0187	2.98989	2.89042	3.03181	2.9652	3.04844	2.99826	3.09482	3.02531	3.24353	3.19921	3.16495	2.98453	2.98046	2.97313	3.10243	3.16286	3.03941	3.01828	3.0216	2.90363	2.993	3.04805	3.13033	3.2159	3.27393	3.17522	3.03181	2.9284	3.12287
Solyc01g008140.2.1	8	C	9	C	3.65982	3.63327	3.60885	3.65254	3.57078	3.63337	3.56324	3.64286	3.625	3.78125	3.85812	3.72916	3.49941	3.54605	3.51188	3.71391	3.81411	3.7007	3.55907	3.61119	3.51917	3.51148	3.56431	3.64953	3.78711	3.82718	3.69949	3.42911	3.35488	3.5197
Solyc01g008150.1.1	74	H	26	B	0.60206	0.477121	0.778151	0	0	0.30103	0.477121	0.477121	0.30103	0.30103	0.60206	0.778151	0.30103	0	0.60206	0.477121	0.778151	0.60206	0.60206	0.477121	0.477121	0	0	0.477121	0.30103	0.845098	0.477121	0	0.60206	0.30103
Solyc01g008160.2.1	9	C	14	C	2.40824	2.30963	2.44871	2.40993	2.26717	2.33646	2.36922	2.5563	2.36549	2.61384	2.64246	2.55388	2.23553	2.14922	2.27875	2.38917	2.56585	2.43616	2.44716	2.36173	2.64836	2.39094	2.45788	2.50243	2.64933	2.70672	2.76193	2.27646	2.31175	2.28103
Solyc01g008170.2.1	11	C	13	C	3.13672	3.05614	3.08099	3.1685	3.06967	3.12905	3.09795	3.21245	3.15381	3.35774	3.36493	3.28758	3.05038	3.06744	3.08672	3.16732	3.24699	3.12775	3.12352	3.15198	3.26031	3.13226	3.13799	3.23477	3.34044	3.39217	3.35946	3.10072	3.09587	3.15534
Solyc01g008180.2.1	14	C	13	C	2.77525	2.76641	2.77012	2.84572	2.69461	2.78533	2.74351	2.82607	2.8451	3.07628	3.02898	2.91275	2.76343	2.72016	2.73239	2.89042	2.96848	2.8109	2.78104	2.73159	2.92012	2.85126	2.84696	2.95328	3.11727	3.16584	3.09656	2.87852	2.90687	2.82995
Solyc01g008190.2.1	9	C	14	C	2.30535	2.26482	2.23553	2.33244	2.21748	2.26482	2.23045	2.35218	2.22789	2.42488	2.51188	2.44871	2.18469	2.18469	2.2833	2.27646	2.43136	2.3032	2.19033	2.27646	2.34044	2.26482	2.21484	2.39967	2.46538	2.48001	2.45637	2.16732	2.04139	2.28556
Solyc01g008200.2.1	10	C	14	C	2.22531	2.16732	2.08636	2.25285	2.09691	2.11727	2.233	2.34044	2.24551	2.3784	2.51983	2.32015	2.15534	2.16435	2.20412	2.25527	2.31597	2.27416	2.1271	2.18184	2.17319	2.23045	2.20683	2.3075	2.45484	2.45179	2.41996	2.18752	2.1038	2.22789
Solyc01g008210.2.1	52	C	10	C	1.78533	1.99123	1.79934	1.99564	1.82607	2.04139	1.95424	2.04922	1.95424	2.25285	2.22011	2.01703	1.81291	1.87506	1.8451	1.97313	2.06819	1.91908	1.86332	1.86923	2.29885	1.83251	1.86332	2.13033	2.26007	2.1959	2.18752	1.86923	2.0607	2.13354
Solyc01g008220.2.1	10	C	10	C	1.95904	2.0607	1.90309	2.0569	2.00432	2.03342	1.99564	1.9345	1.92942	2.1038	2.13988	2.1959	1.82607	1.92942	1.90309	2.04922	2.22789	2	1.94939	1.95904	2.23045	1.85126	1.99123	2.10721	2.21484	2.16732	2.05308	1.86332	2.09691	2.13988
Solyc01g008230.2.1	1	C	13	C	2.85552	2.88649	2.85491	2.94399	2.80277	2.88195	2.8202	2.97267	2.93095	3.13893	3.11361	2.97589	2.73799	2.72509	2.75967	2.98363	3.07004	2.95761	2.91487	2.80482	2.97313	2.93952	2.90634	3.09934	3.14301	3.22686	3.12775	2.74896	2.71684	2.82086
Solyc01g008240.2.1	2	A	2	A	0	0	0	0	0	0	0	0	0	0	0	0	0	0	0	0	0	0	0	0	0	0	0	0	0	0	0	0	0	0
Solyc01g008250.2.1	10	C	14	C	2.11394	2.1038	2.09342	2.33041	2.15229	2.09691	2.20412	2.36736	2.3032	2.49554	2.46835	2.35984	2.1959	2.33041	2.33041	2.2833	2.33244	2.18469	2.16732	2.22531	2.27184	2.26951	2.29667	2.37658	2.50651	2.53908	2.48001	2.2878	2.33041	2.3483
Solyc01g008260.2.1	10	C	14	C	2.26245	2.21219	2.21748	2.28556	2.19312	2.18184	2.17319	2.39094	2.28556	2.47422	2.50651	2.40993	2.10037	2.0569	2.1959	2.34439	2.40993	2.19312	2.26482	2.23045	2.3784	2.27416	2.24551	2.29667	2.46538	2.49136	2.4624	2.15229	2.16732	2.32428
Solyc01g008270.2.1	1	C	13	C	2.91222	2.8169	2.92324	2.91275	2.8651	2.89321	2.82866	2.96142	2.8488	3.086	3.19396	3.05614	2.79169	2.73078	2.85126	2.92428	3.02979	2.93852	2.93902	2.90146	3.06856	2.90037	2.8848	3.02816	3.14644	3.18013	3.20439	2.87795	2.86688	2.92428
Solyc01g008280.2.1	1	C	13	C	2.93146	2.88593	2.93247	3.01326	2.93399	2.98363	2.92686	3.05154	2.98677	3.21112	3.20763	3.13862	2.80209	2.84696	2.85187	3.03342	3.08991	3.0141	3.01494	2.97681	3.1014	3.03302	3.00817	3.13577	3.18583	3.28012	3.20683	2.93399	2.86213	2.95134
Solyc01g008290.2.1	1	C	13	C	2.89042	2.78032	2.8893	2.88195	2.85552	2.90417	2.90146	3.01953	2.96848	3.11992	3.20952	3.10721	2.83059	2.75282	2.90902	2.79518	3.00432	2.90255	2.92531	2.8704	3.19562	2.96567	2.96848	3	3.12516	3.1116	3.25575	2.93044	2.89982	2.93044
Solyc01g008300.1.1	139	D	10	C	1.83885	1.76343	1.59106	1.74819	1.6721	1.6902	1.5682	1.70757	1.63347	1.94939	1.86923	1.76343	1.51851	1.64345	1.59106	1.81291	1.83885	1.72428	1.63347	1.5563	1.76343	1.49136	1.73239	1.75587	1.83885	1.87506	1.78533	1.53148	1.5682	1.73239
Solyc01g008310.2.1	8	C	9	C	3.53186	3.4777	3.5092	3.54083	3.49332	3.5649	3.48954	3.59229	3.53656	3.73751	3.73143	3.68913	3.42797	3.43996	3.5214	3.5506	3.64572	3.52956	3.54986	3.51428	3.66614	3.51108	3.54518	3.61289	3.6909	3.73183	3.75572	3.50961	3.44932	3.55594
Solyc01g008320.2.1	1	C	13	C	2.94101	2.95713	2.87679	3.01115	2.91328	3.01662	2.96988	3.00217	2.92583	3.16879	3.1089	3.08743	2.9154	2.98588	3.01072	3.05308	3.11561	3.01199	2.98945	2.97451	2.99432	2.90795	2.95424	3.05614	3.10687	3.2014	3.06558	2.97451	2.89597	3.02036
Solyc01g008330.2.1	8	C	9	C	3.55425	3.39915	3.53517	3.44436	3.49499	3.52114	3.48897	3.52994	3.48572	3.69504	3.76005	3.67825	3.43008	3.33846	3.53618	3.43313	3.60595	3.4929	3.59977	3.42243	3.72705	3.50799	3.47611	3.54888	3.65447	3.67688	3.8101	3.53199	3.48202	3.4748
Solyc01g008340.2.1	14	C	1	C	2.74036	2.63347	2.72673	2.71265	2.70586	2.72997	2.74194	2.82802	2.75587	2.94448	2.99034	2.93044	2.66464	2.57287	2.68124	2.65418	2.81823	2.70586	2.73239	2.68753	2.96567	2.76938	2.76567	2.83123	2.90956	2.95809	3.06032	2.72016	2.6721	2.69548
Solyc01g008350.2.1	1	C	13	C	2.943	2.8169	2.9058	2.91803	2.8488	2.88366	2.91062	3.01578	2.93551	3.15625	3.2079	3.08135	2.85431	2.79239	2.90795	2.91275	3.02119	2.95231	2.86034	2.84819	3.00945	2.92065	2.90634	3.04139	3.15534	3.15503	3.20683	2.8848	2.89098	2.95617
Solyc01g008360.2.1	1	C	13	C	2.97727	2.85248	2.94645	2.95665	2.89376	2.91116	2.96237	3.06446	2.99564	3.19645	3.2572	3.12808	2.89042	2.83442	2.94792	2.94645	3.06408	2.99034	2.902	2.88649	3.05461	2.96379	2.95376	3.08529	3.20817	3.20737	3.25527	2.92376	2.92634	2.99344
Solyc01g008370.2.1	8	C	42	C	3.67815	3.59802	3.64296	3.68583	3.61679	3.68717	3.629	3.75732	3.68115	3.88649	3.92557	3.81961	3.56926	3.58636	3.64058	3.67897	3.78383	3.67825	3.68726	3.6193	3.80017	3.65475	3.66295	3.76507	3.86688	3.90795	3.91424	3.65225	3.5978	3.69662
Solyc01g008380.1.1	37	G	7	C	1.17609	0.90309	1.30103	1.17609	1.07918	0.90309	1.14613	1.50515	1.07918	1.47712	1.38021	1.41497	1.41497	1.25527	1.25527	1.27875	1.4624	1.17609	1.25527	1.32222	1.41497	1.30103	1.44716	1.32222	1.49136	1.49136	1.59106	1.14613	1.30103	1.43136
Solyc01g008390.1.1	131	o	17	K	0.954243	0.778151	0	0.477121	0.90309	0.90309	1.04139	0.69897	0.954243	0.30103	0.69897	0.477121	1	0.778151	0.845098	0.954243	0.954243	0.845098	0.954243	0.60206	0.30103	0.845098	0.845098	0.477121	0.845098	0.90309	0.477121	1.11394	0.90309	0.778151
Solyc01g008400.2.1	76	J	44	H	0.778151	0.69897	0.69897	0.778151	0.954243	0.845098	0.778151	1.14613	0.69897	1.07918	1.17609	0.845098	0.477121	0.845098	0.954243	1	0.90309	0.954243	0.69897	0.60206	0.845098	0.60206	1.07918	0.954243	1.04139	0.90309	1.11394	0.60206	1.07918	0.954243
Solyc01g008410.1.1	131	o	23	I	0	0.60206	0.60206	0.778151	0.69897	0.69897	0.778151	0.954243	0.69897	0.30103	0.90309	0.954243	0.954243	0.845098	1	0.90309	0.778151	0.477121	0.69897	0.69897	0.60206	1	0.778151	0.69897	0.954243	0.845098	0.60206	1	0.90309	1.04139
Solyc01g008420.2.1	96	J	15	G	0	0.30103	0.477121	0	0	0	0	0	0	0	0.477121	0.30103	0	0.477121	0	0.90309	0.477121	0.477121	0.30103	0.30103	0.477121	0.90309	0.954243	1	0.477121	0.60206	0.60206	1.11394	0.778151	0
Solyc01g008430.1.1	122	F	2	A	0	0	0.30103	0	0	0	0	0.477121	0	0.30103	0	0	0	0	0	0	0	0.30103	0	0	0	0.30103	0	0	0.30103	0	0.30103	0	0	0
Solyc01g008440.2.1	14	C	1	C	2.62325	2.57749	2.51188	2.58771	2.51587	2.58995	2.55751	2.72181	2.60746	2.87216	2.81425	2.7332	2.54158	2.55751	2.61278	2.75435	2.74115	2.61384	2.60314	2.5611	2.74741	2.61805	2.65896	2.71012	2.86451	2.87737	2.82672	2.66839	2.61805	2.67943
Solyc01g008450.1.1	21	E	7	C	1.11394	1.39794	1.11394	1.41497	1.32222	1.07918	1.4624	1.4624	1.25527	1.32222	1.38021	0.90309	1.32222	1.27875	1.23045	1.32222	1.44716	1.07918	1.11394	1.50515	1.716	0.954243	1.49136	1.4624	1.77085	1.41497	1.43136	1.11394	1.32222	1.11394
Solyc01g008460.2.1	9	C	14	C	2.42813	2.24304	2.43616	2.42651	2.38561	2.37291	2.4456	2.5092	2.43616	2.63849	2.64345	2.60206	2.2833	2.24551	2.25768	2.45025	2.54033	2.45025	2.38739	2.40654	2.56703	2.39794	2.46389	2.47567	2.60531	2.63849	2.65321	2.3962	2.33041	2.36736
Solyc01g008470.2.1	14	C	1	C	2.71767	2.57519	2.65706	2.68395	2.62428	2.63347	2.62428	2.72673	2.71933	2.90634	2.90255	2.86034	2.63144	2.57171	2.64147	2.65031	2.78319	2.69285	2.65801	2.62941	2.79727	2.69723	2.65031	2.81158	2.91908	2.95279	2.96142	2.67761	2.6637	2.68931
Solyc01g008480.2.1	14	C	14	C	2.46982	2.50106	2.41664	2.53275	2.36549	2.52763	2.3784	2.56937	2.48714	2.72346	2.68215	2.62531	2.36173	2.41996	2.49554	2.62428	2.60638	2.54654	2.48001	2.45179	2.64147	2.52114	2.49136	2.5955	2.69285	2.72346	2.64246	2.45788	2.37658	2.52892
Solyc01g008490.2.1	9	C	14	C	2.18752	2.2878	2.17319	2.31175	2.20683	2.26951	2.26007	2.3784	2.28103	2.50786	2.46982	2.36736	2.12057	2.24551	2.20412	2.31175	2.39094	2.29226	2.26482	2.24797	2.33646	2.31387	2.31597	2.40824	2.48714	2.50651	2.48714	2.22531	2.24055	2.29226
Solyc01g008500.2.1	75	G	40	D	0.60206	0.954243	1	1.07918	0.60206	0.845098	0.845098	1.07918	0.845098	1.30103	1.07918	1.23045	0.845098	0.778151	1.17609	1.11394	1.07918	1	0.778151	1.04139	1.07918	1.17609	0.778151	0.778151	1.20412	1.11394	1.25527	0.69897	0.90309	0.778151
Solyc01g008510.2.1	30	s	3	J	0	0.30103	0	0.30103	0.477121	0.30103	0	0.477121	0.477121	0.477121	0	0.30103	0	0.477121	0	0.30103	0.477121	0	0	0.30103	0.778151	0.30103	0	0.477121	0.60206	0.778151	0.477121	0	0	0
Solyc01g008520.2.1	55	H	46	D	1.88649	1.86923	1.81291	1.91908	1.6721	1.79934	1.73239	1.95424	1.73239	1.86332	1.97772	1.83251	1.74819	1.65321	1.65321	1.98227	1.97313	1.81954	1.85126	1.66276	2.21219	1.716	1.80618	1.87506	1.81954	1.8451	1.79239	1.73239	1.86332	1.87506
Solyc01g008530.2.1	14	C	1	C	2.62839	2.51455	2.63347	2.67394	2.56703	2.60853	2.54283	2.66745	2.64147	2.92324	2.88138	2.73799	2.58659	2.54283	2.62941	2.74819	2.7839	2.63246	2.64048	2.49969	2.83123	2.7364	2.67486	2.80072	2.92891	3.01115	2.9619	2.70757	2.73078	2.67669
Solyc01g008540.2.1	127	I	23	I	0	0.30103	0	0	0	0	0.69897	0.30103	0	0	0.60206	0	0.477121	0.60206	0.30103	0.60206	0.477121	0.30103	0	0.30103	0.30103	0.477121	0.60206	0.60206	0	0	0	0.60206	0.69897	0.477121
Solyc01g008550.2.1	8	C	9	C	3.52699	3.47799	3.52218	3.60163	3.47683	3.52375	3.51786	3.6756	3.60444	3.81471	3.79036	3.68097	3.43457	3.44201	3.48302	3.59273	3.69135	3.56336	3.53033	3.50759	3.72132	3.5955	3.63306	3.70935	3.84211	3.87233	3.81743	3.54555	3.52453	3.6603
Solyc01g008560.2.1	1	C	13	C	2.98677	2.95472	2.97405	2.97864	2.96848	3.00903	3.02531	3.08743	2.95952	3.1685	3.12937	3.08778	2.85065	2.81491	2.89154	3.02816	3.13001	3.02776	3.01494	2.99255	3.06145	2.98989	3.05956	3.09132	3.14457	3.1685	3.15442	2.95424	2.87448	3.05805
Solyc01g008570.1.1	2	A	2	A	0	0	0	0	0	0	0	0	0	0	0	0	0	0	0	0	0	0	0	0	0	0	0	0	0	0	0.30103	0	0	0
Solyc01g008580.1.1	2	A	2	A	0	0	0	0	0	0	0	0	0	0	0	0	0	0	0	0	0	0	0	0	0	0	0	0	0	0	0	0	0	0
Solyc01g008590.1.1	2	A	2	A	0	0	0	0	0	0	0	0	0	0	0	0	0	0	0	0	0	0	0	0	0	0	0	0	0	0	0	0	0	0
Solyc01g008600.2.1	14	C	1	C	2.60097	2.50379	2.60531	2.59106	2.5563	2.57634	2.53529	2.63649	2.59106	2.80956	2.82217	2.74974	2.48855	2.33445	2.51983	2.66181	2.77159	2.63448	2.59106	2.53782	2.84073	2.64933	2.5966	2.67025	2.80277	2.86923	2.9196	2.55871	2.60206	2.48287
Solyc01g008610.2.1	2	A	2	A	0	0	0	0	0	0	0	0	0	0	0	0	0	0	0	0	0	0	0	0	0	0	0	0	0	0	0	0	0	0
Solyc01g008620.2.1	83	t	46	D	1.70757	1.95904	1.83885	2.27184	1.91908	1.94939	2.02531	2.39094	2.0569	1.9345	1.8451	2.16435	1.44716	1.53148	1.5563	2.02119	2.11059	1.90309	1.94939	2.07918	2.25285	1.98677	2.37291	2.26245	2.37291	2.233	2.01284	1.81291	1.78533	2.22272
Solyc01g008640.2.1	94	D	46	D	1.97313	2	1.92942	2.06446	1.9345	1.80618	1.68124	1.83251	1.82607	2.03743	1.87506	1.76343	1.34242	1.61278	1.59106	2.13988	2.27416	2.03342	1.95904	1.82607	2.11394	2.08636	1.9345	2.14922	2.06446	2.15229	2.06819	1.89209	1.76343	1.68124
Solyc01g008650.2.1	101	J	13	C	2.59106	2.67669	2.57864	2.66087	2.43616	2.42488	2.10721	2.41497	2.55751	2.72016	2.49415	2.55267	2.25527	2.69984	2.32838	2.94052	2.95134	2.6902	2.47857	2.54283	2.59106	2.64048	2.62839	2.7332	2.76938	2.8169	2.716	2.61172	2.37658	2.57519
Solyc01g008660.2.1	10	C	10	C	2.05308	1.92428	2.10037	2.12385	1.99123	1.91908	1.88649	2.11394	2.03342	2.1959	2.23045	2.16137	1.87506	1.82607	1.83885	2.21484	2.28556	2.10721	2.03342	1.99564	2.16137	2.04922	2.06446	2.11059	2.233	2.36922	2.26245	1.92428	2.00432	1.98227
Solyc01g008670.2.1	106	C	44	H	0.69897	0.30103	0.90309	1.04139	0.477121	0.477121	0.30103	0.954243	1	1.07918	1	0.845098	0.60206	0.30103	0.69897	0.60206	1.04139	0.69897	0.477121	0.477121	0.778151	0.69897	0.477121	1.14613	1.07918	1.14613	0.90309	0.477121	0.69897	0.60206
Solyc01g008680.2.1	57	J	48	H	0.778151	0.60206	0.60206	0.69897	0.954243	0.778151	0.60206	0.845098	0.90309	1.23045	1.27875	1	0.477121	0.845098	0.30103	1	1	0.778151	0.778151	0.69897	1.07918	1	1	0.69897	1.04139	1.23045	1.34242	0.845098	1.04139	0.60206
Solyc01g008690.2.1	77	t	1	C	2.0086	2.01284	1.95904	2.46835	2.23805	2.32015	2.48287	2.68395	2.51055	2.79309	2.62531	2.55388	2.15836	2.22531	2.21219	2.0569	2.14922	2.07918	2.3032	2.44716	2.53656	2.3784	2.53275	2.61066	2.72916	2.67486	2.62428	2.17319	2.25285	2.47857
Solyc01g008700.2.1	10	C	14	C	2.17319	2.1271	2.15534	2.233	2.10721	2.16435	2.13354	2.25527	2.18752	2.37658	2.44091	2.2878	1.98677	2.04532	2.13988	2.19312	2.2878	2.18469	2.20952	2.13988	2.45179	2.21748	2.23045	2.32222	2.41664	2.51983	2.45788	2.20683	2.16137	2.233
Solyc01g008710.2.1	2	A	2	A	0	0	0	0	0	0	0	0	0	0	0	0	0	0	0	0	0	0	0	0	0	0	0	0	0	0	0	0	0	0
Solyc01g008720.1.1	2	A	2	A	0	0	0	0	0	0	0	0	0	0	0	0	0	0	0	0	0	0	0	0	0	0	0	0	0	0	0	0	0	0
Solyc01g008730.2.1	14	C	1	C	2.67486	2.70757	2.63749	2.74896	2.65992	2.76042	2.71012	2.83059	2.80889	2.9952	2.98408	2.89927	2.62737	2.73078	2.70243	2.78247	2.84572	2.74896	2.70586	2.71684	2.78675	2.71096	2.75051	2.85794	2.97174	2.98091	2.91222	2.68931	2.60206	2.80414
Solyc01g008740.1.1	96	J	4	D	0.60206	0.477121	0	0	0.477121	0	0	0	0	0	0	0	0	0	0.30103	0	0	0.30103	0	0	0.477121	0	0	0	0	0	0	0	0	0
Solyc01g008750.1.1	2	A	2	A	0	0	0	0	0	0	0	0	0	0	0	0	0	0	0	0	0	0	0	0	0	0	0	0	0	0	0	0	0	0
Solyc01g008760.2.1	10	C	14	C	2.15229	2.17609	2.1038	2.17026	2.18752	2.1959	2.233	2.26482	2.22531	2.40654	2.40312	2.26951	2.16435	2.08279	2.07188	2.27184	2.3784	2.23045	2.12057	2.17609	2.24797	2.24551	2.16732	2.31597	2.38917	2.48714	2.3927	2.14922	2.20683	2.20412
Solyc01g008770.2.1	11	C	9	C	3.23855	3.24576	3.21219	3.27531	3.21139	3.29248	3.18865	3.30792	3.26951	3.44902	3.4216	3.37291	3.25261	3.26788	3.27692	3.33945	3.41296	3.28149	3.27091	3.2465	3.32305	3.2667	3.27416	3.36698	3.44028	3.53071	3.45818	3.31218	3.28103	3.29557
Solyc01g008780.2.1	14	C	14	C	2.4843	2.56229	2.4014	2.60423	2.52114	2.5611	2.50243	2.67852	2.57978	2.78462	2.8651	2.69984	2.48572	2.5092	2.5172	2.64444	2.69108	2.54531	2.51983	2.5302	2.55145	2.58883	2.53908	2.71181	2.82866	2.85491	2.72591	2.53275	2.48287	2.61278
Solyc01g008790.2.1	10	C	14	C	2.15534	1.93952	2.01703	2.15534	2.01703	1.98677	2.0569	2.21484	2.17609	2.33646	2.30535	2.15534	2.00432	2.02119	2.0569	2.19312	2.24304	2.07918	2.02938	2.08991	2.30103	2.4014	2.14922	2.2878	2.3784	2.59439	2.47129	2.2878	2.22011	2.08636
Solyc01g008800.1.1	1	C	1	C	2.8651	2.97864	2.86923	2.96755	2.87506	3.02078	2.87737	2.92376	2.92221	3.12969	2.94151	3.01536	2.75051	2.87737	2.86153	2.99564	3.05269	2.97818	2.91645	2.87795	2.79099	2.79796	2.88536	2.94052	2.91328	2.94399	2.85003	2.74741	2.57864	2.91645
Solyc01g008810.2.1	14	C	1	C	2.67486	2.60531	2.62325	2.60638	2.56703	2.60531	2.57519	2.70672	2.56348	2.79934	2.88195	2.72346	2.549	2.54283	2.60206	2.7348	2.81757	2.67578	2.56937	2.52763	2.80346	2.63246	2.59988	2.6902	2.83506	2.83378	2.81823	2.56348	2.57287	2.61909
Solyc01g008820.2.1	11	C	9	C	3.33726	3.21958	3.29994	3.31744	3.23805	3.28217	3.29535	3.41664	3.33846	3.51587	3.55096	3.45773	3.20112	3.16761	3.27715	3.27623	3.42341	3.31785	3.30103	3.26951	3.42127	3.31239	3.34439	3.43743	3.53555	3.51996	3.57183	3.2383	3.21431	3.34242
Solyc01g008830.1.1	36	I	32	G	0.477121	0	0.30103	0.778151	0	0.30103	0	0.477121	0.69897	1.38021	0.30103	0.477121	0.954243	0.60206	0.778151	1.20412	1.04139	0.30103	0	0.30103	0.69897	0.778151	0.778151	1.07918	1.34242	1.6902	1.25527	1.07918	1	0.60206
Solyc01g008840.2.1	11	C	9	C	3.22324	3.13545	3.17377	3.23629	3.18041	3.20167	3.17231	3.31492	3.233	3.42667	3.44201	3.36154	3.1329	3.15897	3.17056	3.25479	3.32695	3.2052	3.23019	3.21245	3.25648	3.20112	3.23325	3.28578	3.41414	3.46538	3.44685	3.18469	3.15534	3.24105
Solyc01g008850.2.1	14	C	1	C	2.62325	2.57403	2.55751	2.75051	2.549	2.67761	2.66181	2.77232	2.75435	2.85794	2.8651	2.79865	2.5832	2.53908	2.70842	2.76492	2.79865	2.61172	2.72099	2.67025	3.00945	2.7767	2.78104	2.90309	2.96567	3.03463	2.94002	2.66652	2.8169	2.95952
Solyc01g008860.1.1	4	q	2	A	0	0	0	0.30103	0	0	0	0	0	0	0	0	0	0	0	0	0	0	0	0	0	0	0	0	0	0	0.845098	0	0	0
Solyc01g008870.1.1	122	F	2	A	0.30103	0	0	0	0	0	0	0	0.30103	0.30103	0	0	0	0	0	0	0	0.30103	0	0	0.30103	0.30103	0	0.69897	0.30103	0.30103	0.845098	0	0	0
Solyc01g008880.1.1	96	J	2	A	0	0	0.30103	0	0	0.30103	0	0	0	0.30103	0.30103	0.30103	0.30103	0.30103	0	0	0.30103	0	0	0	0	0.30103	0	0	0.60206	0.60206	0.477121	0.30103	0	0
Solyc01g008890.2.1	14	C	14	C	2.52634	2.50379	2.48855	2.57519	2.46687	2.46835	2.4456	2.62014	2.51983	2.76567	2.75051	2.68753	2.35984	2.49276	2.47422	2.60314	2.65896	2.57171	2.53782	2.52504	2.66276	2.54654	2.5172	2.62428	2.78032	2.80414	2.7364	2.42488	2.38561	2.54407
Solyc01g008900.2.1	10	C	14	C	2.13988	2.13033	2.15534	2.23045	2.07918	2.13033	2.22531	2.24055	2.19866	2.34242	2.33445	2.25042	2.11059	2.09691	2.18469	2.21748	2.27184	2.14922	2.1038	2.16137	2.29447	2.19033	2.23805	2.27875	2.35984	2.44404	2.42488	2.14613	2.1959	2.23045
Solyc01g008910.2.1	10	C	37	D	2.31806	2.3927	2.33244	2.33646	2.23805	2.25285	2.10037	2.29885	2.23553	2.45179	2.39094	2.14613	1.86332	1.96379	1.88081	2.50243	2.49831	2.42651	2.25768	2.24055	2.37475	2.1271	2.20412	2.33646	2.40654	2.37291	2.35793	1.79934	1.98227	1.95424
Solyc01g008920.2.1	55	H	11	H	1.57978	1.68124	1.39794	1.72428	1.66276	1.61278	1.69897	1.74036	1.81954	1.90309	1.86923	1.86332	1.64345	1.81291	1.66276	1.57978	1.59106	1.57978	1.47712	1.60206	1.60206	1.76343	1.72428	1.65321	1.9345	1.90849	1.88649	1.72428	1.74819	1.78533
Solyc01g008930.2.1	10	C	14	C	2.02938	2.09342	2.12385	2.25285	2.1038	2.20412	2.24797	2.29667	2.28103	2.51188	2.44091	2.30963	2.22011	2.2878	2.25285	2.26482	2.29667	2.19033	2.25042	2.18184	2.34439	2.19866	2.35218	2.36922	2.57519	2.57978	2.48996	2.27875	2.28103	2.34635
Solyc01g008940.2.1	12	C	15	G	1.27875	0.778151	1.14613	1.07918	1.04139	1.07918	1.04139	1.34242	1.27875	1.17609	1.27875	1.17609	0.954243	1.14613	1.14613	1	1.23045	1.36173	1.17609	1	0.954243	1.07918	1.07918	1.36173	1.36173	1.14613	1.38021	1.07918	1.11394	1.04139
Solyc01g008950.2.1	25	C	42	C	3.76945	3.68386	3.72255	3.76827	3.69002	3.71933	3.74484	3.87967	3.81144	3.9886	4.03539	3.90168	3.6621	3.67385	3.70868	3.77743	3.88389	3.76975	3.73576	3.72016	3.8074	3.77743	3.78082	3.89575	4.03495	4.0325	4.00715	3.70389	3.67879	3.79913
Solyc01g008960.2.1	25	C	42	C	3.98448	4.00809	3.95472	4.04689	3.97155	4.04489	3.93515	4.08721	4.03415	4.24802	4.22149	4.14953	3.93258	3.98417	3.9993	4.10216	4.16188	4.02391	4.01995	3.98349	4.13659	4.03703	4.04297	4.11866	4.22386	4.29839	4.2381	4.03527	3.97391	4.04747
Solyc01g008970.2.1	25	C	42	C	3.92768	3.86177	3.8746	3.94364	3.85095	3.92236	3.84671	3.98592	3.91116	4.10109	4.16667	4.0951	3.80387	3.82737	3.89575	3.91582	4.07092	3.94265	3.92681	3.88275	4.08966	3.89526	3.88024	4.00134	4.09934	4.14811	4.15588	3.86782	3.84148	3.91714
Solyc01g008980.2.1	10	C	10	C	1.96848	2.01284	1.91908	1.99123	1.85126	2.02119	1.91381	2.12057	2.0086	2.20683	2.25768	2.16137	1.79239	1.97772	1.89209	2.05308	2.18752	2.10721	2.0086	2.02531	2.03743	1.97313	1.85126	2.0607	2.22789	2.20952	2.18184	1.82607	1.81954	1.98227
Solyc01g008990.2.1	14	C	1	C	2.67025	2.5611	2.61278	2.67302	2.58092	2.65031	2.61384	2.74115	2.64933	2.88309	2.902	2.80956	2.58771	2.50515	2.60097	2.65801	2.7679	2.68574	2.63849	2.64147	2.75664	2.64048	2.68395	2.7348	2.87099	2.93702	2.92891	2.65896	2.65321	2.65992
Solyc01g009000.2.1	1	C	13	C	2.85974	2.83822	2.8014	2.89321	2.78462	2.85003	2.81624	2.96942	2.91062	3.08027	3.10072	2.99432	2.78746	2.81425	2.81558	2.94399	3.03981	2.91328	2.8704	2.8202	2.97313	2.87679	2.87967	3.00389	3.09307	3.12385	3.07408	2.85612	2.78533	2.93702
Solyc01g009010.2.1	9	C	14	C	2.31597	2.42975	2.39794	2.46982	2.37475	2.42813	2.33041	2.46835	2.4216	2.65418	2.58092	2.53403	2.29226	2.32838	2.31387	2.49693	2.61805	2.39094	2.32222	2.43297	2.49969	2.43136	2.44404	2.54033	2.65321	2.64444	2.55751	2.3784	2.3075	2.4133
Solyc01g009020.2.1	11	C	9	C	3.34596	3.27068	3.33925	3.39602	3.30707	3.34792	3.3897	3.46359	3.38775	3.61151	3.63053	3.52244	3.28825	3.34242	3.28081	3.33806	3.49024	3.38828	3.30449	3.37088	3.276	3.31952	3.36135	3.45728	3.61023	3.63043	3.5945	3.36305	3.28623	3.44747
Solyc01g009030.2.1	1	C	13	C	3.15655	3.08565	3.08063	3.10755	3.11628	3.14582	3.08243	3.15897	3.12254	3.2938	3.31848	3.25334	3.0569	3.00217	3.07225	3.12123	3.2418	3.13609	3.14953	3.09621	3.2235	3.09377	3.13767	3.1934	3.27231	3.29994	3.30856	3.10551	2.98945	3.16613
Solyc01g009040.2.1	1	C	13	C	2.9722	2.87679	2.95665	2.99957	2.95424	3.00475	2.97727	3.01787	2.95472	3.20575	3.1758	3.07115	2.93197	2.81358	2.95856	2.943	3.13418	3.0249	2.9652	2.92788	3.0799	2.97405	2.9248	3.07335	3.1486	3.20548	3.24005	2.96708	2.99123	2.97313
Solyc01g009050.2.1	1	C	13	C	2.96047	2.91169	2.9058	3.00518	2.94101	2.96802	2.9284	3.06893	2.98677	3.19645	3.2398	3.1116	2.92788	2.98408	2.94645	3.00389	3.09691	2.99123	2.97909	2.91222	3.1186	2.99123	2.98945	3.1038	3.14983	3.22943	3.17348	2.99695	2.91803	3.05154
Solyc01g009060.2.1	1	C	13	C	3.02243	2.99167	2.98767	3.03342	2.94841	3.03181	2.96895	3.05994	3.03902	3.20656	3.23147	3.15746	2.91434	2.94743	3.01452	3.05154	3.15897	3.02857	2.99913	3.00732	3.10106	3.01199	3.04258	3.10857	3.21431	3.24005	3.22427	2.98543	2.94841	3.03181
Solyc01g009070.2.1	9	C	14	C	2.49969	2.45939	2.49693	2.50651	2.41664	2.45025	2.46538	2.60423	2.5092	2.77743	2.74663	2.62014	2.38561	2.41497	2.42813	2.68664	2.72099	2.60638	2.4456	2.45025	2.66276	2.55267	2.50515	2.63949	2.7767	2.79588	2.74194	2.44248	2.47422	2.52892
Solyc01g009080.2.1	33	r	47	G	0.477121	0.477121	1	1.11394	0.778151	1	0.954243	1.17609	1.5682	1.716	1.36173	1.23045	1.34242	1.39794	0.778151	1.5682	1.43136	1.25527	0.954243	1.25527	1	1.83885	1.5682	1.68124	1.79934	2.07555	1.63347	1.716	1.65321	1.30103
Solyc01g009090.2.1	11	C	9	C	3.36418	3.34044	3.35832	3.41212	3.34596	3.4143	3.39794	3.48615	3.41531	3.60991	3.62138	3.55279	3.35334	3.32797	3.37712	3.42292	3.52401	3.39111	3.3995	3.38184	3.54691	3.3969	3.44576	3.50529	3.57368	3.63839	3.629	3.42846	3.36586	3.43441
Solyc01g009100.2.1	8	C	42	C	3.60054	3.47319	3.61098	3.64137	3.56253	3.57738	3.62242	3.76871	3.68878	3.85199	3.88795	3.79948	3.52582	3.42308	3.53301	3.53681	3.72518	3.61278	3.60032	3.56277	3.83372	3.66436	3.6787	3.76163	3.8651	3.88947	3.9741	3.62788	3.63357	3.62252
Solyc01g009110.2.1	10	C	10	C	2.08991	1.91908	1.89209	2.1271	1.77085	2.0569	2.02938	2.08636	2.11059	2.35603	2.26482	2.25527	2.02938	2.07555	2.02938	2.05308	2.18469	1.97313	2.02119	1.97313	2.19033	2.06446	2.02119	2.16137	2.3483	2.31806	2.27646	2.08991	1.99564	2.16137
Solyc01g009120.2.1	55	H	28	D	1.94448	1.79934	1.66276	1.79239	1.85733	1.89209	1.87506	1.79239	1.72428	2.00432	1.9345	1.8451	1.81954	1.86923	1.716	1.86923	1.90309	1.81954	1.78533	1.81291	1.86332	1.77085	1.89763	1.95424	1.99564	2.08279	1.76343	1.9345	1.80618	1.94939
Solyc01g009130.1.1	2	A	2	A	0	0	0	0	0	0	0	0	0	0	0	0	0	0	0	0	0	0	0	0	0	0	0	0	0	0	0	0	0	0
Solyc01g009140.1.1	2	A	2	A	0	0	0	0	0	0	0	0	0	0	0	0	0	0	0	0	0	0	0	0	0	0	0	0	0	0	0	0	0	0
Solyc01g009150.2.1	14	C	1	C	2.617	2.50786	2.54158	2.65514	2.57749	2.60746	2.57634	2.62839	2.62118	2.84942	2.86451	2.75435	2.5172	2.50651	2.55871	2.58771	2.68664	2.5977	2.60423	2.5832	2.74036	2.67117	2.63043	2.7796	2.86153	2.90956	2.89321	2.61172	2.62737	2.61909
Solyc01g009160.2.1	14	C	1	C	2.61909	2.58995	2.65992	2.71349	2.58659	2.7356	2.65321	2.74896	2.59879	2.76716	2.74273	2.65706	2.54283	2.41664	2.62014	2.67302	2.8055	2.70586	2.6721	2.57054	2.81823	2.54407	2.66932	2.74194	2.98272	2.76268	2.77085	2.68124	2.7348	2.78817
Solyc01g009170.2.1	8	C	9	C	3.59649	3.65801	3.60141	3.6816	3.60239	3.64552	3.55023	3.67952	3.65811	3.85058	3.83366	3.76507	3.48558	3.60239	3.52994	3.75504	3.804	3.67925	3.64601	3.63205	3.61098	3.63849	3.64227	3.75397	3.83251	3.87737	3.76805	3.54753	3.43727	3.67136
Solyc01g009180.2.1	11	C	13	C	3.10278	3.07445	3.06781	3.12969	3.10551	3.14426	3.09237	3.23528	3.17231	3.344	3.36078	3.28735	3.05231	3.04571	3.10857	3.14082	3.23223	3.10992	3.15351	3.12743	3.273	3.14301	3.16761	3.21985	3.31702	3.35622	3.37125	3.11059	3.06258	3.20303
Solyc01g009190.1.1	50	C	7	C	1.61278	1.44716	1.20412	1.27875	1.32222	1.4624	1.34242	1.44716	1.59106	1.63347	1.72428	1.80618	1.25527	1.49136	1.39794	1.38021	1.44716	1.34242	1.34242	1.41497	0.954243	1.17609	1.5682	1.47712	1.66276	1.5682	1.51851	1.47712	1.07918	1.32222
Solyc01g009200.2.1	9	C	14	C	2.30103	2.1959	2.27184	2.27646	2.22011	2.14922	2.33445	2.25042	2.19866	2.51455	2.56703	2.38021	2.15836	2.11059	2.27875	2.0569	2.27184	2.23553	2.27646	2.15229	2.40824	2.22531	2.23045	2.33041	2.42813	2.47567	2.46389	2.20412	2.18752	2.32428
Solyc01g009210.1.1	24	C	7	C	1.44716	1.11394	1.27875	1.39794	1.41497	1.53148	1.47712	1.39794	1.30103	1.43136	1.65321	1.49136	1.25527	1.34242	1.39794	1.20412	1.53148	1.36173	1.38021	1.30103	1.5563	1.30103	1.25527	1.53148	1.54407	1.53148	1.51851	1.11394	1.23045	1.41497
Solyc01g009220.2.1	7	C	18	G	1.25527	1.20412	1.25527	1.39794	1.11394	1.11394	1.14613	1.38021	1.32222	1.59106	1.53148	1.4624	1.04139	1.04139	1.07918	1.25527	1.34242	1.23045	1.36173	1.11394	1.20412	1.25527	1.32222	1.39794	1.59106	1.4624	1.59106	1.38021	1.38021	1.25527
Solyc01g009230.2.1	1	C	13	C	3.0465	3.07041	2.99255	3.09934	3.06781	3.08814	3.04571	3.14114	3.07004	3.28937	3.25334	3.20844	3.00087	2.97589	3.07115	3.08243	3.19756	3.08135	3.14551	3.08707	3.2235	3.08672	3.11327	3.16137	3.27091	3.28285	3.2971	3.07188	3.05423	3.10721
Solyc01g009240.2.1	119	J	12	G	0.845098	0.60206	0.69897	0.477121	0.778151	0.778151	0.69897	0.60206	0.845098	0.954243	0.90309	0.69897	0.845098	0.477121	0	0.954243	0.69897	0.845098	0.60206	0.778151	1.04139	0.845098	0.778151	0.90309	0.90309	0.954243	1.04139	0.90309	0.778151	0.778151
Solyc01g009250.2.1	51	F	35	n	0.778151	0.477121	0.60206	0.477121	0.69897	0.30103	0.954243	0.90309	0.60206	0.845098	1.11394	0.60206	0.69897	0.477121	0.778151	0.90309	0.69897	0.778151	0.60206	0.69897	1	0.30103	0.90309	1.07918	0.90309	0.69897	0.90309	0.30103	0.60206	0.60206
Solyc01g009260.1.1	34	t	22	M	1.36173	1.54407	1.32222	2.13988	2.13672	2.07188	2.38917	2.44871	2.07188	2.90091	2.6149	2.52244	2.65514	2.68753	2.52763	1.59106	1.49136	1.49136	2.17609	2.29885	2.43616	2.54654	2.3927	2.36922	2.68753	2.70243	2.78032	2.58546	2.62014	2.69108
Solyc01g009270.1.1	16	M	31	J	0.477121	0.477121	0.30103	1	0.90309	0.90309	1.17609	1.14613	0.954243	1.70757	1.50515	1.30103	1.25527	1.27875	1.25527	0.477121	0.30103	0.90309	1.17609	1	1.25527	1.43136	1.04139	1.23045	1.38021	1.34242	1.14613	1.34242	1.30103	1.20412
Solyc01g009280.2.1	11	C	9	C	3.18583	3.21748	3.13956	3.20978	3.17202	3.22479	3.20249	3.24452	3.2033	3.42521	3.38934	3.32346	3.17551	3.18355	3.24055	3.2388	3.31702	3.21643	3.22814	3.19673	3.24895	3.21564	3.22115	3.30984	3.38561	3.4283	3.37162	3.21932	3.16107	3.28803
Solyc01g009290.2.1	1	C	13	C	2.86153	2.83251	2.85309	2.90309	2.84323	2.86213	2.87332	2.99607	2.90255	3.09795	3.12581	3.02735	2.79657	2.77085	2.81889	2.90849	3.00945	2.90255	2.86094	2.8704	3.01284	2.902	2.91009	2.97818	3.10209	3.0976	3.12189	2.81224	2.73799	2.88423
Solyc01g009300.2.1	8	C	9	C	3.58984	3.59218	3.53744	3.57507	3.49693	3.56027	3.53656	3.59062	3.58704	3.72477	3.72795	3.62726	3.47698	3.44685	3.5753	3.67339	3.73408	3.60617	3.60021	3.50583	3.58377	3.53605	3.56455	3.65772	3.74858	3.80794	3.70406	3.51786	3.48159	3.55497
Solyc01g009310.2.1	8	C	9	C	3.59517	3.54133	3.57461	3.60108	3.52284	3.58726	3.53135	3.69064	3.5934	3.80373	3.81921	3.72074	3.48714	3.4612	3.54839	3.58535	3.70398	3.57054	3.61521	3.53706	3.7286	3.61616	3.60293	3.66857	3.79865	3.84255	3.85582	3.59151	3.53288	3.61405
Solyc01g009320.1.1	94	D	46	D	2.13672	2.14922	2.04139	2.06819	1.99564	2.11727	2.07555	1.99123	1.89763	2.07188	1.99564	1.94448	1.68124	1.75587	1.64345	2.16435	2.24551	2.15229	1.98677	1.99564	1.77085	1.97313	1.97772	1.96848	1.89209	1.95424	1.98227	1.6902	1.23045	1.77085
Solyc01g009330.1.1	7	C	28	D	1.75587	1.43136	1.54407	1.47712	1.43136	1.60206	1.39794	1.49136	1.38021	1.53148	1.64345	1.61278	1.38021	1.14613	1.32222	1.38021	1.53148	1.62325	1.4624	1.34242	1.47712	1.34242	1.43136	1.30103	1.41497	1.43136	1.5682	1.34242	1.30103	1.17609
Solyc01g009340.2.1	142	J	7	C	1.41497	1.53148	1.53148	1.61278	1.50515	1.49136	1.38021	1.47712	1.38021	1.64345	1.88081	1.51851	1.4624	1.49136	1.41497	1.59106	1.61278	1.64345	1.38021	1.5682	1.64345	1.32222	1.44716	1.61278	1.74036	1.69897	1.74819	1.36173	1.25527	1.32222
Solyc01g009350.2.1	30	s	26	B	0	0	0	0	0	0.477121	0.30103	0	0	0.30103	0	0	0	0	0	0	0	0	0.30103	0	0	0	0	0	0	0	0	0.30103	0	0
Solyc01g009360.1.1	2	A	2	A	0	0	0	0	0	0	0	0	0	0	0	0	0	0	0	0	0	0	0.30103	0	0	0	0	0	0	0	0	0.477121	0	0.30103
Solyc01g009370.1.1	1	C	13	C	3.07555	3.00988	3.03141	2.88195	2.97405	3.07115	2.99739	2.98363	2.99739	3.13893	3.23528	3.16643	2.88649	2.84011	2.91169	3.03543	3.20058	3.11694	3.03862	2.99432	2.96095	3.02202	2.93852	3.04571	3.13513	3.13956	3.06893	2.89927	2.78604	2.89927
Solyc01g009380.2.1	14	C	1	C	2.69373	2.60314	2.66558	2.71433	2.65514	2.6902	2.65801	2.76042	2.69461	2.86629	2.86451	2.83506	2.58546	2.61384	2.62531	2.69197	2.79169	2.69197	2.68931	2.64738	2.77815	2.69723	2.70927	2.74974	2.85003	2.90902	2.91009	2.67117	2.65896	2.70927
Solyc01g009390.2.1	14	C	1	C	2.64542	2.58433	2.56937	2.64246	2.52892	2.7007	2.53656	2.70757	2.6149	2.80686	2.89487	2.74351	2.48287	2.51587	2.53275	2.7007	2.7348	2.66087	2.61066	2.58433	2.71684	2.61278	2.61384	2.72673	2.78958	2.8055	2.82217	2.49554	2.46687	2.61172
Solyc01g009400.2.1	121	C	11	H	1.5682	1.66276	1.49136	1.47712	1.39794	1.62325	1.44716	1.81291	1.93952	1.93952	1.89209	2.20952	1.53148	1.32222	1.4624	1.82607	1.76343	1.88081	1.39794	1.94448	1.89209	1.77085	1.50515	1.47712	1.99564	1.94939	1.8451	1.62325	1.47712	1.07918
Solyc01g009410.2.1	9	C	14	C	2.83885	2.73159	2.79239	2.4624	2.66652	2.78675	2.78247	2.74741	2.74974	2.78604	2.90091	2.94596	2.5977	2.40654	2.74115	2.63749	2.90902	2.87622	2.90255	2.78032	2.77452	2.7364	2.67943	2.75967	2.82995	2.87216	2.8202	2.67943	2.50379	2.45637
Solyc01g009420.2.1	8	C	9	C	3.59295	3.55991	3.57703	3.61087	3.55473	3.57519	3.5427	3.62232	3.62767	3.78704	3.77093	3.69636	3.52427	3.50732	3.56644	3.63709	3.73191	3.61109	3.63225	3.56336	3.69975	3.64503	3.60735	3.74523	3.78283	3.87274	3.80956	3.60563	3.56667	3.64237
Solyc01g009430.2.1	73	t	33	M	1.85126	1.94939	1.81954	2.3075	2.15836	2.10037	2.17898	2.38382	2.30535	2.65321	2.65706	2.36922	2.31387	2.52763	2.41162	2.23553	2.13672	2.01703	2.14613	2.10721	2.41497	2.47129	2.36549	2.55871	2.70842	2.93298	2.52504	2.48287	2.45332	2.72263
Solyc01g009440.1.1	2	A	4	D	0	0	0	0	0	0	0	0	0	0	0	0	0	0	0	0	0	0	0	0	0.778151	0	0	0	0	0	0	0	0	0
Solyc01g009450.2.1	1	C	13	C	3.01953	2.97955	2.97081	3.086	2.95904	3.00817	2.96802	3.12775	3.03503	3.21827	3.23955	3.15473	2.90309	2.90363	2.90091	3.09587	3.1726	3.04415	3.00732	3.00217	3.09726	2.99078	3.01995	3.11893	3.19312	3.233	3.19535	2.8657	2.89982	3.04218
Solyc01g009460.2.1	2	A	2	A	0	0	0	0	0	0	0	0	0	0	0	0	0	0	0	0	0	0	0	0	0	0	0	0	0	0	0	0	0	0
Solyc01g009470.1.1	48	D	25	D	1.14613	1.04139	1.11394	1.04139	1.20412	1.25527	1.11394	0.90309	1.07918	1.23045	1.20412	1.25527	1.14613	0.60206	1.32222	1.20412	1.27875	1.36173	1.23045	1.32222	1.64345	1.23045	1.04139	1	0.954243	0.778151	1.68124	0.954243	1.14613	0.954243
Solyc01g009480.2.1	7	C	11	H	1.53148	1.44716	1.41497	1.53148	1.57978	1.51851	1.63347	1.41497	1.50515	1.6721	1.72428	1.59106	1.38021	1.20412	1.54407	1.30103	1.60206	1.50515	1.63347	1.36173	1.73239	1.30103	1.4624	1.59106	1.53148	1.49136	1.74036	1.44716	1.27875	1.54407
Solyc01g009490.1.1	144	r	4	D	0	0	0	0	0	0	0.30103	0.30103	0.60206	0.30103	0	0	0.30103	0.30103	0	0	0.30103	0	0	0	0.477121	0.30103	0	0	0	0	0.477121	0	0	0
Solyc01g009500.2.1	14	C	1	C	2.69636	2.70842	2.6561	2.72673	2.64933	2.74663	2.716	2.78247	2.72346	2.94988	2.93651	2.83059	2.6464	2.69108	2.72754	2.71181	2.85733	2.72591	2.74115	2.65128	2.76193	2.65896	2.67578	2.77012	2.88309	2.935	2.83759	2.62531	2.55751	2.76864
Solyc01g009510.1.1	2	A	4	D	0	0	0	0	0	0	0	0	0	0	0	0	0	0	0	0	0.30103	0	0	0	0	0	0	0	0	0	0	0	0	0
Solyc01g009520.2.1	8	C	42	C	3.62252	3.55182	3.63909	3.6603	3.57933	3.63998	3.59006	3.74904	3.68043	3.87512	3.90709	3.81869	3.53033	3.49513	3.57461	3.63969	3.76834	3.64296	3.63215	3.58058	3.85715	3.67706	3.70105	3.7824	3.90206	3.91766	3.98019	3.64953	3.66096	3.68476
Solyc01g009530.1.1	119	J	36	L	0.477121	0.477121	0.60206	0.845098	0.778151	0.69897	0.90309	0.90309	0.69897	0.477121	0.69897	0.60206	0.477121	0.60206	0.477121	0.30103	0.30103	0.69897	0.69897	0.69897	0	0.477121	1.04139	0.954243	0.60206	0.477121	0.778151	0.69897	0.845098	0.60206
Solyc01g009540.1.1	4	q	26	B	0.30103	0.30103	0	0	0	0.30103	0	0	0	0	0.30103	0	0	0	0	0.477121	0	0.30103	0	0	0	0	0	0	0	0	0	0	0.30103	0
Solyc01g009550.1.1	16	M	36	L	0.90309	0	0.69897	0.30103	0.778151	0.90309	1	1.04139	0.845098	0.69897	0.954243	1.07918	1.17609	0.954243	0.90309	0.845098	1	0.954243	0.90309	0.477121	0.60206	1.07918	1.04139	0.845098	0.954243	1.04139	1.04139	1.14613	1.07918	1
Solyc01g009560.1.1	49	F	2	A	0	0	0	0.30103	0	0.30103	0	0.90309	0.60206	0.60206	0.30103	0.30103	0.477121	0	0	0	0	0.477121	0	0	0	0	1.23045	0	0.477121	0	0.845098	0.30103	0.60206	0.477121
Solyc01g009570.2.1	127	I	3	J	0	0	0.30103	0	0	0	0	0.30103	0.30103	0	0	0.30103	0.30103	0.30103	0.30103	0	0	0	0.30103	0	0.30103	0.60206	0.69897	0	0.477121	0.60206	0.477121	0.69897	0	0.30103
Solyc01g009580.1.1	46	I	23	I	0.60206	0.30103	0.60206	0.30103	0.477121	0.69897	0.90309	1.17609	0.845098	1.04139	1	0	0.60206	0.69897	0.477121	0	0.30103	0.477121	0.69897	0	1.38021	0.60206	1.4624	0.30103	0.60206	0.30103	1.41497	0.845098	0.845098	1.07918
Solyc01g009590.2.1	2	A	2	A	0	0	0	0	0	0	0	0	0	0	0	0	0	0	0	0	0	0	0	0	0	0	0	0	0	0	0	0	0	0
Solyc01g009600.2.1	78	C	3	J	0.477121	0	0.30103	0	0.30103	0.778151	0.477121	0.30103	0	0.477121	0.778151	0.477121	0.477121	0	0	0.477121	0.30103	0	0.30103	0.477121	0.30103	0	0.477121	0.60206	0.30103	0.69897	0.477121	0	0.477121	0.30103
Solyc01g009610.2.1	1	C	13	C	2.98137	2.98318	3.00518	3.06483	2.98543	3.01787	3.02694	3.10175	3.06296	3.23654	3.26482	3.15866	2.94201	2.99607	2.98856	3.09412	3.18355	3.06145	3.10106	3.04258	3.055	3.05652	3.04727	3.18041	3.25912	3.28217	3.24724	3.04139	2.96942	3.17955
Solyc01g009620.2.1	9	C	14	C	2.2014	2.23553	2.33244	2.28556	2.24797	2.30535	2.23553	2.35218	2.29447	2.53529	2.52504	2.3962	2.25285	2.12385	2.16732	2.34242	2.44248	2.30535	2.27416	2.33646	2.40993	2.34242	2.27646	2.4216	2.55145	2.6149	2.57978	2.30963	2.33846	2.26245
Solyc01g009630.2.1	14	C	1	C	2.72997	2.63949	2.72591	2.7364	2.69548	2.70757	2.70927	2.81358	2.74429	2.95904	3.01828	2.91803	2.6149	2.64147	2.6721	2.74507	2.86982	2.79099	2.7356	2.69285	2.87737	2.71517	2.75511	2.79239	2.97635	2.9722	3.00346	2.6981	2.69197	2.73799
Solyc01g009640.1.1	2	A	2	A	0	0	0	0	0	0	0	0	0	0	0	0	0	0	0	0	0	0	0	0	0	0	0	0	0	0	0	0	0	0
Solyc01g009650.1.1	46	I	12	G	0.69897	0.778151	0.69897	0.477121	0.778151	0.845098	0.845098	0.60206	1.04139	0.954243	0.845098	0.30103	0.69897	0.845098	0.845098	0.69897	0.477121	0.845098	0.845098	0.30103	0.60206	0.60206	0.845098	0.778151	0.954243	0.69897	0.845098	0.778151	0	1
Solyc01g009660.1.1	4	q	2	A	0	0	0	0.30103	0	0	0	0	0	0	0	0	0	0	0	0	0	0	0	0	0	0	0	0	0	0	0	0	0	0
Solyc01g009670.2.1	55	H	10	C	1.95904	1.75587	1.83885	1.81291	1.86332	1.77085	1.89209	1.99564	1.79934	1.98677	2.10037	1.92942	1.79934	1.81954	1.89209	1.86332	1.97313	1.95424	1.89763	1.83885	2.11059	1.85126	1.8451	1.91381	2.02531	2.07918	2.13354	1.72428	1.83251	1.90849
Solyc01g009680.2.1	2	A	26	B	0	0	0	0	0	0	0	0	0	0	0	0	0	0	0	0	0	0	0	0	0.30103	0	0	0	0	0	0	0.30103	0	0
Solyc01g009690.1.1	29	t	14	C	2.07918	2.03743	1.95904	2.17319	2.04922	2.1038	2.01284	2.16137	1.9345	2.36922	2.19312	2.18752	2.09342	2.1271	2.16435	2.07188	2.15229	2.0086	2.16732	2.0569	1.93952	2.08636	2.09691	2.13672	2.21484	2.22272	2.29226	2.20412	1.94448	2.33041
Solyc01g009700.1.1	24	C	47	G	1.20412	1.23045	1.57978	1.50515	1.17609	1.41497	0.90309	1.41497	1.5563	1.86332	1.17609	1.30103	1.34242	1.34242	0.90309	1.88649	1.80618	1.47712	1.11394	1.47712	1.57978	1.86332	1.88081	1.62325	1.94448	2.16732	1.97313	1.90309	1.72428	1.23045
Solyc01g009710.1.1	4	q	2	A	0	0.30103	0	0	0	0	0	0	0	0	0	0	0	0	0	0	0	0	0	0	0	0	0	0	0	0	0	0	0	0
Solyc01g009720.1.1	10	C	14	C	2.22531	2.30535	2.17609	2.32838	2.14922	2.24551	2.27875	2.28103	2.35025	2.49276	2.38202	2.38917	2.25768	2.35218	2.30103	2.38739	2.40993	2.27875	2.31387	2.233	2.26951	2.36922	2.31387	2.3075	2.40654	2.64147	2.50243	2.39445	2.24304	2.35218
Solyc01g009730.1.1	2	A	2	A	0	0	0	0	0	0	0	0	0	0	0	0	0	0	0	0	0	0	0	0	0	0	0	0	0	0	0	0	0	0
Solyc01g009740.1.1	2	A	2	A	0	0	0	0	0	0	0	0	0	0	0	0	0	0	0	0	0	0	0	0	0	0	0.30103	0	0	0	0.30103	0	0	0
Solyc01g009750.2.1	11	C	9	C	3.09864	3.11294	3.08529	3.20112	3.08207	3.12287	3.14301	3.27323	3.21192	3.40449	3.43249	3.31973	3.02612	3.05269	3.04415	3.22167	3.28285	3.16346	3.10823	3.10483	3.20602	3.13956	3.16227	3.28668	3.42406	3.47509	3.37475	3.09237	3.04571	3.18327
Solyc01g009760.2.1	14	C	14	C	2.47276	2.47712	2.47567	2.57403	2.47857	2.54407	2.57864	2.66087	2.52763	2.91328	2.8537	2.66932	2.47129	2.46389	2.42488	2.4843	2.65128	2.52504	2.57864	2.55509	2.65225	2.5832	2.56229	2.56467	2.84011	2.76042	2.85552	2.49831	2.43297	2.53908
Solyc01g009770.2.1	14	C	1	C	2.6637	2.64738	2.61805	2.67578	2.60959	2.62221	2.66745	2.75815	2.68842	2.86153	2.91328	2.76418	2.55267	2.60853	2.57287	2.70157	2.80209	2.7007	2.6902	2.66464	2.62737	2.66464	2.66181	2.78533	2.87679	2.90255	2.83759	2.56937	2.54654	2.70586
Solyc01g009780.2.1	1	C	13	C	3.02979	2.98588	3.01828	3.04493	2.97267	3.02036	3.06744	3.11628	3.06258	3.20656	3.26553	3.17085	2.94448	2.92583	2.92324	3.0667	3.15168	3.09517	3.01494	2.96426	3.05843	3.00043	3.01494	3.15106	3.19866	3.21165	3.1827	2.9619	2.86451	3.09795
Solyc01g009790.1.1	122	F	2	A	0	0	0	0	0	0	0	0.30103	0.30103	0.30103	0.30103	0	0	0	0	0.30103	0	0	0	0	0	0.30103	0	0.477121	0	0	0	0	0	0.60206
Solyc01g009800.1.1	2	A	2	A	0	0	0	0	0	0	0	0	0	0	0	0	0	0	0	0	0	0	0	0	0	0.845098	0	0	0	0	0	0	0	0
Solyc01g009810.2.1	52	C	10	C	1.77815	1.83885	1.69897	1.85126	1.89763	1.87506	1.83251	1.99123	1.77815	2.0607	2.17026	1.96848	1.77815	1.92428	1.81291	2.03743	2.07188	1.91381	1.86332	1.82607	1.77815	1.81291	1.92942	2.11727	2.14301	2.1959	2.02119	1.92428	1.716	1.90309
Solyc01g009820.2.1	1	C	13	C	3.07298	3.10312	3.06521	3.13735	3.10721	3.19368	3.16554	3.16643	3.11126	3.31197	3.28668	3.25164	3.01072	3.04727	3.02816	3.20412	3.25115	3.14395	3.13513	3.15381	3.04415	3.08279	3.16077	3.20871	3.25551	3.24724	3.19645	3.10551	2.97035	3.19229
Solyc01g009830.2.1	7	C	11	H	1.49136	1.61278	1.43136	1.70757	1.47712	1.5563	1.60206	1.68124	1.5682	1.83251	1.78533	1.65321	1.65321	1.51851	1.47712	1.36173	1.4624	1.49136	1.57978	1.41497	1.38021	1.47712	1.36173	1.57978	1.61278	1.63347	1.69897	1.54407	1.30103	1.5682
Solyc01g009840.1.1	2	A	2	A	0	0	0	0	0	0	0	0	0	0	0	0	0	0	0	0	0	0	0	0	0	0.69897	0	0	0	0	0	0	0	0
Solyc01g009850.2.1	14	C	13	C	2.76938	2.69197	2.75435	2.79588	2.74194	2.76118	2.76864	2.91381	2.79309	3.01703	3.09202	2.96473	2.70243	2.68842	2.79865	2.82995	2.93702	2.82607	2.81358	2.8055	2.89927	2.80277	2.87157	2.95472	3.05461	3.11494	3.13956	2.76567	2.86688	2.85673
Solyc01g009860.2.1	11	C	9	C	3.03703	3.09552	3.00903	3.20085	3.12905	3.0693	3.15897	3.23855	3.1529	3.33425	3.35908	3.21005	3.06744	3.1345	3.11294	3.22324	3.22763	3.15957	3.1784	3.19368	3.13354	3.18327	3.16791	3.26102	3.3032	3.34498	3.26881	3.0406	2.88138	3.22401
Solyc01g009870.2.1	146	G	28	D	1.49136	1.5563	1.23045	1.73239	1.57978	1.6721	1.74036	1.85733	1.51851	1.69897	1.54407	1.54407	1.62325	1.38021	1.36173	1.61278	1.57978	1.65321	1.43136	1.62325	2.13354	1.50515	1.70757	1.79934	1.81954	1.81291	1.78533	1.53148	1.74036	1.97313
Solyc01g009880.2.1	122	F	4	D	0	0	0	0	0	0	0	0.477121	0	0	0	0.30103	0	0	0	0.30103	0.30103	0.477121	0	0.30103	0	0	0.30103	0	0.30103	0	0	0	0	0
Solyc01g009890.1.1	2	A	2	A	0	0	0	0	0	0	0	0	0	0	0	0	0	0	0	0	0	0	0	0	0	0	0	0	0	0	0	0	0	0
Solyc01g009900.2.1	122	F	2	A	0	0	0	0	0	0	0.30103	0	0	0	0.30103	0	0	0	0	0	0	0	0	0	0	0	0	0.477121	0.477121	0	0	0	0	0
Solyc01g009910.1.1	122	F	2	A	0	0	0	0	0	0	0.30103	0	0	0	0.30103	0	0	0	0	0	0	0	0	0	0	0	0	0.477121	0	0	0	0	0	0
Solyc01g009920.1.1	122	F	38	L	0	0	0	0	0	0	1.30103	0	0	0	1.30103	0	0	0	0.30103	0	0	0.30103	0.30103	0	0.30103	0	0	1.60206	0	0.30103	0	0	0	0.30103
Solyc01g009930.1.1	32	J	25	D	1.41497	1.04139	1.07918	1.41497	1	1.32222	1.39794	0.954243	1.04139	1.27875	1.20412	1	1.25527	0.90309	1.17609	1.23045	1.39794	1.23045	1.34242	1.11394	1.27875	1.07918	1.27875	1.38021	1.23045	1.11394	1.36173	1.04139	1.04139	1.27875
Solyc01g009940.1.1	49	F	4	D	0	0.30103	0	0.60206	0	0	0.90309	0	0.30103	0	0.90309	0.30103	0.477121	0	0	0	0	0.60206	0.477121	0	0.60206	0	0.30103	1.17609	0.69897	0	0	0	0	0
Solyc01g009950.1.1	2	A	26	B	0	0	0	0	0	0	0.30103	0	0	0.30103	0.477121	0.477121	0	0.30103	0	0.30103	0.30103	0	0.30103	0.477121	0	0	0	0.477121	0	0.30103	0	0.30103	0.30103	0
Solyc01g009960.2.1	122	F	2	A	0	0	0	0	0	0	0.477121	0	0	0	0.477121	0	0	0	0	0	0	0	0	0	0	0	0	0.69897	0	0	0	0	0	0
Solyc01g009970.2.1	9	C	14	C	2.47857	2.34242	2.43136	2.43775	2.40312	2.4014	2.38202	2.45788	2.3927	2.66839	2.66464	2.56229	2.35793	2.31387	2.40824	2.44716	2.58883	2.43457	2.40312	2.35793	2.52763	2.4609	2.46835	2.58433	2.64444	2.72181	2.68664	2.44404	2.40483	2.46389
Solyc01g009980.1.1	2	A	2	A	0	0	0	0	0	0	0	0	0	0	0	0	0	0	0	0	0	0	0	0	0	0	0	0	0	0	0	0	0	0
Solyc01g009990.2.1	11	C	9	C	3.16316	3.04179	3.1529	3.17696	3.10415	3.14613	3.13609	3.25406	3.21669	3.3681	3.45332	3.30728	3.08814	3.01828	3.1364	3.16435	3.25018	3.17782	3.10483	3.13577	3.3294	3.18412	3.17085	3.29115	3.39375	3.45818	3.49346	3.21484	3.18384	3.16524
Solyc01g010000.2.1	1	C	1	C	2.90255	2.97909	2.84073	2.90741	2.87332	2.88081	2.71012	2.86094	2.91803	3.03743	3.05192	2.97451	2.65031	2.79029	2.73078	3.00432	3.06258	2.95617	2.91487	2.87274	2.78888	2.82086	2.79657	2.90037	2.95279	2.98182	2.87737	2.59439	2.46982	2.79865
Solyc01g010010.1.1	122	F	4	D	0	0.30103	0	0	0	0	0	0	0	0	0.30103	0	0	0	0	0	0	0	0	0	0.30103	0.30103	0	0.30103	0	0.30103	0.30103	0	0	0
Solyc01g010020.2.1	39	D	37	D	2.62531	2.58546	2.56229	2.4456	2.4014	2.50243	2.4014	2.41664	2.37291	2.46982	2.53275	2.43457	2.11059	2.15534	2.07188	2.57749	2.71433	2.64542	2.45788	2.43136	2.47712	2.27646	2.33041	2.4014	2.52892	2.50379	2.3962	2.19866	2.12057	2.233
Solyc01g010030.2.1	14	C	1	C	2.60314	2.58995	2.62839	2.73719	2.58433	2.66932	2.6721	2.77232	2.73159	2.97128	2.96614	2.80686	2.67852	2.67578	2.67394	2.72099	2.81558	2.63949	2.70329	2.63246	2.8651	2.74586	2.734	2.90849	2.97128	3.03543	2.95182	2.7679	2.82347	2.81425
Solyc01g010040.2.1	1	C	9	C	3.16997	3.11327	3.10823	3.13001	3.00173	3.10653	2.94841	3.08099	3.055	3.18639	3.20466	3.10312	2.98137	2.96614	3.01703	3.2266	3.25018	3.14953	3.00087	3.02202	3.29336	2.9952	3.02449	3.16613	3.18696	3.23629	3.18441	3.01912	3.07846	3.30557
Solyc01g010050.2.1	1	C	9	C	3.16997	3.11327	3.10823	3.13001	3.00173	3.10653	2.94841	3.08099	3.055	3.18639	3.20466	3.10312	2.98182	2.96661	3.01703	3.2266	3.25018	3.14922	3.00087	3.02202	3.29336	2.9952	3.02449	3.16613	3.18696	3.23629	3.18441	3.01912	3.07882	3.30557
Solyc01g010060.2.1	22	E	28	D	1.89209	1.90309	1.97313	2.19312	2.00432	2.1271	2.3075	2.23553	1.99564	2.1038	2.07918	2.22272	2.38739	2.21219	2.23805	1.8451	2.18184	2.06446	1.92942	1.93952	2.02531	1.91908	2.13672	2.22272	2.33244	2.1959	2.26482	2.47276	2.33445	2.4624
Solyc01g010070.1.1	2	A	2	A	0	0	0	0	0	0	0	0	0	0	0	0	0	0	0	0	0	0	0	0	0	0	0	0	0	0	0	0	0	0
Solyc01g010080.2.1	8	C	42	C	3.70638	3.68142	3.61941	3.75914	3.66295	3.71875	3.64631	3.72452	3.729	3.9207	3.92012	3.832	3.58659	3.71842	3.66436	3.76388	3.80632	3.74927	3.6835	3.75358	3.70036	3.72843	3.72884	3.74671	3.85412	3.85339	3.83398	3.60379	3.39672	3.76462
Solyc01g010090.1.1	2	A	2	A	0	0	0	0	0	0	0	0	0	0	0	0	0	0	0	0	0	0	0	0	0	0	0	0	0	0	0	0	0	0
Solyc01g010100.1.1	2	A	2	A	0	0	0	0	0	0	0	0	0	0	0	0	0	0	0	0	0	0	0	0	0	0	0	0	0	0	0	0	0	0
Solyc01g010110.1.1	2	A	2	A	0	0	0	0	0	0	0	0	0	0	0	0	0	0	0	0	0	0	0	0	0	0	0	0	0	0	0	0	0	0
Solyc01g010120.1.1	2	A	2	A	0	0	0	0	0	0	0	0	0	0	0	0	0	0	0	0	0	0	0	0	0	0	0	0	0	0	0	0	0	0
Solyc01g010130.2.1	9	C	14	C	2.47712	2.4624	2.45788	2.49415	2.45332	2.43297	2.52375	2.59329	2.45179	2.6637	2.69548	2.56585	2.35793	2.31597	2.49969	2.55509	2.62737	2.50243	2.53656	2.44716	2.6464	2.5092	2.47276	2.57403	2.65225	2.66745	2.75435	2.48287	2.43775	2.44871
Solyc01g010140.1.1	2	A	4	D	0	0	0	0	0	0	0	0.30103	0	0.477121	0	0	0.30103	0	0.30103	0	0.30103	0	0.477121	0	0	0	0	0.30103	0	0	0	0	0	0
Solyc01g010150.2.1	9	C	14	C	2.48996	2.45179	2.39094	2.47276	2.38739	2.49136	2.38739	2.52504	2.51322	2.71096	2.66652	2.58883	2.2878	2.24797	2.35218	2.55388	2.63548	2.43616	2.53403	2.42325	2.73159	2.49415	2.50106	2.57403	2.69285	2.79657	2.75891	2.49554	2.4183	2.44716
Solyc01g010160.2.1	2	A	2	A	0	0	0	0	0	0	0	0	0	0	0	0	0	0	0	0	0	0	0	0	0	0	0	0	0	0	0	0	0	0
Solyc01g010170.1.1	2	A	2	A	0	0	0	0	0	0	0	0	0	0	0	0	0	0	0	0	0	0	0	0	0	0	0	0	0	0	0	0	0	0
Solyc01g010180.2.1	135	F	10	C	1.32222	1.14613	0.778151	1.4624	1.36173	1	1.65321	1.4624	1.25527	1.41497	1.36173	1.11394	1.44716	1.20412	1.50515	1.74819	1.89763	1.32222	2.10721	1.82607	1.93952	1.69897	1.74036	1.72428	1.93952	2.1038	1.96848	1.91381	1.83885	2.09691
Solyc01g010190.2.1	9	C	14	C	2.46389	2.38917	2.42325	2.37107	2.27416	2.41996	2.44871	2.55023	2.44091	2.6464	2.72428	2.52244	2.29226	2.26717	2.27875	2.53148	2.58546	2.48572	2.35793	2.31175	2.46389	2.3483	2.39445	2.57634	2.65128	2.67486	2.58995	2.22272	2.32838	2.42325
Solyc01g010200.2.1	14	C	1	C	2.79379	2.77525	2.76118	2.81023	2.66839	2.73957	2.84942	2.94547	2.80209	3.0187	3.13322	2.91169	2.57634	2.56937	2.59106	2.86213	2.89487	2.85491	2.8488	2.75891	2.8704	2.71933	2.80003	2.91062	3.01953	3.0103	2.98989	2.58771	2.55991	2.74819
Solyc01g010210.1.1	2	A	2	A	0	0	0	0	0	0	0	0	0	0.30103	0	0	0	0	0	0	0	0	0	0	0	0	0.30103	0	0	0	0	0	0	0
Solyc01g010220.2.1	10	C	10	C	2.08636	2.07918	2.21484	2.24055	1.99564	2.01703	2.07918	2.29885	2.11059	2.3927	2.33041	2.18469	2.02531	1.92428	1.95424	2.18184	2.28103	2.09342	2.01284	2.17319	2.25285	2.21484	2.24055	2.31387	2.43616	2.44091	2.40654	2.02938	2.17319	2.07188
Solyc01g010230.2.1	1	C	13	C	2.72916	2.71265	2.79865	2.83759	2.63448	2.75358	2.83569	2.97955	2.8651	3.16761	3.1682	3.00988	2.78104	2.78176	2.76042	2.87564	2.93651	2.78675	2.77525	2.75435	2.8651	2.86332	2.9154	2.97128	3.16879	3.22401	3.16554	2.88986	2.93952	2.94002
Solyc01g010240.2.1	2	A	2	A	0	0	0	0	0	0	0	0	0	0	0	0	0	0	0	0	0	0	0	0	0	0	0	0	0	0	0	0	0	0
Solyc01g010250.2.1	144	r	12	G	0.477121	0	0.30103	0.477121	0.30103	0.30103	0.477121	0.477121	0.30103	0.778151	0.477121	0.30103	0.30103	0.30103	0.477121	0.477121	0.778151	0.30103	0	0.69897	0.30103	0.845098	0.30103	0.30103	0.778151	0.778151	0.477121	0.69897	0.778151	0.60206
Solyc01g010260.2.1	79	s	20	I	1	0.69897	0.69897	1.25527	1.11394	1.20412	1.53148	1.27875	1.17609	1.25527	1.32222	0.778151	1.64345	1.50515	1.50515	1.17609	1.20412	1	1.14613	1.27875	0.477121	1.17609	1.43136	1.4624	0.954243	1.34242	0.845098	1.43136	1.74819	1.64345
Solyc01g010270.2.1	11	C	9	C	3.18013	3.15168	3.14208	3.24329	3.12189	3.1329	3.17289	3.27646	3.26102	3.44809	3.46419	3.32305	3.11561	3.14301	3.13672	3.27531	3.34908	3.26482	3.18554	3.15503	3.24895	3.2052	3.19976	3.36305	3.47305	3.55376	3.44154	3.21005	3.15014	3.24576
Solyc01g010280.2.1	112	t	26	B	0.477121	0	0	0.30103	0.60206	0	0	0.30103	0.477121	0.30103	0	0.60206	0	0	0	0	0	0	0	0.30103	0.69897	0	0	0.30103	0	0	0.30103	0	0.30103	0
Solyc01g010290.2.1	1	C	13	C	3.02531	2.92376	2.92993	2.98272	2.92117	2.9489	2.98945	3.13162	3.06744	3.32469	3.27898	3.17202	2.95279	2.95036	3.00303	2.97267	3.10823	3.00389	2.98318	2.99957	3.00988	3.0013	2.99957	3.13956	3.27784	3.25212	3.20058	2.99034	2.95182	3.04805
Solyc01g010300.1.1	122	F	4	D	0.30103	0	0	0	0	0	0.30103	0.30103	0	0	0	0	0	0	0	0	0	0	0.30103	0	0	0	0	0	0	0	0	0	0	0
Solyc01g010310.2.1	1	C	13	C	2.98227	2.75358	2.92012	2.93651	2.89042	2.92942	2.943	3.06408	2.989	3.17435	3.25959	3.12418	2.85974	2.67486	2.87157	2.93551	3.02898	2.94596	3.02572	2.89818	3.19257	3.03743	2.90956	3.04805	3.17667	3.21378	3.31429	2.91751	2.88536	2.91062
Solyc01g010320.1.1	2	A	2	A	0	0	0	0	0	0	0	0	0	0	0	0	0	0	0	0	0	0	0	0	0	0	0	0	0	0	0	0	0	0
Solyc01g010330.1.1	2	A	2	A	0	0	0	0	0	0	0	0	0	0	0.30103	0	0	0	0	0	0	0	0	0	0	0	0	0	0	0	0	0	0	0
Solyc01g010340.1.1	2	A	26	B	0	0	0	0	0	0	0.30103	0	0	0.69897	0	0	0	0	0	0	0.845098	0	0	0	0	0	0	0	0	0	0	0.30103	0	0.30103
Solyc01g010350.2.1	1	C	13	C	3.03782	2.9196	2.89321	3.07335	2.86451	2.96567	2.95569	3.05038	2.92942	3.13066	3.17493	3.10653	2.8109	2.92942	2.8293	2.96661	3.11561	3.10072	2.76716	2.99388	2.82672	2.98453	2.95424	3.03463	3.00604	3.08422	3.07628	2.82086	2.60638	3.05192
Solyc01g010360.2.1	2	A	2	A	0	0	0	0	0	0	0	0	0	0	0	0	0	0	0	0	0	0	0	0	0	0	0	0	0	0	0	0	0	0
Solyc01g010370.2.1	14	C	14	C	2.48996	2.39094	2.46389	2.46835	2.4183	2.48996	2.39794	2.49276	2.4456	2.70329	2.70842	2.5966	2.4456	2.37658	2.51587	2.50651	2.66839	2.45179	2.55145	2.44091	2.68842	2.50106	2.3962	2.5966	2.66087	2.76193	2.75511	2.55267	2.5302	2.39445
Solyc01g010380.2.1	2	A	2	A	0	0	0	0	0	0	0	0	0	0	0	0	0	0	0	0	0	0	0	0	0	0	0	0	0	0	0	0	0	0
Solyc01g010390.2.1	14	C	13	C	2.53403	2.68215	2.67943	2.73239	2.53656	2.63448	2.59439	2.77452	2.68931	2.9489	2.77379	2.68574	2.51455	2.58995	2.60638	2.75435	2.79796	2.72263	2.7332	2.62737	2.67302	2.7679	2.77887	2.87506	2.87099	3.04844	2.95182	2.69108	2.60423	2.75358
Solyc01g010400.1.1	2	A	2	A	0	0	0	0	0	0	0	0	0	0	0	0	0	0	0	0	0	0	0	0	0	0	0	0	0	0	0	0	0	0
Solyc01g010410.2.1	3	q	35	n	0.30103	0.30103	0.30103	0	0.477121	0.30103	0	0.69897	0	0.60206	0	0	0	0.30103	0.477121	0.69897	0.477121	0.30103	0	0.477121	0.30103	0.30103	0.30103	0.60206	0.477121	0.477121	0.30103	0.30103	0.30103	0.30103
Solyc01g010420.2.1	91	J	46	D	1.8451	1.97772	1.75587	1.90309	1.89763	2.0086	1.66276	1.73239	1.91381	2.08636	1.86923	1.94939	1.77815	2.04532	1.88649	2.0086	2.02119	2.02119	1.98227	1.95904	1.65321	1.65321	1.72428	1.88081	1.88649	1.9345	1.81954	1.82607	1.50515	2.0569
Solyc01g010430.2.1	14	C	1	C	2.74663	2.73719	2.68753	2.7767	2.67578	2.85854	2.74273	2.80754	2.77232	2.88986	2.84819	2.79796	2.69984	2.68842	2.72428	2.82151	2.84942	2.76938	2.73239	2.71012	2.87448	2.72181	2.74896	2.84198	2.91381	2.95521	2.85491	2.82151	2.71096	2.91009
Solyc01g010440.2.1	11	C	9	C	3.26245	3.17725	3.2398	3.22557	3.1685	3.24204	3.17984	3.32056	3.20222	3.40261	3.47871	3.39655	3.14922	3.09934	3.1486	3.28758	3.37822	3.26387	3.2615	3.16909	3.48187	3.2071	3.22479	3.29491	3.39742	3.42943	3.47857	3.1427	3.16732	3.21722
Solyc01g010450.1.1	2	A	2	A	0	0	0	0	0	0	0	0	0	0	0	0	0	0	0	0	0	0	0	0	0	0	0	0	0	0	0	0	0	0
Solyc01g010460.2.1	10	C	10	C	2.03342	1.90849	1.94448	2.0607	2.0086	1.97772	2	2.09691	1.92428	2.20683	2.22531	2.18184	2.02531	1.94448	2.09691	2.07188	2.17026	2.07188	2.1038	1.97772	2.26717	2.03342	2.1038	2.11059	2.23553	2.30103	2.27416	2.06819	2.07918	2.07918
Solyc01g010470.2.1	52	C	10	C	1.88081	1.6721	1.78533	1.72428	1.76343	1.81291	1.81291	1.81291	1.78533	2.07188	2.14301	1.91908	1.716	1.78533	1.90849	1.85733	1.97313	1.76343	1.86923	1.8451	2.07918	1.79934	1.80618	1.95904	2.04532	2.16435	2.09691	1.86332	1.81954	1.8451
Solyc01g010480.2.1	115	J	8	G	1.17609	1.14613	1	1.43136	1.25527	1.04139	1.27875	1.34242	1.27875	1.4624	1.38021	1.25527	1.27875	1.53148	1.14613	1.5682	1.34242	1.27875	1.30103	1.07918	1.41497	1.34242	1.41497	1.64345	1.65321	1.96848	1.54407	1.50515	1.716	1.39794
Solyc01g010490.2.1	100	q	2	A	0.30103	0	0	0.30103	0.477121	0.30103	0.477121	0	0	0	0	0	0.30103	0	0.30103	0	0.30103	0	0	0	0	0	0	0.30103	0	0	0	0.30103	0.30103	0
Solyc01g010500.1.1	2	A	4	D	0	0	0	0	0	0	0	0	0	0	0	0	0	0	0	0	0	0	0	0	0.30103	0	0	0	0	0	0	0	0	0
Solyc01g010510.2.1	55	H	10	C	1.76343	1.75587	1.79934	1.8451	1.78533	1.80618	1.90309	1.97313	1.82607	2.03342	2.01703	1.99564	1.83885	1.6902	1.92942	1.8451	1.94448	1.85733	1.8451	1.81954	2.06446	1.80618	1.81954	1.92942	2.02119	2.07555	2.17319	1.81291	1.81954	1.80618
Solyc01g010520.2.1	10	C	10	C	1.98227	1.88649	1.92942	2.12385	2.00432	1.91381	1.79934	2.01703	2.13672	2.24055	2.09691	2.07188	1.94448	1.82607	2.03342	2.06446	2.11394	1.98677	2.19312	2.03743	2.26717	2.15229	2.09342	2.29226	2.4183	2.46538	2.32838	2.19033	2.21484	2.15836
Solyc01g010530.1.1	4	q	2	A	0	0	0.477121	0	0	0	0	0	0	0	0	0	0	0	0	0	0	0	0	0	0	0	0	0	0.30103	0	0	0	0	0
Solyc01g010540.2.1	11	C	9	C	3.077	2.98498	3.13066	3.15442	3.07225	3.07882	3.09795	3.26975	3.17348	3.38507	3.42586	3.33183	3.04179	2.94988	3.06446	3.07846	3.24674	3.11727	3.12483	3.0892	3.33786	3.16909	3.22167	3.29447	3.41664	3.45117	3.50745	3.1427	3.16017	3.16997
Solyc01g010550.1.1	112	t	4	D	0	0	0	0.69897	0	0	0	0.845098	0	0.69897	0.477121	0.477121	0	0	0	0.477121	0	0	0	0.477121	0	0	0.477121	0	0	0	0	0	0	0
Solyc01g010570.2.1	9	C	14	C	2.5977	2.53529	2.55509	2.52634	2.4456	2.549	2.47857	2.63043	2.5682	2.67852	2.73878	2.61278	2.34439	2.41996	2.45484	2.66181	2.69373	2.55509	2.49831	2.4843	2.64542	2.52244	2.50106	2.5955	2.70842	2.73078	2.68034	2.40993	2.38202	2.48001
Solyc01g010580.2.1	8	C	9	C	3.50691	3.41414	3.53668	3.52724	3.43823	3.49332	3.50651	3.68529	3.57519	3.77415	3.86058	3.75113	3.46359	3.39533	3.53071	3.53945	3.65254	3.5392	3.51733	3.46879	3.76193	3.57921	3.59218	3.68332	3.81305	3.85089	3.89966	3.54469	3.56015	3.55703
Solyc01g010590.2.1	1	C	13	C	2.88762	2.86034	2.81224	2.86806	2.78176	2.87737	2.87448	2.95713	2.91434	3.08243	3.10924	3.01072	2.79309	2.79518	2.87216	2.92583	3.00303	2.88818	2.90634	2.82086	2.95134	2.85794	2.89042	2.97451	3.07954	3.10517	3.06032	2.85003	2.81491	2.95569
Solyc01g010600.2.1	45	F	48	H	1.27875	0	0.60206	0.60206	0.90309	0.778151	0.845098	0.845098	0.477121	0.69897	0.778151	0.477121	0	0.477121	0.477121	0.778151	0.778151	0.477121	0.60206	0.30103	1.07918	0.477121	0.477121	0.477121	0.845098	1.23045	1.04139	0.778151	0.30103	0.477121
Solyc01g010610.1.1	80	o	2	A	0	0	0	0	0	0.30103	0	0	0	0	0	0	0	0.30103	0	0	0	0	0	0	0	0	0	0	0	0	0	0	0	0
Solyc01g010630.1.1	2	A	2	A	0	0	0	0	0	0	0	0	0	0	0	0	0	0	0	0	0	0	0	0	0	0	0	0	0	0	0	0	0	0
Solyc01g010640.2.1	1	C	13	C	2.75891	2.76716	2.75511	2.83187	2.68574	2.80003	2.79796	2.92012	2.90309	3.07555	3.13098	3.00518	2.86747	2.88705	2.83506	2.92531	2.94399	2.8451	2.74194	2.75282	2.82151	2.81823	2.81023	2.94002	3.10243	3.12872	3.02036	2.81558	2.76716	2.97451
Solyc01g010650.2.1	14	C	13	C	2.80072	2.80821	2.73878	2.76567	2.70586	2.74819	2.71933	2.85612	2.82086	2.96942	2.97681	2.89818	2.66745	2.76864	2.67578	2.86332	2.92117	2.82282	2.72673	2.73719	2.85126	2.80821	2.82672	2.90472	2.95231	3.02531	2.97635	2.69897	2.66181	2.84942
Solyc01g010660.2.1	9	C	14	C	2.44091	2.42813	2.43457	2.51587	2.36922	2.44091	2.41996	2.52634	2.4456	2.69984	2.63749	2.4843	2.35411	2.30963	2.31387	2.53529	2.59106	2.48001	2.43457	2.38917	2.64836	2.53782	2.52114	2.57403	2.67852	2.63144	2.64345	2.31806	2.33646	2.48996
Solyc01g010670.1.1	2	A	2	A	0	0	0	0	0	0	0	0	0	0	0	0	0	0	0	0	0	0	0	0	0	0	0	0	0	0	0	0	0.477121	0
Solyc01g010680.1.1	2	A	2	A	0	0	0	0	0	0	0	0	0	0.30103	0	0	0	0	0	0.30103	0.30103	0	0	0	0	0	0	0	0	0.477121	0.30103	0	0.778151	0.30103
Solyc01g010690.1.1	30	s	2	A	0	0	0	0.477121	0	0.30103	0	0.69897	0	0.30103	0	0.30103	0.30103	0	0	0	0	0	0	0	0	0.30103	0.477121	0	0.30103	0.30103	0.30103	0.30103	0.60206	0.30103
Solyc01g010700.2.1	121	C	11	H	1.43136	1.68124	1.47712	1.74036	1.44716	1.54407	1.59106	1.6902	1.6721	1.88649	1.6721	1.716	1.44716	1.68124	1.47712	2.07188	1.70757	1.60206	1.61278	1.70757	1.90309	1.80618	1.81291	1.97313	2.07188	2.30963	1.97313	1.99564	1.8451	1.8451
Solyc01g010710.2.1	14	C	13	C	2.8055	2.78746	2.79727	2.84011	2.73719	2.76864	2.77012	2.77012	2.84696	2.98227	3.00988	2.87795	2.65225	2.71096	2.7574	2.902	2.96708	2.82607	2.79169	2.7185	2.88423	2.86332	2.85065	2.92531	3.03141	3.10958	3.03342	2.79169	2.72099	2.78176
Solyc01g010720.2.1	9	C	14	C	2.38561	2.41162	2.27416	2.38917	2.28556	2.34242	2.40312	2.4014	2.36173	2.549	2.6637	2.53403	2.27416	2.2878	2.42651	2.30963	2.49554	2.42813	2.42813	2.30103	2.46982	2.38382	2.32015	2.43457	2.42813	2.4456	2.51983	2.36549	2.22789	2.40483
Solyc01g010730.1.1	24	C	25	D	1.5563	1.49136	1.34242	1.51851	1.43136	1.49136	1.39794	1.34242	1.38021	1.59106	1.51851	1.5563	1.27875	1.47712	1.43136	1.49136	1.47712	1.5563	1.70757	1.36173	1.34242	1.17609	1.30103	1.32222	1.43136	1.39794	1.54407	1.41497	1.27875	1.44716
Solyc01g010740.2.1	3	q	38	L	0.30103	0	0.477121	0.30103	0	0.477121	0	0.30103	0	0	0	0.60206	0.60206	0	0.30103	0	0	0	0	0.30103	0.30103	0	0.69897	0	0.477121	0	0	0	0.778151	0
Solyc01g010750.2.1	25	C	42	C	3.75351	3.74218	3.75366	3.81697	3.71975	3.73576	3.72016	3.86195	3.8202	4.0423	4.0683	3.92819	3.69671	3.76522	3.708	3.8632	3.94136	3.82138	3.7608	3.7432	3.83715	3.79955	3.80733	3.93917	4.06837	4.11227	4.00402	3.79302	3.75266	3.85358
Solyc01g010760.2.1	8	C	9	C	3.58984	3.52323	3.56526	3.60163	3.54962	3.6131	3.59129	3.69714	3.61363	3.78561	3.8554	3.77093	3.49651	3.49527	3.53161	3.55315	3.6852	3.60938	3.56265	3.57345	3.65495	3.56194	3.57749	3.67495	3.76908	3.77122	3.80963	3.54008	3.44028	3.66445
Solyc01g010770.2.1	39	D	46	D	2.32838	2.45484	2.27875	2.29667	2.12057	2.29003	2.02119	2.30535	2.21748	2.16435	2.29226	2.22789	2.04922	2.14613	2.07918	2.61172	2.50106	2.43136	2.09691	2.09691	2.46389	2.233	2.17026	2.36173	2.26007	2.233	2.32838	1.91381	1.83251	2.41664
Solyc01g010780.2.1	1	C	13	C	3.0026	3.0103	3.00604	3.07518	2.99255	3.01787	3.0406	3.15473	3.08171	3.25983	3.30276	3.17782	2.98811	3.05346	3.00518	3.13988	3.20439	3.08743	2.99211	3.01787	3.09552	3.03262	3.06183	3.19921	3.28803	3.32449	3.24846	3.01787	3.01326	3.17754
Solyc01g010790.1.1	2	A	2	A	0	0	0	0	0	0	0	0	0	0	0	0	0	0	0	0	0	0	0	0	0	0	0	0	0	0	0	0	0	0
Solyc01g010800.1.1	2	A	4	D	0	0	0	0	0.30103	0	0	0	0.30103	0	0	0	0	0.30103	0	0	0	0	0	0	0.30103	0.30103	0	0	0	0.30103	0.477121	0	0	0
Solyc01g010810.2.1	9	C	14	C	2.46687	2.37658	2.52504	2.52114	2.39445	2.4133	2.49136	2.59879	2.49415	2.74273	2.74507	2.60853	2.46389	2.39967	2.43616	2.45939	2.5832	2.49136	2.43297	2.4133	2.62221	2.54033	2.54158	2.63043	2.70157	2.73719	2.74115	2.43136	2.45332	2.47857
Solyc01g010820.2.1	11	C	9	C	3.15685	3.11227	3.10585	3.15503	3.12189	3.19368	3.12189	3.22246	3.18893	3.36286	3.37912	3.273	3.04179	3.0086	3.09864	3.17348	3.2971	3.17667	3.16495	3.15229	3.24055	3.14613	3.17406	3.25018	3.33425	3.40858	3.36754	3.09864	3.06558	3.13767
Solyc01g010830.2.1	14	C	14	C	2.54033	2.48287	2.48996	2.57054	2.51587	2.55871	2.48714	2.64542	2.50786	2.74974	2.80754	2.68842	2.38382	2.48001	2.54531	2.63144	2.68034	2.5611	2.51055	2.52634	2.60097	2.50515	2.53656	2.64738	2.8055	2.8109	2.75967	2.49554	2.48572	2.60531
Solyc01g010840.1.1	2	A	2	A	0	0	0	0	0	0	0	0	0	0	0	0	0	0	0	0	0	0	0	0	0	0	0	0	0	0	0	0	0	0
Solyc01g010850.1.1	2	A	2	A	0	0	0	0	0	0	0	0	0	0	0	0	0	0	0	0	0	0	0	0	0	0	0	0	0	0	0	0	0	0
Solyc01g010860.2.1	14	C	1	C	2.77887	2.71767	2.7007	2.72016	2.65992	2.74896	2.68842	2.80414	2.77815	2.89098	2.93702	2.86688	2.59439	2.62531	2.62531	2.8014	2.84819	2.77452	2.7356	2.7332	2.72916	2.67943	2.66932	2.83442	2.935	2.99957	2.9345	2.69197	2.54283	2.716
Solyc01g010870.2.1	11	C	9	C	3.2159	3.20817	3.1532	3.30211	3.17811	3.22763	3.18355	3.32469	3.28262	3.48058	3.45803	3.38148	3.15957	3.21139	3.21958	3.28488	3.35736	3.23754	3.2418	3.23401	3.28847	3.25696	3.25551	3.36361	3.44809	3.48244	3.43393	3.20385	3.13001	3.32715
Solyc01g010880.2.1	9	C	14	C	2.56229	2.51455	2.48855	2.49136	2.44716	2.54283	2.52763	2.5563	2.48287	2.65801	2.72673	2.6721	2.40654	2.37291	2.48001	2.55871	2.64444	2.62118	2.49693	2.45332	2.54407	2.45484	2.47422	2.55751	2.65801	2.70672	2.62941	2.38917	2.37291	2.549
Solyc01g010890.2.1	13	I	4	D	0.30103	0.30103	0	0	0	0.30103	0	0	0.477121	0.30103	0.30103	0	0	0.30103	0.477121	0	0	0	0.30103	0.30103	0	0	0	0.477121	0	0	0	0	0	0
Solyc01g010900.2.1	60	F	7	C	1.30103	1.23045	1.14613	1.14613	1.17609	1.57978	1.60206	1.65321	1.62325	1.68124	1.92428	1.6721	1.36173	1.04139	1.17609	1.43136	1.61278	1.41497	1.77815	1.73239	1.5563	1.41497	1.66276	1.76343	1.89209	2	1.89763	1.53148	1.04139	1.65321
Solyc01g010910.1.1	2	A	16	H	0	0	0	0	0	0	0	0.30103	0.477121	0	0	0.30103	0.30103	0	0.30103	0.69897	0.477121	0	0	0.30103	0.30103	0.477121	0	0.30103	0.60206	0.60206	0.30103	0.477121	0	0.30103
Solyc01g010920.1.1	55	H	10	C	1.85126	1.74819	1.89763	1.82607	1.83885	1.81291	1.86923	1.9345	1.81291	2.00432	2.06446	1.94939	1.76343	1.73239	1.74036	1.716	1.99123	1.90309	1.83885	1.75587	2.0086	1.8451	1.85126	1.8451	2.09342	2.04139	1.92942	1.8451	1.70757	1.89209
Solyc01g010930.2.1	62	t	14	C	2.14301	2.18469	2.00432	2.22789	2.1038	2.17898	2.17898	2.18469	2.17026	2.27646	2.32634	2.1959	2.08279	2.12385	2.20683	2.13033	2.15836	2.14613	2.17898	2.16137	2.23045	2.1271	2.11394	2.2014	2.20952	2.29447	2.2878	2.11059	2.06446	2.21484
Solyc01g010940.2.1	11	C	9	C	3.20871	3.10857	3.17464	3.17085	3.13354	3.17231	3.1682	3.22943	3.18441	3.33405	3.39235	3.30514	3.077	3.05423	3.13513	3.17173	3.29425	3.21458	3.21165	3.12743	3.22814	3.15259	3.16197	3.25285	3.34084	3.35698	3.38057	3.1176	3.05231	3.19811
Solyc01g010950.2.1	52	C	10	C	1.92428	1.90309	1.87506	2.03342	1.75587	2.01284	1.96379	1.99123	2.03743	2.20683	2.14922	2.08636	1.716	1.716	1.83251	2.08991	2.02119	1.85733	2.03342	1.85126	2.16732	2.03743	1.97772	2.16137	2.25285	2.29447	2.11394	1.8451	1.94448	2
Solyc01g010960.1.1	14	C	1	C	2.58546	2.43775	2.58659	2.60638	2.62221	2.59218	2.62737	2.74429	2.71684	2.81491	2.93146	2.81558	2.58771	2.45025	2.47857	2.51983	2.76268	2.57978	2.60746	2.57171	2.88705	2.73159	2.71433	2.78247	2.88874	2.91009	3.02449	2.67943	2.65418	2.71349
Solyc01g010970.2.1	9	C	14	C	2.22789	2.20412	2.14613	2.32428	2.17026	2.3075	2.33244	2.37291	2.24055	2.50106	2.43616	2.37475	2.33846	2.25527	2.24551	2.33041	2.36922	2.26007	2.27646	2.27416	2.36549	2.34242	2.38561	2.36549	2.47567	2.63347	2.52244	2.42975	2.36361	2.26951
Solyc01g010980.1.1	2	A	2	A	0	0	0	0	0	0	0	0	0	0	0	0	0	0	0	0	0	0	0	0	0	0	0	0	0	0	0	0	0	0
Solyc01g010990.2.1	14	C	1	C	2.55509	2.549	2.51983	2.6637	2.54531	2.5977	2.62428	2.65321	2.62428	2.77159	2.73957	2.67852	2.50651	2.45939	2.60314	2.63144	2.71265	2.55267	2.63649	2.59439	2.74273	2.64542	2.65031	2.72428	2.79309	2.83696	2.75435	2.6149	2.62531	2.58206
Solyc01g011000.2.1	25	C	42	C	3.78204	3.67514	3.80536	3.81604	3.72509	3.77981	3.77656	3.93626	3.83289	4.01978	4.10462	4.00043	3.70226	3.64856	3.74123	3.7707	3.91137	3.79141	3.8173	3.75747	3.98232	3.82295	3.83506	3.92096	4.07379	4.08318	4.15767	3.80353	3.80366	3.86118
Solyc01g011010.2.1	91	J	11	H	1.86923	1.60206	1.68124	1.83251	1.85126	1.86332	1.93952	1.99564	1.88649	1.96379	2.11394	1.9345	1.74036	1.64345	1.8451	1.73239	1.83885	1.80618	1.69897	1.86923	1.90849	1.74819	1.81954	1.89763	1.97772	1.98677	2.11727	1.70757	1.74819	1.68124
Solyc01g011020.1.1	2	A	2	A	0	0	0	0	0	0	0	0	0	0	0	0	0	0	0	0	0	0	0	0	0	0	0	0	0	0	0	0	0	0
Solyc01g011030.2.1	10	C	14	C	2.33445	2.31597	2.2833	2.35603	2.24551	2.36361	2.31387	2.40483	2.36361	2.45637	2.52114	2.40654	2.17026	2.17609	2.1271	2.40312	2.50515	2.33646	2.33041	2.32428	2.47712	2.29885	2.32428	2.39094	2.49136	2.54283	2.55023	2.24797	2.23553	2.26482
Solyc01g011040.2.1	11	C	9	C	3.28103	3.1784	3.25066	3.29336	3.21085	3.2887	3.2403	3.33445	3.29469	3.48841	3.47334	3.3995	3.20898	3.15412	3.2071	3.25983	3.39305	3.27416	3.30963	3.25551	3.42553	3.30471	3.29491	3.38256	3.48629	3.53314	3.52284	3.2783	3.2492	3.31765
Solyc01g011050.2.1	2	A	2	A	0	0	0	0	0	0	0	0	0	0	0	0	0	0	0	0	0	0	0	0	0	0	0	0	0	0	0	0	0	0
Solyc01g011060.1.1	70	F	35	n	0	0.30103	0	0	0	0.30103	0.69897	0.30103	0.30103	0	0.477121	0.30103	0.30103	0.60206	0	0.30103	0.477121	0	0	0.60206	0.30103	0	0.477121	0.30103	0.30103	0.30103	0	0.30103	0.30103	0
Solyc01g011070.1.1	2	A	2	A	0	0	0	0	0	0	0	0	0	0	0	0	0	0	0	0	0	0	0	0	0	0	0	0	0	0	0	0	0	0
Solyc01g011080.2.1	55	H	46	D	2.0086	1.95904	1.91381	2.0086	1.96848	1.89209	1.86332	2.08991	1.88649	2.0607	2.01703	1.93952	1.63347	1.73239	1.74819	2.15836	2.14922	2.07188	1.91908	1.96848	1.95904	1.94448	2.0086	1.99123	2.05308	2.0569	1.93952	1.73239	1.62325	1.75587
Solyc01g011090.2.1	73	t	1	C	2.57749	2.5832	2.43297	2.64246	2.62737	2.68931	2.66276	2.58771	2.59106	2.66087	2.67578	2.65128	2.68395	2.62941	2.67394	2.58995	2.68931	2.57978	2.6902	2.63246	2.57749	2.59879	2.62941	2.67669	2.60638	2.71933	2.67025	2.74351	2.72835	2.72016
Solyc01g011100.2.1	11	C	9	C	3.14457	3.09167	3.086	3.12743	3.11694	3.17289	3.14051	3.22737	3.16554	3.36078	3.36192	3.29248	3.14239	3.11428	3.17782	3.15746	3.28217	3.16761	3.1427	3.14364	3.28466	3.13862	3.16584	3.23955	3.31133	3.39794	3.38435	3.22737	3.18808	3.2071
Solyc01g011110.1.1	2	A	2	A	0	0	0	0	0	0	0	0	0	0	0	0	0	0	0	0	0	0	0	0	0	0	0	0	0	0	0	0	0	0
Solyc01g011130.1.1	2	A	2	A	0	0	0	0	0	0	0	0	0	0	0	0	0	0	0	0	0	0	0	0	0	0	0	0	0	0	0	0	0	0
Solyc01g011150.1.1	4	q	2	A	0	0	0	0	0.30103	0	0	0	0	0	0	0	0	0	0	0	0	0	0.30103	0	0	0	0	0	0.30103	0	0	0.30103	0	0
Solyc01g011170.1.1	2	A	4	D	0	0	0	0	0	0	0	0	0	0	0	0	0	0	0	0	0	0.30103	0	0	0	0	0	0	0	0	0	0	0	0
Solyc01g011180.1.1	131	o	15	G	0.778151	0.845098	1.04139	0.90309	0.954243	1.14613	1	1.04139	1.11394	0.954243	0.69897	0.778151	0.845098	1.14613	1.04139	0.90309	0.90309	1.04139	0.778151	1	0.69897	0.90309	0.954243	1	1.14613	0.845098	0.69897	0.954243	1.04139	1
Solyc01g011190.1.1	2	A	2	A	0	0	0	0	0	0	0	0	0	0	0	0	0	0	0	0	0	0	0	0	0	0	0	0	0	0	0	0	0	0
Solyc01g011200.2.1	12	C	44	H	0.477121	0.954243	1.07918	1.07918	0.778151	1.04139	0.954243	0.90309	1.04139	1.17609	1.27875	1.17609	0.845098	1	1.11394	1.11394	0.778151	0.90309	0.954243	0.60206	0.954243	0.954243	0.90309	0.954243	1.34242	1.27875	1.17609	1.14613	1.07918	1.07918
Solyc01g011220.1.1	12	C	44	H	0.778151	0.60206	0.60206	1	0.778151	0.60206	0.778151	0.90309	0.90309	1.20412	1.30103	1	0.845098	1	1.07918	0.845098	1.14613	0.954243	0.90309	0.69897	0.60206	0.845098	0.954243	0.90309	1.17609	1.20412	1.14613	0.954243	1	1.11394
Solyc01g011230.2.1	58	J	17	K	0.69897	0.69897	0.477121	0.60206	0.90309	1	0.60206	0.30103	0.477121	0.90309	0.954243	0.90309	0.778151	0.778151	0.90309	0.954243	0.69897	0.778151	0.845098	0.69897	0.845098	0.477121	0.90309	1.04139	0.69897	0.90309	0.69897	0.845098	0.778151	1.20412
Solyc01g011240.1.1	2	A	2	A	0	0	0	0	0	0	0	0	0	0	0	0	0	0	0	0	0	0	0	0	0	0	0	0	0	0	0	0	0	0
Solyc01g011250.1.1	2	A	2	A	0	0	0	0	0	0	0	0	0	0	0	0	0	0	0	0	0	0	0	0	0	0	0	0	0	0	0	0	0	0
Solyc01g011260.1.1	2	A	2	A	0	0	0	0	0	0	0	0	0	0	0	0	0	0	0	0	0	0	0	0	0	0	0	0	0	0	0	0	0	0
Solyc01g011270.1.1	2	A	2	A	0	0	0	0	0	0	0	0	0	0	0	0	0	0	0	0	0	0	0	0	0	0	0	0	0	0	0	0	0	0
Solyc01g011280.1.1	2	A	2	A	0	0	0	0	0	0	0	0	0	0	0	0	0	0	0	0	0	0	0	0	0	0	0	0	0	0	0	0	0	0
Solyc01g011290.1.1	2	A	2	A	0	0	0	0	0	0	0	0	0	0	0	0	0	0	0	0	0	0	0	0	0	0	0	0	0	0	0	0	0	0
Solyc01g011300.1.1	2	A	2	A	0	0	0	0	0	0	0	0	0	0	0	0	0	0	0	0	0	0	0	0	0	0	0	0	0	0	0	0	0	0
Solyc01g011310.1.1	2	A	2	A	0	0	0	0	0	0	0	0	0	0	0	0	0	0	0	0	0	0	0	0	0	0	0	0	0	0	0	0	0	0
Solyc01g011320.1.1	2	A	2	A	0	0	0	0	0	0	0	0	0	0	0	0	0	0	0	0	0	0	0	0	0	0	0	0	0	0	0	0	0	0
Solyc01g011330.1.1	2	A	2	A	0	0	0	0	0	0	0	0	0	0	0	0	0	0	0	0	0	0	0	0	0	0	0	0	0	0	0	0	0	0
Solyc01g011340.2.1	11	C	9	C	3.36418	3.29535	3.32818	3.39217	3.30168	3.34341	3.31848	3.39724	3.36754	3.55534	3.5799	3.45728	3.23528	3.24304	3.30363	3.40432	3.49471	3.40123	3.35851	3.3294	3.40432	3.33224	3.33244	3.44623	3.55121	3.58047	3.53618	3.28758	3.27485	3.3707
Solyc01g011350.2.1	11	C	9	C	3.23779	3.20629	3.20466	3.2615	3.17464	3.25091	3.27045	3.33486	3.28081	3.53605	3.53224	3.44747	3.21696	3.23325	3.29863	3.26717	3.3518	3.26411	3.24477	3.24254	3.27508	3.22943	3.233	3.34635	3.51614	3.51481	3.47625	3.21059	3.19229	3.3006
Solyc01g011370.1.1	2	A	2	A	0	0	0	0	0	0	0	0	0	0	0	0	0	0	0	0	0	0	0	0	0	0	0	0	0	0	0	0	0	0
Solyc01g011390.2.1	2	A	2	A	0	0	0	0	0	0	0	0	0	0	0	0	0	0	0	0	0	0	0	0	0	0	0	0	0	0	0	0	0	0
Solyc01g011400.1.1	2	A	2	A	0	0	0	0	0	0	0	0	0	0	0	0	0	0	0	0	0	0	0	0	0	0	0	0	0	1.20412	0	0	0	0
Solyc01g011410.1.1	84	E	20	I	1.75587	1.74819	1.91381	1.78533	1.86332	1.76343	2.08279	1.91381	1.70757	1.99564	1.8451	1.68124	2.11727	2	2.15534	1.90849	1.87506	1.65321	1.77815	1.80618	1.60206	1.83885	2.03342	1.99564	1.75587	1.92428	1.88081	2.13672	2.13354	2.11727
Solyc01g011420.1.1	76	J	39	J	0.60206	0.69897	0.69897	0.90309	0.845098	0.778151	0.845098	1.14613	0.778151	1.17609	1	1.11394	0.477121	0.845098	0.845098	0.477121	0.90309	0.69897	1.04139	0.30103	1.07918	0.477121	0.778151	1	0.60206	1.14613	0.60206	0.30103	0.778151	0.845098
Solyc01g011430.2.1	14	C	1	C	2.63043	2.58771	2.48572	2.66558	2.65418	2.70757	2.61595	2.76042	2.65801	2.83315	2.83696	2.73957	2.49831	2.56467	2.54654	2.57054	2.72916	2.68753	2.64444	2.62634	2.55145	2.5966	2.5832	2.70842	2.81358	2.70157	2.70243	2.47712	2.26951	2.6561
Solyc01g011450.1.1	2	A	2	A	0	0	0	0	0	0	0	0	0	0	0	0	0	0	0	0	0	0	0	0	0	0	0	0	0	0	0	0	0	0
Solyc01g011460.1.1	2	A	2	A	0	0	0	0	0	0	0	0	0	0	0	0	0	0	0	0	0	0	0	0	0	0	0	0	0	0	0	0	0	0
Solyc01g011470.1.1	2	A	2	A	0	0	0	0	0	0	0	0	0	0	0	0	0	0	0	0	0	0	0	0	0	0	0	0	0	0	0	0	0	0
Solyc01g011480.1.1	2	A	2	A	0	0	0	0.30103	0	0	0	0	0	0.30103	0	0	0	0.30103	0	0	0	0	0	0	0	0	0	0	0	0	0	0	0	0
Solyc01g011490.1.1	2	A	4	D	0	0	0	0	0	0	0	0	0	0	0	0	0	0	0	0.30103	0	0	0	0	0	0	0.30103	0	0.30103	0	0	0	0	0
Solyc01g011500.1.1	70	F	26	B	0	0.30103	0	0	0	0.30103	0.30103	0	0	0.30103	0	0.30103	0	0	0	0	0	0.30103	0	0	0	0	0	0	0	0	0	0	0	0.30103
Solyc01g011510.2.1	10	C	21	G	1.89209	1.98677	1.8451	2.07555	1.95424	1.96379	1.81291	1.92942	1.94939	2.06819	2.04139	2.01703	1.68124	1.69897	1.8451	1.96379	1.93952	1.72428	1.92428	1.99123	1.82607	2.01703	2.07188	2.21748	2.12385	2.1038	2.13672	2.00432	1.66276	1.96848
Solyc01g011520.1.1	2	A	2	A	0	0	0	0	0	0	0	0	0	0	0	0	0	0	0	0	0	0	0	0	0	0	0	0	0	0	0	0	0	0
Solyc01g011530.1.1	2	A	2	A	0	0	0	0	0	0	0	0	0	0	0	0	0	0	0	0	0	0	0	0	0	0	0	0	0	0	0	0	0	0
Solyc01g011540.1.1	2	A	2	A	0	0	0	0	0	0	0	0	0	0	0	0	0	0	0	0	0	0	0	0	0	0	0	0	0	0	0	0	0	0
Solyc01g012540.1.1	2	A	2	A	0	0	0	0	0	0	0	0	0	0	0	0	0	0	0	0	0	0	0	0	0	0	0	0	0	0	0	0	0	0
Solyc01g012550.1.1	2	A	2	A	0	0	0	0	0	0	0	0	0	0	0	0	0	0	0	0	0	0	0	0	0	0	0	0	0	0	0	0	0	0
Solyc01g012560.1.1	2	A	2	A	0	0	0	0	0	0	0	0	0	0	0	0	0	0	0	0	0	0	0	0	0	0	0	0	0	0	0	0	0	0
Solyc01g012570.1.1	2	A	2	A	0	0	0	0	0	0	0	0	0	0	0	0	0	0	0	0	0	0	0	0	0	0	0	0	0	0	0	0	0	0
Solyc01g012580.1.1	2	A	4	D	0	0	0	0	0	0	0	0	0	0	0	0	0	0	0	0	0.30103	0	0	0	0	0	0	0	0	0	0	0	0	0
Solyc01g012590.1.1	2	A	2	A	0	0	0	0	0	0	0	0	0	0	0	0	0	0	0	0	0	0	0	0	0	0	0	0	0	0	0	0	0	0
Solyc01g012600.1.1	2	A	2	A	0	0	0	0	0	0	0	0	0	0	0	0	0	0	0	0	0	0	0	0	0	0	0	0	0	0	0	0	0	0
Solyc01g012610.1.1	2	A	2	A	0	0	0	0	0	0	0	0	0	0	0	0	0	0	0	0	0	0	0	0	0	0	0	0	0	0	0	0	0	0
Solyc01g012620.1.1	2	A	2	A	0	0	0	0	0	0	0	0	0	0	0	0	0	0	0	0	0	0	0	0	0	0	0	0	0	0	0	0	0	0
Solyc01g012630.1.1	2	A	2	A	0	0	0	0	0	0	0	0	0	0	0	0	0	0	0	0	0	0	0	0	0	0	0	0	0	0	0	0	0	0
Solyc01g012640.1.1	2	A	2	A	0	0	0	0	0	0	0	0	0	0	0	0	0	0	0	0	0	0	0	0	0	0	0	0	0	0	0	0	0	0
Solyc01g012650.1.1	2	A	2	A	0	0	0	0	0	0	0	0	0	0	0	0	0	0	0	0	0	0	0	0	0	0	0	0	0	0	0	0	0	0
Solyc01g012660.1.1	2	A	2	A	0	0	0	0	0	0	0	0	0	0	0	0	0	0	0	0	0	0	0	0	0	0	0	0	0	0	0	0	0	0
Solyc01g012670.1.1	2	A	2	A	0	0	0	0	0	0	0	0	0	0	0	0	0	0	0	0	0	0	0	0	0	0	0	0	0	0	0	0	0	0
Solyc01g012680.1.1	2	A	2	A	0	0	0	0	0	0	0	0	0	0	0	0	0	0	0	0	0	0	0	0	0	0	0	0	0	0	0	0	0	0
Solyc01g012690.1.1	2	A	2	A	0	0	0	0	0	0	0	0	0	0	0	0	0	0	0	0	0	0	0	0	0	0	0	0	0	0	0	0	0	0
Solyc01g012700.2.1	2	A	2	A	0	0	0	0	0	0	0	0	0	0	0	0	0	0	0	0	0	0	0	0	0	0	0	0	0	0	0	0	0	0
Solyc01g012710.1.1	2	A	2	A	0	0	0	0	0	0	0	0	0	0	0	0	0	0	0	0	0	0	0	0	0	0	0	0	0	0	0	0	0	0
Solyc01g012720.1.1	2	A	2	A	0	0	0	0	0	0	0	0	0	0	0	0	0	0	0	0	0	0	0	0	0	0	0	0	0	0	0	0	0	0
Solyc01g012730.1.1	2	A	2	A	0	0	0	0	0	0	0	0	0	0	0	0	0	0	0	0	0	0	0	0	0	0	0	0	0	0	0	0	0	0
Solyc01g012740.1.1	2	A	2	A	0	0	0	0	0	0	0	0	0	0	0	0	0	0	0	0	0	0	0	0	0	0	0	0	0	0	0	0	0	0
Solyc01g012750.1.1	2	A	2	A	0	0	0	0	0	0	0	0	0	0	0	0	0	0	0	0	0	0	0	0	0	0	0	0	0	0	0	0	0	0
Solyc01g012760.1.1	2	A	2	A	0	0	0	0	0	0	0	0	0	0	0	0	0	0	0	0	0	0	0	0	0	0	0	0	0	0	0	0	0	0
Solyc01g013760.1.1	2	A	2	A	0	0	0	0	0	0	0	0	0	0	0	0	0	0	0	0	0	0	0	0	0	0	0	0	0	0	0	0	0	0
Solyc01g013770.1.1	2	A	2	A	0	0	0	0	0	0	0	0	0	0	0	0	0	0	0	0	0	0	0	0	0	0	0	0	0	0	0	0	0	0
Solyc01g013780.1.1	2	A	2	A	0	0	0	0	0	0	0	0	0	0	0	0	0	0	0	0	0	0	0	0	0	0	0	0	0	0	0	0	0	0
Solyc01g013790.1.1	2	A	2	A	0	0	0	0	0	0	0	0	0	0	0	0	0	0	0	0	0	0	0	0	0	0	0	0	0	0	0	0	0	0
Solyc01g013800.1.1	2	A	2	A	0	0	0	0	0	0	0	0	0	0	0	0	0	0	0	0	0	0	0	0	0	0	0	0	0	0	0	0	0	0
Solyc01g013810.1.1	2	A	2	A	0	0	0	0	0	0	0	0	0	0	0	0	0	0	0	0	0	0	0	0	0	0	0	0	0	0	0	0	0	0
Solyc01g013820.1.1	2	A	2	A	0	0	0	0	0	0	0	0	0	0	0	0	0	0	0	0	0	0	0	0	0	0	0	0	0	0	0	0	0	0
Solyc01g013830.1.1	2	A	2	A	0	0	0	0	0	0	0	0	0	0	0	0	0	0	0	0	0	0	0	0	0	0	0	0	0	0	0	0	0	0
Solyc01g013840.1.1	2	A	2	A	0	0	0	0	0	0	0	0	0	0	0	0	0	0	0	0	0	0	0	0	0	0	0	0	0	0	0	0	0	0
Solyc01g013850.1.1	2	A	2	A	0	0	0	0	0	0	0	0	0	0	0	0	0	0	0	0	0	0	0	0	0	0	0	0	0	0	0	0	0	0
Solyc01g013860.1.1	2	A	2	A	0	0	0	0	0	0	0	0	0	0	0	0	0	0	0	0	0	0	0	0	0	0	0	0	0	0	0	0	0	0
Solyc01g013870.1.1	2	A	2	A	0	0	0	0	0	0	0	0	0	0	0	0	0	0	0	0	0	0	0	0	0	0	0	0	0	0	0	0	0	0
Solyc01g013880.1.1	2	A	2	A	0	0	0	0	0	0	0	0	0	0	0	0	0	0	0	0	0	0	0	0	0	0	0	0	0	0	0	0	0	0
Solyc01g013890.1.1	2	A	2	A	0	0	0	0	0	0	0	0	0	0	0	0	0	0	0	0	0	0	0	0	0	0	0	0	0	0	0	0	0	0
Solyc01g013900.2.1	2	A	2	A	0	0	0	0	0	0	0	0	0	0	0	0	0	0	0	0	0	0	0	0	0	0	0	0	0	0	0	0	0	0
Solyc01g013910.1.1	2	A	2	A	0	0	0	0	0	0	0	0	0	0	0	0	0	0	0	0	0	0	0	0	0	0	0	0	0	0	0	0	0	0
Solyc01g013920.1.1	2	A	2	A	0	0	0	0	0	0	0	0	0	0	0	0	0	0	0	0	0	0	0	0	0	0	0	0	0	0	0	0	0	0
Solyc01g013930.1.1	2	A	2	A	0	0	0	0	0	0	0	0	0	0	0	0	0	0	0	0	0	0	0	0	0	0	0	0	0	0	0	0	0	0
Solyc01g013940.1.1	2	A	2	A	0	0	0	0	0	0	0	0	0	0	0	0	0	0	0	0	0	0	0	0	0	0	0	0	0	0	0	0	0	0
Solyc01g013950.1.1	2	A	2	A	0	0	0	0	0	0	0	0	0	0	0	0	0	0	0	0	0	0	0	0	0	0	0	0	0	0	0	0	0	0
Solyc01g013960.1.1	2	A	2	A	0	0	0	0	0	0	0	0	0	0	0	0	0	0	0	0	0	0	0	0	0	0	0	0	0	0	0	0	0	0
Solyc01g013970.1.1	2	A	2	A	0	0	0	0	0	0	0	0	0	0	0	0	0	0	0	0	0	0	0	0	0	0	0	0	0	0	0	0	0	0
Solyc01g013980.1.1	2	A	2	A	0	0	0	0	0	0	0	0	0	0	0	0	0	0	0	0	0	0	0	0	0	0	0	0	0	0	0	0	0	0
Solyc01g013990.1.1	2	A	2	A	0	0	0	0	0	0	0	0	0	0	0	0	0	0	0	0	0	0	0	0	0	0	0	0	0	0	0	0	0	0
Solyc01g014000.1.1	2	A	2	A	0	0	0	0	0	0	0	0	0	0	0	0	0	0	0	0	0	0	0	0	0	0	0	0	0	0	0	0	0	0
Solyc01g014010.1.1	2	A	2	A	0	0	0	0	0	0	0	0	0	0	0	0	0	0	0	0	0	0	0	0	0	0	0	0	0	0	0	0	0	0
Solyc01g014020.1.1	2	A	2	A	0	0	0	0	0	0	0	0	0	0	0	0	0	0	0	0	0	0	0	0	0	0	0	0	0	0	0	0	0	0
Solyc01g014030.1.1	2	A	2	A	0	0	0	0	0	0	0	0	0	0	0	0	0	0	0	0	0	0	0	0	0	0	0	0	0	0	0	0	0	0
Solyc01g014040.1.1	2	A	2	A	0	0	0	0	0	0	0	0	0	0	0	0	0	0	0	0	0	0	0	0	0	0	0	0	0	0	0	0	0	0
Solyc01g014050.1.1	2	A	2	A	0	0	0	0	0	0	0	0	0	0	0	0	0	0	0	0	0	0	0	0	0	0	0	0	0	0	0	0	0	0
Solyc01g014060.1.1	2	A	2	A	0	0	0	0	0	0	0	0	0	0	0	0	0	0	0	0	0	0	0	0	0	0	0	0	0	0	0	0	0	0
Solyc01g014070.1.1	2	A	2	A	0	0	0	0	0	0	0	0	0	0	0	0	0	0	0	0	0	0	0	0	0	0	0	0	0	0	0	0	0	0
Solyc01g014080.1.1	2	A	2	A	0	0	0	0	0	0	0	0	0	0	0	0	0	0	0	0	0	0	0	0	0	0	0	0	0	0	0	0	0	0
Solyc01g014090.1.1	2	A	2	A	0	0	0	0	0	0	0	0	0	0	0	0	0	0	0	0	0	0	0	0	0	0	0	0	0	0	0	0	0	0
Solyc01g014100.2.1	49	F	2	A	0	0	0	0	0	0.60206	0.477121	0	0.477121	0.477121	0.477121	0.477121	0	0	0.30103	0	0	0.477121	0	0	0	0	0	0	0	0.30103	0.477121	0.30103	0	0.69897
Solyc01g014110.2.1	19	G	11	H	1.80618	1.88649	1.716	1.77085	1.75587	1.716	1.74036	1.97313	1.80618	1.95424	1.97313	1.78533	1.38021	1.53148	1.5682	1.86332	1.9345	1.82607	1.716	1.716	1.83251	1.61278	1.65321	1.90849	2.01284	1.86332	1.81954	1.25527	1.47712	1.25527
Solyc01g014120.2.1	52	C	37	D	2.22272	2.17319	2.08991	2.20412	2.04922	2.15836	2.05308	2.23805	2.15534	2.26951	2.38202	2.17609	1.66276	1.80618	1.83251	2.26482	2.35793	2.18752	2.18184	2.17898	2.22789	2.14613	2.08279	2.11394	2.24797	2.17609	2.26717	1.70757	1.5682	1.79239
Solyc01g014130.1.1	122	F	4	D	0	0	0	0	0	0	0.30103	0	0	0	0	0	0	0	0	0.30103	0	0	0	0	0	0	0	0	0	0	0	0	0	0
Solyc01g014140.2.1	137	t	46	D	1.94939	2.07918	1.90849	2.12385	1.98227	1.94939	1.9345	2.07188	1.99123	1.97772	1.98227	1.91908	1.75587	2.13354	1.85126	2.23553	2.18752	2.01284	1.96379	2.04532	1.75587	1.99123	1.97772	2.11727	2.01703	2.04922	2.02119	1.85126	1.65321	2.15534
Solyc01g014150.1.1	46	I	40	D	0.30103	0.69897	0.845098	0.778151	0.477121	0.69897	0.954243	0.69897	0.477121	0.778151	0.778151	0.60206	0.778151	1.04139	1	0.69897	0.845098	0.778151	0.90309	0.60206	1.04139	0.90309	0.60206	0.69897	0.778151	0.477121	1.04139	0.60206	0.477121	1.17609
Solyc01g014160.1.1	2	A	2	A	0	0	0	0	0	0	0	0	0	0	0	0	0	0	0	0	0	0	0	0	0	0	0	0	0	0	0	0	0	0
Solyc01g014170.1.1	2	A	2	A	0	0	0	0	0	0	0	0	0	0	0	0	0	0	0	0	0	0	0	0	0	0	0	0	0	0	0	0	0	0
Solyc01g014180.2.1	11	C	9	C	3.38899	3.36021	3.29601	3.36154	3.25864	3.30146	3.28914	3.40722	3.35468	3.53097	3.59759	3.46345	3.21085	3.21669	3.24229	3.46909	3.51202	3.38952	3.36116	3.27416	3.41929	3.33224	3.31197	3.4707	3.58872	3.62149	3.5275	3.23019	3.19838	3.35965
Solyc01g014190.1.1	2	A	2	A	0	0	0	0	0	0	0	0	0	0	0	0	0	0	0	0	0	0	0	0	0	0	0	0	0	0	0	0	0	0
Solyc01g014200.1.1	75	G	15	G	0.69897	0.60206	0.778151	0.90309	0.778151	0.69897	0.69897	0.778151	0.954243	1.32222	1.27875	1.11394	0.477121	0.69897	1	1.11394	1.07918	0.954243	0.954243	0.778151	1.11394	1.17609	1.17609	1.23045	1.17609	1	1.32222	1	0.60206	1.14613
Solyc01g014210.1.1	30	s	26	B	0	0	0	0.30103	0	0	0	0	0	0	0	0.30103	0	0	0	0.30103	0	0	0.30103	0	0.30103	0	0.30103	0	0	0	0	0.477121	0	0
Solyc01g014220.1.1	78	C	44	H	0.60206	0.477121	1	0	0.477121	0.69897	0.69897	0.60206	0.30103	0.69897	0.90309	0.69897	0	0.477121	0	0.778151	0.30103	0.60206	0	0.30103	0.30103	0	0.30103	0.845098	0.954243	0.954243	1.14613	0	0.60206	0.778151
Solyc01g014230.2.1	1	C	13	C	3.03743	3.05652	2.99739	3.07918	3.00346	3.08991	3.04766	3.08279	3.04218	3.17435	3.17493	3.11528	2.95809	2.96095	2.97035	3.11561	3.17231	3.07372	3.055	3.02938	3.11193	2.993	3.06221	3.11594	3.13194	3.16938	3.14114	2.95809	2.8791	3.14114
Solyc01g014240.1.1	2	A	2	A	0	0	0	0	0	0	0	0	0	0	0	0	0	0	0	0	0	0	0	0	0	0	0	0	0	0	0	0	0	0
Solyc01g014250.2.1	146	G	28	D	1.5563	1.60206	1.5682	1.54407	1.4624	1.53148	1.50515	1.60206	1.6721	1.75587	1.79239	1.68124	1.34242	1.32222	1.27875	1.81291	1.76343	1.75587	1.5563	1.51851	1.83251	1.59106	1.50515	1.74819	1.72428	1.64345	1.63347	1.34242	1.36173	1.34242
Solyc01g014260.1.1	2	A	2	A	0	0	0	0	0	0	0	0	0	0	0	0	0	0	0	0	0	0	0	0	0	0	0	0	0	0	0	0	0	0
Solyc01g014270.2.1	85	J	36	L	0	0.60206	0.477121	0.69897	0.30103	0.30103	0	0.60206	0.60206	0.477121	0.30103	0.69897	0	0	0.477121	1.20412	0.69897	0.845098	0.60206	0	1.17609	1	0.954243	1	1.23045	1.36173	0.477121	1.20412	0.90309	1.27875
Solyc01g014280.2.1	78	C	34	C	0.30103	0	0	0	0.30103	0.60206	0	0.477121	0.477121	0.477121	0.477121	0.60206	0.30103	0	0.30103	0.30103	0.30103	0	0.30103	0	0.477121	0	0	0.30103	0.477121	0.477121	0.30103	0.30103	0.30103	0
Solyc01g014290.1.1	49	F	3	J	0	0	0	0	0.30103	0.30103	0	0.477121	0.477121	0.477121	0.477121	0.30103	0.30103	0	0	0.30103	0.30103	0	0.30103	0	0.477121	0	0	0	0.30103	0.477121	0.30103	0	0.30103	0
Solyc01g014300.1.1	2	A	2	A	0	0	0	0	0	0	0	0	0	0	0	0	0	0	0	0	0	0	0	0	0	0	0	0	0	0	0	0	0	0
Solyc01g014310.1.1	2	A	4	D	0	0	0	0	0	0	0	0	0	0	0	0	0	0	0	0	0	0	0	0	0.30103	0	0	0	0	0	0	0	0	0
Solyc01g014320.2.1	112	t	2	A	0	0	0.30103	0.477121	0	0	0	0	0.477121	0.30103	0	0.30103	0	0	0	0.30103	0	0.30103	0	0	0	0.60206	0.30103	0.30103	0.30103	0.845098	0	0.30103	0.60206	0
Solyc01g014330.2.1	112	t	2	A	0	0	0.30103	0.30103	0	0	0	0	0.60206	0	0	0.30103	0	0	0	0	0	0	0	0	0	0.30103	0.30103	0	0.30103	0.477121	0	0.477121	0.477121	0
Solyc01g014340.1.1	2	A	2	A	0	0	0	0	0	0	0	0	0	0	0	0	0	0	0	0	0	0	0	0	0	0	0	0	0	0	0	0	0	0
Solyc01g014350.1.1	2	A	2	A	0	0	0	0	0	0	0	0	0	0	0	0	0	0	0	0	0	0	0	0	0	0	0	0	0	0	0	0	0	0
Solyc01g014360.1.1	2	A	2	A	0	0	0	0	0	0	0	0	0	0	0	0	0	0	0	0	0	0	0	0	0	0	0	0	0	0	0	0	0	0
Solyc01g014370.1.1	2	A	2	A	0	0	0	0	0	0	0	0	0	0	0	0	0	0	0	0	0	0	0	0	0	0	0	0	0	0	0	0	0	0
Solyc01g014380.2.1	95	J	11	H	1.53148	1.44716	1.47712	1.68124	1.68124	1.66276	1.6721	1.78533	1.51851	1.79934	1.88081	1.60206	1.23045	1.20412	1.14613	1.73239	1.69897	1.6902	1.59106	1.68124	1.65321	1.5682	1.74036	1.60206	1.74819	1.74036	1.89763	1.25527	1.04139	1.34242
Solyc01g014390.2.1	2	A	2	A	0	0	0	0	0	0	0	0	0	0	0	0	0	0	0	0	0	0	0	0	0	0	0	0	0	0	0	0	0	0
Solyc01g014400.1.1	2	A	2	A	0	0	0	0	0	0	0	0	0	0	0	0	0	0	0	0	0	0	0	0	0	0	0	0	0	0	0	0	0	0
Solyc01g014410.1.1	2	A	2	A	0	0	0	0	0	0	0	0	0	0	0	0	0	0	0	0	0	0	0	0	0	0	0	0	0	0	0	0	0	0
Solyc01g014420.1.1	2	A	2	A	0	0	0	0	0	0	0	0	0	0	0	0	0	0	0	0	0	0	0	0	0	0	0	0	0	0	0	0	0	0
Solyc01g014430.1.1	2	A	2	A	0	0	0	0	0	0	0	0	0	0	0	0	0	0	0	0	0	0	0	0	0	0	0	0	0	0	0	0	0	0
Solyc01g014440.1.1	2	A	2	A	0	0	0	0	0	0	0	0	0	0	0	0	0	0	0	0	0	0	0	0	0	0	0	0	0	0	0	0	0	0
Solyc01g014450.1.1	2	A	2	A	0	0	0	0	0	0	0	0	0	0	0	0	0	0	0	0	0	0	0	0	0	0	0	0	0	0	0	0	0	0
Solyc01g014460.1.1	2	A	2	A	0	0	0	0	0	0	0	0	0	0	0	0	0	0	0	0	0	0	0	0	0	0	0	0	0	0	0	0	0	0
Solyc01g014470.1.1	68	J	39	J	0.845098	0.845098	0.60206	1.07918	0.477121	0.69897	0.477121	0.69897	0.60206	0.778151	0.778151	0.778151	0.477121	0	0.69897	0.90309	0.60206	0.477121	0.69897	0.60206	0.90309	0.30103	0.778151	0.845098	0.477121	0.778151	0.90309	0.845098	0.954243	0
Solyc01g014480.2.1	1	C	13	C	2.93551	2.90472	2.81358	2.95665	2.91434	2.95713	2.89321	3.0013	2.93349	3.09621	3.08529	3.05881	2.8791	2.91645	2.88705	2.96802	3.07408	2.96708	2.95231	2.943	2.8704	2.87332	2.93601	3.0103	3.07262	3.09272	3.03342	2.85974	2.86864	2.97727
Solyc01g014490.2.1	1	C	13	C	2.94498	2.90255	2.92221	2.96755	2.86451	2.90795	2.9284	3.16017	2.98989	3.25912	3.28398	3.09167	2.8791	2.95521	2.93197	3.12743	3.16256	2.95809	2.95279	3.02202	3.15776	2.96755	3.04179	3.20439	3.30942	3.28578	3.2403	2.91593	2.9425	3.05192
Solyc01g014500.1.1	2	A	2	A	0	0	0	0	0	0	0	0	0	0	0	0	0	0	0	0	0	0	0	0	0	0	0	0	0	0	0	0	0	0
Solyc01g014510.1.1	2	A	2	A	0	0	0	0	0	0	0	0	0	0	0	0	0	0	0	0	0	0	0	0	0	0	0	0	0	0	0	0	0	0
Solyc01g014520.1.1	2	A	2	A	0	0	0	0	0	0	0	0	0	0	0	0	0	0	0	0	0	0	0	0	0	0	0	0	0	0	0	0	0	0
Solyc01g014530.2.1	2	A	2	A	0	0	0	0	0	0	0	0	0	0	0	0	0	0	0	0	0	0	0	0	0	0	0	0	0	0.30103	0	0	0	0
Solyc01g014540.1.1	2	A	2	A	0	0	0	0	0	0	0	0	0	0	0	0	0	0	0	0	0	0	0	0	0	0	0	0	0	0	0	0	0	0
Solyc01g014550.1.1	2	A	2	A	0	0	0	0	0	0	0	0	0	0	0	0	0	0	0	0	0	0	0	0	0	0	0	0	0	0	0	0	0	0
Solyc01g014560.2.1	2	A	2	A	0	0	0	0	0	0	0	0	0	0	0	0	0	0	0	0	0	0	0	0	0	0	0	0	0	0	0	0	0	0
Solyc01g014570.1.1	2	A	2	A	0	0	0	0	0	0	0	0	0	0	0	0	0	0	0	0	0	0	0	0	0	0	0	0	0	0	0	0	0	0
Solyc01g014580.1.1	2	A	2	A	0	0	0	0	0	0	0	0	0	0	0	0	0	0	0	0	0	0	0	0	0	0	0	0	0	0	0	0	0	0
Solyc01g014600.1.1	2	A	2	A	0	0	0	0	0	0	0	0	0	0	0	0	0	0	0	0	0	0	0	0	0	0	0	0	0	0	0	0	0	0
Solyc01g014610.1.1	100	q	35	n	0.845098	0.477121	1.17609	0.69897	0.30103	0.30103	0	0.30103	0	0.30103	0	0.778151	0	0.477121	0.30103	0.30103	0.477121	0.30103	0	0.477121	0.30103	0.477121	0.60206	0	0.477121	0	0	0.30103	0	0.30103
Solyc01g014620.1.1	146	G	10	C	1.65321	1.54407	1.57978	1.5563	1.72428	1.53148	1.60206	1.6902	1.59106	1.6902	1.76343	1.49136	1.47712	1.47712	1.41497	1.81291	1.81954	1.79934	1.59106	1.49136	1.57978	1.59106	1.57978	1.74036	1.69897	1.82607	1.73239	1.51851	1.54407	1.25527
Solyc01g014630.1.1	2	A	2	A	0	0	0	0	0	0	0	0	0	0	0	0	0	0	0	0	0	0	0	0	0	0	0	0	0	0	0	0	0	0
Solyc01g014640.1.1	2	A	2	A	0	0	0	0	0	0	0	0	0	0	0	0	0	0	0	0	0	0	0	0	0	0	0	0	0	0	0	0	0	0
Solyc01g014650.1.1	2	A	2	A	0	0	0	0	0	0	0	0	0	0	0	0	0	0	0	0	0	0	0	0	0	0	0	0	0	0	0	0	0	0
Solyc01g014660.1.1	2	A	2	A	0	0	0	0	0	0	0	0	0	0	0	0	0	0	0	0	0	0	0	0	0	0	0	0	0	0	0	0	0	0
Solyc01g014670.1.1	2	A	2	A	0	0	0	0	0	0	0	0	0	0	0	0	0	0	0	0	0	0	0	0	0	0	0	0	0	0	0	0	0	0
Solyc01g014680.1.1	2	A	2	A	0	0	0	0	0	0	0	0	0	0	0	0	0	0	0	0	0	0	0	0	0	0	0	0	0	0	0	0	0	0
Solyc01g014690.2.1	2	A	2	A	0	0	0	0	0	0	0	0	0	0	0	0	0	0	0	0	0	0	0	0	0	0	0	0	0	0	0	0	0	0
Solyc01g014700.2.1	2	A	2	A	0	0	0	0	0	0	0	0	0	0	0	0	0	0	0	0	0	0	0	0	0	0	0	0	0	0	0	0	0	0
Solyc01g014710.1.1	80	o	2	A	0	0.30103	0	0	0	0.30103	0	0	0	0	0	0	0	0	0.30103	0	0	0	0	0	0	0	0	0	0	0.30103	0	0	0	0
Solyc01g014720.1.1	2	A	2	A	0	0	0	0	0	0	0	0	0	0	0	0	0	0	0	0	0	0	0	0	0	0	0	0	0	0	0	0	0	0
Solyc01g014730.1.1	2	A	2	A	0	0	0	0	0	0	0.477121	0	0	0	0	0	0	0.30103	0	0	0.477121	0	0	0	0	0	0	0	0.30103	0.477121	0	0	0	0
Solyc01g014740.1.1	2	A	2	A	0	0	0	0	0	0	0	0	0	0	0	0	0	0	0	0	0	0	0	0	0	0	0	0	0	0	0	0	0	0
Solyc01g014760.1.1	2	A	2	A	0	0	0	0	0	0	0	0	0	0	0	0	0	0	0	0	0	0	0	0	0	0	0	0	0	0	0	0	0	0
Solyc01g014770.1.1	2	A	2	A	0	0	0	0	0	0	0	0	0	0	0	0	0	0	0	0	0	0	0	0	0	0	0	0	0	0	0	0	0	0
Solyc01g014780.1.1	2	A	2	A	0	0	0	0	0	0	0	0	0	0	0	0	0	0	0	0	0	0	0	0	0	0	0	0	0	0	0	0	0	0
Solyc01g014790.1.1	2	A	2	A	0	0	0	0	0	0	0	0	0	0	0	0	0	0	0	0	0	0	0	0	0	0	0	0	0	0	0	0	0	0
Solyc01g014800.1.1	2	A	2	A	0	0	0	0	0	0	0	0	0	0	0	0	0	0	0	0	0	0	0	0	0	0	0	0	0	0	0	0	0	0
Solyc01g014820.1.1	129	H	35	n	0.69897	0	0.477121	0	0	0.477121	0	0	0.477121	0.845098	0.69897	0	0	0	0.30103	0	0.60206	0	0.477121	0	0.69897	0.477121	0.845098	0.477121	0.477121	0.69897	0.477121	0.845098	0	0
Solyc01g014830.1.1	57	J	12	G	0.69897	0.845098	0.954243	0.69897	0.778151	0.778151	0.60206	0.954243	0.778151	0.954243	1.27875	1.14613	0.477121	0.778151	0.845098	1.11394	1	0.954243	0.60206	0.477121	0.69897	1.04139	0.954243	1.07918	1.11394	1.07918	0.778151	0.477121	0.60206	0.30103
Solyc01g014840.2.1	11	C	9	C	3.04532	3.13354	3.04922	3.2052	3.10209	3.19479	3.19201	3.2014	3.10312	3.22246	3.0835	3.17725	3.04493	2.98498	3.04727	3.1089	3.23502	3.10346	3.13258	3.0976	3.07298	2.97818	3.13513	3.15381	3.15442	3.16584	3.12385	3.07846	2.98632	3.16967
Solyc01g014850.2.1	1	C	13	C	3.00732	2.92531	2.94498	2.99123	2.92531	3.01368	2.95182	3.08386	3.03383	3.22479	3.29248	3.13609	2.93702	2.90526	2.99388	3.06183	3.12905	2.98722	3.0026	2.9489	3.13513	3.03822	3.02572	3.1329	3.25431	3.25672	3.24748	2.98046	2.96942	3.04218
Solyc01g014860.2.1	9	C	14	C	2.24055	2.19033	2.18184	2.24055	2.15534	2.2878	2.233	2.3032	2.27875	2.42488	2.51188	2.38917	2.16137	2.14613	2.20683	2.32838	2.33846	2.27416	2.26717	2.13672	2.40824	2.29226	2.27875	2.37107	2.45179	2.48714	2.4624	2.18752	2.22272	2.25527
Solyc01g014870.1.1	2	A	2	A	0	0	0	0	0	0	0	0	0	0	0	0	0	0	0	0	0	0	0	0	0	0	0	0	0	0	0	0	0	0
Solyc01g014880.2.1	2	A	2	A	0	0	0	0	0	0	0	0	0	0	0	0	0	0	0	0	0	0	0	0	0	0	0	0	0	0	0	0	0	0
Solyc01g014890.1.1	2	A	2	A	0	0	0	0	0	0	0	0	0	0	0	0	0	0	0	0	0	0	0	0	0	0	0	0	0	0	0	0	0	0
Solyc01g014900.1.1	2	A	2	A	0	0	0	0	0	0	0	0	0	0	0	0	0	0	0	0	0	0	0	0	0	0	0	0	0	0	0	0	0	0
Solyc01g014910.1.1	2	A	2	A	0	0	0	0	0	0	0	0	0	0	0	0	0	0	0	0	0	0	0	0	0	0	0	0	0	0	0	0	0	0
Solyc01g014920.1.1	2	A	2	A	0	0	0	0	0	0	0	0	0	0	0	0	0	0	0	0	0	0	0	0	0	0	0	0	0	0	0	0	0	0
Solyc01g014930.1.1	2	A	2	A	0	0	0	0	0	0	0	0	0	0	0	0	0	0	0	0	0	0	0	0	0	0	0	0	0	0	0	0	0	0
Solyc01g014940.1.1	2	A	2	A	0	0	0	0	0	0	0	0	0	0	0	0	0	0	0	0	0	0	0	0	0	0	0	0	0	0	0.30103	0	0	0
Solyc01g014950.1.1	2	A	2	A	0	0	0	0	0	0	0	0	0	0	0	0	0	0	0	0	0	0	0	0	0	0	0	0	0	0	0	0	0	0
Solyc01g014960.1.1	2	A	2	A	0	0	0	0	0	0	0	0	0	0	0	0	0	0	0	0	0	0	0	0	0	0	0	0	0	0	0	0	0	0
Solyc01g014970.1.1	2	A	2	A	0	0	0	0	0	0	0	0	0	0	0	0	0	0	0	0	0	0	0	0	0	0	0	0	0	0	0	0	0	0
Solyc01g014980.2.1	2	A	2	A	0	0	0	0	0	0	0	0	0	0	0	0	0	0	0	0	0	0	0	0	0	0	0	0	0	0	0	0	0	0
Solyc01g014990.1.1	4	q	2	A	0.477121	0	0	0	0	0	0	0	0	0	0	0	0	0	0	0	0	0	0	0	0	0	0	0	0	0	0	0	0	0
Solyc01g015000.2.1	24	C	7	C	1.17609	0.954243	1.36173	1.36173	1.32222	1.34242	1.25527	1.4624	1.23045	1.57978	1.61278	1.43136	1.14613	0.954243	1.23045	1.20412	1.50515	1.30103	1.23045	1.44716	1.23045	1.30103	1.34242	1.4624	1.68124	1.60206	1.5682	1.30103	1.04139	1.32222
Solyc01g015010.1.1	122	F	2	A	0	0	0	0	0	0	0	0	0.30103	0	0	0	0	0	0	0	0	0	0	0	0	0	0	0	0	0	0	0	0	0
Solyc01g015020.2.1	8	C	9	C	3.4936	3.45621	3.45086	3.56277	3.48742	3.57507	3.51402	3.63729	3.5611	3.75846	3.7876	3.75473	3.47842	3.55157	3.57449	3.51108	3.65792	3.5649	3.54357	3.53719	3.4894	3.49568	3.54543	3.64523	3.76604	3.80848	3.75389	3.52776	3.42667	3.56241
Solyc01g015030.1.1	2	A	2	A	0	0	0	0	0	0	0	0	0	0	0	0	0	0	0	0	0	0	0	0	0	0	0	0	0	0	0	0	0	0
Solyc01g015040.1.1	2	A	2	A	0	0	0	0	0	0	0	0	0	0	0	0	0	0	0	0	0	0	0	0	0	0	0	0	0	0	0	0	0	0
Solyc01g015050.1.1	2	A	2	A	0	0	0	0	0	0	0	0	0	0	0	0	0	0	0	0	0	0	0	0	0	0	0	0	0	0	0	0	0	0
Solyc01g015060.1.1	2	A	2	A	0	0	0	0	0	0	0	0	0	0	0	0	0	0	0	0	0	0	0	0	0	0	0	0	0	0	0	0	0	0
Solyc01g015070.2.1	2	A	2	A	0	0	0	0	0	0	0	0	0	0	0	0	0	0	0	0	0	0	0	0	0	0	0	0	0	0	0	0	0	0
Solyc01g015080.2.1	143	t	9	C	3.4014	3.36493	3.3668	3.762	3.43088	3.51614	3.60206	3.76893	3.55315	3.60895	3.82724	3.65157	3.30685	3.3707	3.38003	3.54531	3.49721	3.45102	3.29754	3.5214	3.66922	3.56726	3.66521	3.63979	3.78711	3.70569	3.74671	3.2413	3.32715	3.77386
Solyc01g015090.1.1	74	H	26	B	0.477121	0.30103	0.30103	0.30103	0	0	0.477121	0.477121	0	0.477121	0.477121	0.60206	0.60206	0	0.30103	0.30103	0.477121	0	0.30103	0.477121	0.60206	0.30103	0	0.60206	0.30103	0.30103	0.30103	0	0.30103	0.477121
Solyc01g015100.1.1	35	J	3	J	0	0	0.30103	0.30103	0.30103	0.30103	0	0	0	0.30103	0	0.30103	0.477121	0.30103	0.477121	0	0	0.30103	0.477121	0	0	0	0	0.60206	0.477121	0	0.60206	0.30103	0	0
Solyc01g015110.1.1	2	A	2	A	0	0	0	0	0	0	0	0	0	0	0	0	0	0	0	0	0	0	0	0	0	0	0	0	0	0	0	0	0	0
Solyc01g015120.1.1	2	A	2	A	0	0	0	0	0	0	0	0	0	0	0	0	0	0	0	0	0	0	0	0	0	0	0	0	0	0	0	0	0	0
Solyc01g015130.1.1	2	A	2	A	0	0	0	0	0	0	0	0	0	0	0	0	0	0	0	0	0	0	0	0	0	0	0	0	0	0	0	0	0	0
Solyc01g015140.1.1	2	A	2	A	0	0	0	0	0	0	0	0	0	0	0	0	0	0	0	0	0	0	0	0	0	0	0	0	0	0	0	0	0	0
Solyc01g015150.1.1	2	A	2	A	0	0	0	0	0	0	0	0	0	0	0	0	0	0	0	0	0	0	0	0	0	0	0	0	0	0	0	0	0	0
Solyc01g015160.1.1	2	A	2	A	0	0	0	0	0	0	0	0	0	0	0	0	0	0	0	0	0	0	0	0	0	0	0	0	0	0	0	0	0	0
Solyc01g015170.1.1	2	A	2	A	0	0	0	0	0	0	0	0	0	0	0	0	0	0	0	0	0	0	0	0	0	0	0	0	0	0	0	0	0	0
Solyc01g015180.1.1	2	A	2	A	0	0	0	0	0	0	0	0	0	0	0	0	0	0	0	0	0	0	0	0	0	0	0	0	0	0	0	0	0	0
Solyc01g015190.1.1	2	A	2	A	0	0	0	0	0	0	0	0	0	0	0	0	0	0	0	0	0	0	0	0	0	0	0	0	0	0	0	0	0	0
Solyc01g015200.1.1	2	A	2	A	0	0	0	0	0	0	0	0	0	0	0	0	0	0	0	0	0	0	0	0	0	0	0	0	0	0	0	0	0	0
Solyc01g015210.1.1	2	A	2	A	0	0	0	0	0	0	0	0	0	0	0	0	0	0	0	0	0	0	0	0	0	0	0	0	0	0	0	0	0	0
Solyc01g015220.1.1	2	A	4	D	0	0	0	0	0	0	0	0	0	0	0	0	0	0	0	0	0	0	0	0	0.30103	0	0	0	0	0	0	0	0	0
Solyc01g015230.1.1	2	A	2	A	0	0	0	0	0	0	0	0	0	0	0	0	0	0	0	0	0	0	0	0	0	0	0	0	0	0	0	0	0	0
Solyc01g015240.1.1	2	A	2	A	0	0	0	0	0	0	0	0	0	0	0	0	0	0	0	0	0	0	0	0	0	0	0	0	0	0	0	0	0	0
Solyc01g015250.1.1	2	A	2	A	0	0	0	0	0	0	0	0	0	0	0	0	0	0	0	0	0	0	0	0	0	0	0	0	0	0	0	0	0	0
Solyc01g015260.1.1	4	q	2	A	0	0	0	0	0	0.30103	0	0	0	0	0	0	0	0	0	0	0	0	0	0	0	0	0	0	0	0	0	0.30103	0	0
Solyc01g015270.1.1	2	A	2	A	0	0	0	0	0	0	0	0	0	0	0	0	0	0	0	0	0	0	0	0	0	0	0	0	0	0	0	0	0	0
Solyc01g015280.1.1	2	A	2	A	0	0	0	0	0	0	0	0	0	0	0	0	0	0	0	0	0	0	0	0	0	0	0	0	0	0	0	0	0	0
Solyc01g015290.1.1	2	A	2	A	0	0	0	0	0	0	0	0	0	0	0	0	0	0	0	0	0	0	0	0	0	0	0	0	0	0	0	0	0	0
Solyc01g015300.1.1	100	q	4	D	0.30103	0.477121	0.30103	0.69897	0.30103	0.30103	0	0.477121	0	0.30103	0	0.30103	0.30103	0.60206	0.30103	0.30103	0.60206	0.30103	0	0.30103	0.30103	0.30103	0.30103	0.30103	0.30103	0	0.60206	0.30103	0	0
Solyc01g016300.1.1	2	A	2	A	0	0	0	0	0	0	0	0	0	0	0	0	0	0	0	0	0	0	0	0	0	0	0	0	0	0	0	0	0	0
Solyc01g016310.1.1	2	A	4	D	0	0	0	0	0	0	0	0	0	0	0	0	0	0	0	0	0	0.30103	0	0	0	0	0	0	0	0	0	0	0	0
Solyc01g016320.1.1	2	A	2	A	0	0	0	0	0	0	0	0	0	0	0	0	0	0	0	0	0	0	0	0	0	0	0	0	0	0	0	0	0	0
Solyc01g016330.1.1	2	A	2	A	0	0	0	0	0	0	0	0	0	0	0	0	0	0	0	0	0	0	0	0	0	0	0	0	0	0	0	0	0	0
Solyc01g016340.1.1	2	A	2	A	0	0	0	0	0	0	0	0	0	0	0	0	0	0	0	0	0	0	0	0	0	0	0	0	0	0	0	0	0	0
Solyc01g016350.1.1	2	A	2	A	0	0	0	0	0	0	0	0	0	0	0	0	0	0	0	0	0	0	0	0	0	0	0	0.477121	0	0	0	0	0	0
Solyc01g016360.1.1	2	A	2	A	0	0	0	0	0	0	0	0	0	0	0	0	0	0	0	0	0	0	0	0	0	0	0	0.477121	0	0	0	0	0	0.30103
Solyc01g016370.1.1	96	J	35	n	0	0.477121	0	0	0.30103	0	0	0	0	0	0.30103	0.30103	0.30103	0	0	0	0	0.477121	0.30103	0.30103	0	0	0	0.778151	0	0	0	0	0.60206	0
Solyc01g016380.2.1	144	r	39	J	0	0.845098	0.30103	0.477121	0	0.477121	0.477121	0.30103	0.30103	0.845098	0	0.60206	0	0.30103	0.477121	0.60206	0.477121	0.778151	0.954243	0.477121	0.69897	0.69897	0.69897	0.69897	0.69897	0.778151	0.30103	0.30103	0.69897	0
Solyc01g016390.2.1	68	J	40	D	0.30103	0.778151	0.60206	0.477121	0.30103	0.477121	0.60206	0	0.477121	0.60206	0.69897	0.477121	0	0.30103	0.845098	0.30103	0.30103	0.60206	1	0	0.477121	0.90309	0.477121	0.778151	0.477121	0.30103	0	0.477121	0.60206	0.30103
Solyc01g016400.1.1	92	r	12	G	0	0.69897	0.477121	0.60206	0.845098	0.477121	0.90309	0.778151	0.90309	1.17609	1.14613	0.954243	1	0.954243	1	0.60206	0.778151	0.60206	0.60206	0.60206	0.778151	0.60206	0.90309	0.69897	1.11394	0.954243	0.845098	0.477121	1.04139	1.17609
Solyc01g016410.2.1	10	C	14	C	2.09691	2.21484	2.1271	2.21748	2.13988	2.10721	2.13672	2.25527	2.17609	2.37107	2.36361	2.40483	2.11394	2.09691	2.06819	2.29667	2.29667	2.25042	2.13033	2.18469	2.16137	2.11727	2.233	2.29667	2.3927	2.44716	2.37291	2.15534	2.12385	2.1959
Solyc01g016430.1.1	2	A	2	A	0	0	0	0	0	0	0	0	0	0	0	0	0	0	0	0	0	0	0	0	0	0	0	0	0	0	0	0	0	0
Solyc01g016450.1.1	2	A	2	A	0	0	0	0	0	0	0	0	0	0	0	0	0	0	0	0	0	0	0	0	0	0	0	0	0	0	0	0	0	0
Solyc01g016460.2.1	28	D	28	D	1.4624	1.41497	1.43136	1.51851	1.43136	1.61278	1.54407	1.61278	1.38021	1.76343	1.77085	1.53148	1.14613	1.34242	1.38021	1.47712	1.74819	1.62325	1.53148	1.23045	1.70757	1.54407	1.47712	1.74819	1.59106	1.79934	1.5563	1.32222	1.30103	1.20412
Solyc01g016470.2.1	11	C	9	C	3.22943	3.10278	3.26928	3.27091	3.20249	3.24353	3.28758	3.43072	3.36847	3.50229	3.56667	3.46225	3.21854	3.09167	3.28488	3.16554	3.37162	3.26411	3.24428	3.20737	3.48216	3.33244	3.35295	3.41996	3.51282	3.57692	3.65533	3.3249	3.34537	3.28058
Solyc01g016480.1.1	2	A	2	A	0	0	0	0	0	0	0	0	0	0	0	0	0	0	0	0	0	0	0	0	0	0	0	0	0	0	0	0	0	0
Solyc01g016510.1.1	2	A	4	D	0	0	0	0	0	0	0	0	0	0.477121	0	0	0	0	0	0	0	0	0	0	0.30103	0	0	0	0	0	0	0	0	0
Solyc01g016520.1.1	124	K	32	G	0.60206	0.477121	0.778151	0.69897	0.30103	0.69897	0.778151	0.60206	0	0.60206	0.60206	0	1.04139	0.90309	1.20412	0.477121	0.477121	0.477121	0.845098	0.60206	0	0	0.90309	0.30103	0.69897	0.60206	0.477121	0.90309	0.90309	0.90309
Solyc01g016530.1.1	122	F	2	A	0.30103	0	0	0	0	0	0	0	0	0.30103	0	0	0	0	0.30103	0	0	0	0	0	0	0	0	0	0	0.30103	0.30103	0	0	0.30103
Solyc01g016540.1.1	122	F	4	D	0	0	0	0	0	0	0	0	0.30103	0	0	0.30103	0	0	0	0.30103	0.30103	0	0	0	0.30103	0	0	0	0	0	0	0	0	0
Solyc01g016550.1.1	2	A	2	A	0	0	0	0	0	0	0	0	0	0	0	0	0	0	0	0	0	0	0	0	0	0	0	0	0	0	0	0	0	0
Solyc01g016560.1.1	10	C	14	C	2.14301	2.24304	2.19312	2.28556	2.11059	2.20683	2.25527	2.39094	2.233	2.49693	2.50515	2.3784	2.25042	2.13988	2.15836	2.37107	2.3927	2.31387	2.26007	2.11059	2.44248	2.30963	2.27646	2.35793	2.42325	2.4843	2.42651	2.26245	2.26007	2.32015
Solyc01g016570.1.1	10	C	14	C	1.99123	2.1038	1.99564	2.17026	2.08636	2.06819	2.06446	2.14922	2.04532	2.28556	2.24551	2.1959	2.04922	1.98227	2.0569	2.1959	2.2014	2.14613	1.95904	2.05308	2.22272	2.10037	2.13033	2.22011	2.25042	2.26245	2.21219	2.07188	1.99564	2.14922
Solyc01g016580.1.1	80	o	26	B	0	0	0.30103	0.30103	0	0	0	0	0	0	0	0	0.30103	0	0	0	0	0	0.30103	0	0	0	0	0	0	0	0	0	0.477121	0
Solyc01g016590.1.1	122	F	2	A	0	0	0	0	0	0	0	0.30103	0	0	0	0	0	0	0	0	0	0	0	0	0	0	0	0	0	0	0	0	0	0
Solyc01g016600.1.1	4	q	2	A	0	0	0	0.30103	0.30103	0	0	0.60206	0	0	0	0	0	0	0	0	0	0	0	0	0	0	0	0	0	0	0	0.30103	0	0
Solyc01g016610.1.1	2	A	2	A	0	0	0	0	0	0	0	0	0	0	0	0	0	0	0	0	0	0	0	0	0	0	0	0	0	0	0	0	0	0
Solyc01g016620.1.1	2	A	2	A	0	0	0	0	0	0	0	0	0	0	0	0	0	0	0	0	0	0	0	0	0	0	0	0	0	0	0	0	0	0
Solyc01g016630.1.1	122	F	2	A	0	0	0	0	0	0	0	0.30103	0	0	0	0	0	0	0	0	0	0	0	0	0	0	0	0	0	0	0	0.30103	0	0.30103
Solyc01g016640.1.1	2	A	2	A	0	0	0	0	0	0	0	0	0	0	0	0	0	0	0	0	0	0	0	0	0	0	0	0	0	0	0	0	0	0
Solyc01g016650.1.1	2	A	2	A	0	0	0	0	0	0	0	0	0	0	0	0	0	0	0	0	0	0	0	0	0	0	0	0	0	0	0	0	0	0
Solyc01g016660.1.1	2	A	2	A	0	0	0	0	0	0	0	0	0	0	0	0	0	0	0	0	0	0	0	0	0	0	0	0	0	0	0	0	0	0
Solyc01g016670.1.1	2	A	2	A	0	0	0	0	0	0	0	0	0	0	0	0	0	0	0	0	0	0	0	0	0	0	0	0	0	0	0	0	0	0
Solyc01g016680.1.1	2	A	2	A	0	0	0	0	0	0	0	0	0	0	0	0	0	0	0	0	0	0	0	0	0	0	0	0	0	0	0	0	0	0
Solyc01g016690.1.1	2	A	2	A	0	0	0	0	0	0	0	0	0	0	0	0	0	0	0	0	0	0	0	0	0	0	0	0	0	0	0	0	0	0
Solyc01g016700.2.1	2	A	2	A	0	0	0	0	0	0	0	0	0	0	0	0	0	0	0	0	0	0	0	0	0	0	0	0	0	0	0	0	0	0
Solyc01g016710.1.1	2	A	2	A	0	0	0	0	0	0	0	0	0	0	0	0	0	0	0.30103	0	0	0	0	0	0	0	0	0	0	0	0	0	0	0
Solyc01g016720.2.1	2	A	2	A	0	0	0	0	0	0	0	0	0	0	0	0	0	0	0	0	0	0	0	0	0	0	0	0	0	0	0	0	0	0
Solyc01g016730.1.1	2	A	2	A	0	0	0	0	0	0	0	0	0	0	0	0	0	0	0	0	0	0	0	0	0	0	0	0	0	0	0	0	0	0
Solyc01g016740.1.1	2	A	2	A	0	0	0	0	0	0	0	0	0	0	0	0	0	0	0	0	0	0	0	0	0	0	0	0	0	0	0	0	0	0
Solyc01g016750.1.1	2	A	2	A	0	0	0	0	0	0	0	0	0	0	0	0	0	0	0	0	0	0	0	0	0	0	0	0	0	0	0	0	0	0
Solyc01g016760.1.1	2	A	2	A	0	0	0	0	0	0	0	0	0	0	0	0	0	0	0	0	0	0	0	0	0	0	0	0	0	0	0	0	0	0
Solyc01g016770.1.1	2	A	4	D	0	0	0	0	0	0	0	0	0	0	0	0	0	0	0	0.477121	0	0	0	0	0	0	0	0	0	0	0	0	0	0
Solyc01g016780.1.1	122	F	2	A	0	0	0	0	0	0	0	0.30103	0	0	0	0.30103	0	0	0	0	0	0	0	0	0	0	0	0	0.30103	0	0	0	0	0
Solyc01g016790.1.1	2	A	2	A	0	0	0	0	0	0	0	0	0	0	0	0	0	0	0	0	0	0	0	0	0	0	0	0	0	0	0	0	0	0
Solyc01g016800.1.1	2	A	4	D	0	0	0	0	0	0	0	0	0	0	0.30103	0	0	0	0	0	0	0	0	0	0.60206	0.30103	0	0	0	0.30103	0	0	0	0
Solyc01g016810.1.1	2	A	2	A	0	0	0	0	0	0	0	0	0	0	0	0	0	0	0	0	0	0	0	0	0	0.477121	0	0	0	0	0	0	0	0
Solyc01g016820.1.1	2	A	2	A	0	0	0	0	0	0	0	0	0	0	0	0	0	0	0	0	0	0	0	0	0	0.477121	0	0	0	0	0	0	0	0
Solyc01g016830.1.1	2	A	2	A	0	0	0	0	0	0	0	0	0	0	0	0	0	0	0	0	0	0	0	0	0	0	0	0	0	0	0	0	0	0
Solyc01g016840.1.1	2	A	2	A	0	0	0	0	0	0	0	0	0	0	0	0	0	0	0	0	0	0	0	0	0	0	0	0	0	0	0	0	0	0
Solyc01g016850.1.1	2	A	2	A	0	0	0	0	0	0	0	0	0	0	0	0	0	0	0	0	0	0	0	0	0	0	0	0	0	0	0	0	0	0
Solyc01g016860.1.1	4	q	2	A	0.30103	0	0	0	0.30103	0	0	0	0	0	0	0	0	0	0	0	0	0	0	0	0	0	0	0.30103	0	0	0	0	0	0
Solyc01g016870.1.1	2	A	2	A	0	0	0	0	0	0	0	0	0	0	0	0	0	0	0	0	0	0	0	0	0	0	0	0	0	0	0	0	0	0
Solyc01g016880.1.1	2	A	2	A	0	0	0	0	0	0	0	0	0	0	0	0	0	0	0	0	0	0	0	0	0	0	0	0	0	0	0	0	0	0
Solyc01g016890.1.1	2	A	2	A	0	0	0	0	0	0	0	0	0	0	0	0	0	0	0	0	0	0	0	0	0	0	0	0	0	0	0	0	0	0
Solyc01g016900.1.1	4	q	2	A	0	0	0	0.30103	0	0	0	0	0	0	0	0	0	0	0	0	0	0	0	0	0	0	0	0	0	0	0	0	0	0
Solyc01g016910.1.1	2	A	2	A	0	0	0	0	0	0	0	0	0	0	0	0	0	0	0	0	0	0	0	0	0	0	0	0	0	0	0	0	0	0
Solyc01g016920.1.1	2	A	2	A	0	0	0	0	0	0	0	0	0	0	0	0	0	0	0	0	0	0	0	0	0	0	0	0	0	0	0	0	0	0
Solyc01g016930.1.1	2	A	2	A	0	0	0	0	0	0	0	0	0	0	0	0	0	0	0	0	0	0	0	0	0	0	0	0	0	0	0	0	0	0
Solyc01g016940.1.1	2	A	2	A	0	0	0	0	0	0	0	0	0	0	0	0	0	0	0	0	0	0	0	0	0	0	0	0	0	0	0	0	0	0
Solyc01g016950.1.1	122	F	2	A	0	0	0.30103	0	0	0	0.30103	0	0	0	0	0.30103	0	0	0	0	0	0	0	0	0	0	0	0	0.30103	0	0	0	0	0.30103
Solyc01g016960.1.1	2	A	2	A	0	0	0	0	0	0	0	0	0	0	0	0	0	0	0	0	0	0	0	0	0	0	0	0	0	0	0	0	0	0
Solyc01g016970.1.1	2	A	26	B	0	0	0	0	0	0	0	0.30103	0	0.30103	0	0.477121	0	0	0.30103	0.30103	0	0.30103	0	0	0.477121	0	0	0.30103	0	0.30103	0	0	0.30103	0
Solyc01g016980.1.1	2	A	2	A	0	0	0	0	0	0	0	0	0	0	0	0	0	0	0	0	0	0	0	0	0	0	0	0	0	0	0	0	0	0
Solyc01g016990.1.1	2	A	2	A	0	0	0	0	0	0	0	0	0	0	0	0	0	0	0	0	0	0	0	0	0	0	0	0	0	0	0	0	0	0
Solyc01g017000.1.1	2	A	2	A	0	0	0	0	0	0	0	0	0	0	0	0	0	0	0	0	0	0	0	0	0	0	0	0	0	0	0	0	0	0
Solyc01g017010.1.1	2	A	2	A	0	0	0	0	0	0	0	0	0	0	0	0	0	0	0	0	0	0	0	0	0	0	0	0	0	0	0	0	0	0
Solyc01g017020.1.1	2	A	2	A	0	0	0	0	0	0	0	0	0	0	0	0	0	0	0	0	0	0	0	0	0	0	0	0	0	0	0	0	0	0
Solyc01g017030.1.1	2	A	2	A	0	0	0	0	0	0	0	0	0	0	0	0	0	0	0	0	0	0	0	0	0	0	0	0	0	0	0	0	0	0
Solyc01g017040.1.1	2	A	2	A	0	0	0	0	0	0	0	0	0	0	0	0	0	0	0	0	0	0	0	0	0	0	0	0	0	0	0	0	0	0
Solyc01g017050.1.1	80	o	27	k	0	0.30103	0.30103	0	0	0	0.30103	0.30103	0.30103	0	0	0	0.60206	0	0.30103	0	0.30103	0	0.30103	0	0.30103	0	0	0	0.30103	0	0	0	0.30103	0.778151
Solyc01g017060.1.1	2	A	2	A	0	0	0	0	0	0	0	0	0	0	0	0	0	0	0	0	0	0	0	0	0	0	0	0	0	0	0	0	0	0
Solyc01g017070.1.1	2	A	27	K	0	0	0	0	0	0	0.30103	0	0	0	0	0	0	0	0.30103	0	0.30103	0.30103	0	0	0.30103	0	0.477121	0	0.30103	0	0	0.477121	0.60206	0.477121
Solyc01g017080.1.1	122	F	2	A	0	0	0	0	0	0	0.30103	0	0	0	0	0	0	0	0	0	0	0	0	0	0	0	0	0	0	0	0	0	0.30103	0
Solyc01g017090.2.1	15	J	17	K	0.845098	0	0.69897	0.845098	0.477121	0.90309	0.477121	0.845098	0.778151	0.60206	0.477121	0.778151	1.11394	1.07918	1.04139	0.60206	0.778151	0.69897	0.954243	0.477121	0.60206	0.477121	1.04139	0.845098	0.30103	0.778151	0.69897	1.07918	1.04139	1.07918
Solyc01g017100.1.1	21	E	20	I	0.954243	0.954243	1.11394	1.14613	1.07918	1.36173	1.30103	1.27875	1.11394	1	1.04139	0.477121	1.47712	1.34242	1.32222	1.07918	1.23045	1.11394	0.778151	0.90309	0.845098	1.32222	1.23045	1.20412	1.14613	1.11394	0.90309	1.32222	1.20412	1.34242
Solyc01g017110.1.1	46	I	23	I	0.69897	0.845098	0.60206	0.778151	0.30103	0.845098	0.845098	0.69897	0.477121	0.778151	0.778151	0.477121	1.04139	0.90309	0.90309	0.30103	0.778151	0.60206	0.477121	0.90309	0.60206	0.845098	1.04139	0.954243	0.60206	0.69897	0.477121	0.954243	0.90309	1
Solyc01g017120.1.1	2	A	2	A	0	0	0	0	0	0	0	0	0	0	0	0	0	0	0	0	0	0	0	0	0	0	0	0	0	0	0	0	0	0
Solyc01g017130.1.1	4	q	2	A	0.30103	0	0	0	0	0	0	0	0	0	0	0	0	0	0	0	0	0	0	0	0	0	0	0	0	0	0	0	0	0
Solyc01g017140.1.1	2	A	2	A	0	0	0	0	0	0	0	0	0	0	0	0	0	0	0	0	0	0	0	0	0	0	0	0	0	0	0	0	0	0
Solyc01g017150.1.1	2	A	2	A	0	0	0	0	0	0	0	0	0	0	0	0	0	0	0	0	0	0	0	0	0	0	0	0	0	0	0	0	0	0
Solyc01g017160.1.1	2	A	2	A	0	0	0	0	0	0	0	0	0	0	0	0	0	0	0	0	0	0	0	0	0	0	0	0	0	0	0	0	0	0
Solyc01g017170.1.1	3	q	27	K	0	0	0	0.30103	0	0.477121	0	0	0.30103	0.30103	0	0	0.60206	0	0.30103	0.477121	0.30103	0	0.477121	0	0	0	0	0	0.30103	0.30103	0	0.477121	0	0.30103
Solyc01g017180.1.1	2	A	2	A	0	0	0	0	0	0	0	0	0	0	0	0	0	0	0	0	0	0	0	0	0	0	0	0	0	0	0	0	0	0
Solyc01g017190.1.1	2	A	2	A	0	0	0	0	0	0	0	0	0	0	0	0	0	0	0	0	0	0	0	0	0	0	0	0	0	0	0	0	0	0
Solyc01g017200.1.1	2	A	2	A	0	0	0	0	0	0	0	0	0	0	0	0	0	0	0	0	0	0	0	0	0	0	0	0	0	0	0	0	0	0
Solyc01g017210.1.1	2	A	2	A	0	0	0	0	0	0	0	0	0	0.30103	0	0	0	0	0	0	0	0	0	0	0	0	0	0	0	0	0	0	0	0
Solyc01g017220.1.1	4	q	2	A	0	0	0.30103	0	0	0	0	0	0	0	0	0	0	0	0	0	0	0	0	0	0	0	0	0	0	0	0	0.30103	0	0
Solyc01g017230.1.1	16	M	17	K	0.845098	0.477121	1.07918	0.778151	0.845098	0.778151	1.04139	0.69897	0.778151	1.11394	0.30103	0.954243	1.23045	1.11394	1.11394	0.845098	0.845098	0.954243	0.477121	1	0.60206	0.69897	1	0.90309	0.778151	1.04139	0.954243	1.07918	0.954243	1.20412
Solyc01g017240.1.1	38	E	36	L	0.60206	0.60206	0.60206	0.778151	0.90309	0.30103	1.11394	0.845098	0.90309	0.69897	0.60206	0.30103	1	0.954243	1.20412	0.69897	0.90309	0.477121	0.60206	0.60206	0.30103	0.778151	0.954243	0.60206	0.30103	0.90309	0.845098	1.04139	0.954243	0.477121
Solyc01g017250.1.1	2	A	2	A	0	0	0	0	0	0	0	0	0	0	0	0	0	0	0	0	0	0	0	0	0	0	0	0	0	0	0	0	0	0
Solyc01g017260.1.1	2	A	2	A	0	0	0	0	0	0	0	0	0	0	0	0	0	0	0	0	0	0	0	0	0	0	0	0	0	0	0	0	0	0
Solyc01g017270.1.1	2	A	2	A	0	0	0	0	0	0	0	0	0	0	0	0	0	0	0	0	0	0	0	0	0	0	0	0	0	0	0	0	0	0
Solyc01g017280.1.1	2	A	2	A	0	0	0	0	0	0	0	0	0	0	0	0	0	0	0	0	0	0	0	0	0	0	0	0	0	0	0	0	0	0
Solyc01g017290.1.1	122	F	2	A	0	0	0	0	0	0	0.30103	0	0	0	0	0	0	0	0	0	0	0	0	0	0	0	0	0	0	0	0	0	0	0.30103
Solyc01g017300.1.1	16	M	16	H	0.778151	0.60206	0.845098	0.69897	0.60206	0.477121	0.90309	0.845098	0.60206	0.30103	0.845098	0.60206	0.954243	0.845098	1	0.845098	0.778151	0.60206	0.69897	0.477121	0.30103	0.69897	0.90309	0.69897	0.60206	0.69897	0	1.07918	0.954243	1
Solyc01g017310.1.1	122	F	2	A	0	0	0	0	0	0	0	0	0.30103	0	0	0	0	0	0	0	0	0	0	0	0	0	0	0	0	0	0	0	0	0.30103
Solyc01g017320.1.1	80	o	27	k	0.477121	0.30103	0	0	0.30103	0.477121	0.60206	0.30103	0	0	0	0	0	0.477121	0.477121	0.30103	0	0	0	0.30103	0	0	0	0.30103	0	0	0	0.60206	0.477121	0
Solyc01g017330.1.1	84	E	20	I	1.44716	1.04139	1.47712	1.32222	1.23045	1.30103	1.6902	1.44716	1.41497	1.32222	1.04139	1.11394	1.79934	1.59106	1.5682	1.39794	1.41497	1.25527	1.34242	1.30103	1.27875	1.43136	1.4624	1.44716	1.25527	1.39794	1.17609	1.83251	1.85733	1.66276
Solyc01g017340.1.1	18	u	36	L	0	0.30103	0	0.69897	0.60206	0.477121	0.845098	0.30103	0	0.30103	0.69897	0.30103	0.845098	0.845098	0.69897	0.69897	0.69897	0.69897	0.477121	0	0.30103	0.30103	0.477121	0.60206	0.477121	0.477121	0.778151	0.90309	0.69897	0.60206
Solyc01g017350.1.1	51	F	23	I	0.69897	0.778151	0.845098	0.60206	0.90309	0.90309	1.14613	1.07918	0.778151	0.30103	1.14613	0.90309	1.27875	1.41497	1.38021	1.04139	1.07918	0.778151	1	1	0.60206	1.17609	1.14613	1.17609	0.954243	0.90309	0.90309	1.23045	1.41497	1.38021
Solyc01g017360.1.1	21	E	17	K	1.04139	0	0.69897	0.90309	1.07918	0.954243	1.44716	1.07918	0.90309	0.30103	1.14613	0.69897	1.17609	1.17609	1.20412	1	1.17609	0.954243	0.778151	0.954243	0.778151	0.69897	1.04139	0.90309	0.477121	0.845098	0.69897	1.39794	1.20412	1.23045
Solyc01g017370.1.1	21	E	23	I	1.07918	1.23045	1.07918	1.27875	1.25527	1.07918	1.5563	1.34242	1.11394	1.17609	1.17609	1.17609	1.57978	1.61278	1.50515	1.36173	1.25527	0.954243	1.25527	1.11394	0.69897	1.20412	1.39794	1.07918	1	1.25527	1.04139	1.5682	1.50515	1.59106
Solyc01g017380.1.1	21	E	20	I	1	1.11394	1.07918	1.11394	1	1.43136	1.5682	1.30103	0.90309	1	0.90309	0.90309	1.59106	1.61278	1.66276	1.11394	1.23045	1.04139	1.14613	0.69897	0.845098	1.25527	1.38021	1.27875	0.845098	1	1.04139	1.61278	1.65321	1.61278
Solyc01g017390.1.1	2	A	2	A	0	0	0	0	0	0	0	0	0	0	0	0	0	0	0	0	0	0	0	0	0	0	0	0	0	0	0	0	0	0
Solyc01g017400.1.1	21	E	23	I	1.11394	1.17609	1.14613	1.43136	0.954243	1.23045	1.64345	1.49136	1.27875	1.30103	1.25527	1.23045	1.6902	1.59106	1.30103	1.43136	1.34242	1.23045	1.20412	1.27875	0.477121	1.11394	1.50515	1.34242	1.11394	1.17609	1.23045	1.54407	1.70757	1.61278
Solyc01g017410.1.1	30	s	2	A	0	0	0.30103	0	0	0	0	0.30103	0	0	0	0	0	0	0.30103	0.30103	0	0	0	0	0	0	0	0	0	0	0	0.30103	0.30103	0
Solyc01g017420.1.1	21	E	20	I	1.44716	1.50515	1.47712	1.59106	1.54407	1.50515	1.90849	1.70757	1.39794	1.23045	1.32222	1.23045	1.91381	1.92942	1.89209	1.50515	1.51851	1.23045	1.44716	1.44716	1.07918	1.5563	1.6902	1.61278	1.25527	1.47712	1.50515	1.91381	1.99564	1.97313
Solyc01g017430.1.1	2	A	2	A	0	0	0	0	0	0	0	0	0	0	0	0	0	0	0	0	0	0	0	0	0	0	0	0	0	0	0	0.30103	0	0
Solyc01g017440.1.1	2	A	2	A	0	0	0	0	0	0	0	0	0	0	0	0	0	0	0	0	0	0	0	0	0	0	0	0	0	0	0	0.60206	0	0
Solyc01g017450.1.1	2	A	2	A	0	0	0	0	0	0	0	0	0	0	0	0	0	0	0	0	0	0	0	0	0	0	0	0	0	0	0	0.477121	0	0
Solyc01g017460.1.1	74	H	16	H	0.30103	0.30103	0.477121	0.477121	0	0	0.30103	0.60206	0.30103	0.477121	0.69897	0.477121	0.60206	0.477121	0.477121	0.30103	0.69897	0	0	0.30103	0	0	0.30103	0.30103	0.477121	0.30103	0.477121	0.30103	0	0.69897
Solyc01g017470.1.1	102	F	23	I	0.30103	0.60206	0.477121	0	0.60206	0.778151	1.07918	0.778151	0.60206	0.60206	0.477121	0.477121	0.90309	0.845098	0.30103	0.477121	0.30103	0.845098	0.69897	0.60206	0	0.69897	0.845098	0.954243	0.60206	0.60206	0.477121	1.04139	0.845098	1.07918
Solyc01g017480.1.1	100	q	27	K	0	0.30103	0	0.477121	0.30103	0.69897	0.30103	0	0.30103	0.30103	0	0	0.30103	0.30103	0.477121	0.60206	0.477121	0	0	0.30103	0	0.477121	0.30103	0.477121	0.30103	0.30103	0	0.477121	0.69897	0.60206
Solyc01g017490.1.1	84	E	20	I	1.63347	1.54407	1.65321	1.69897	1.50515	1.6721	2.07188	1.64345	1.59106	1.89209	1.49136	1.07918	2.18469	1.96848	1.85733	1.83251	1.77085	1.72428	1.60206	1.44716	1.43136	1.89763	2.03743	1.86332	1.50515	1.61278	1.49136	2.13033	2.29003	2.10037
Solyc01g017500.1.1	2	A	2	A	0	0	0	0	0	0	0	0	0	0	0	0	0	0	0	0	0	0	0	0	0	0	0	0	0	0	0	0.477121	0	0
Solyc01g017510.1.1	97	o	36	L	0.30103	0.30103	0.30103	0.30103	0.69897	0	0.477121	0.477121	0.30103	0	0.30103	0.477121	0.477121	0.477121	0.477121	0.60206	0.60206	0	0.477121	0.30103	0.30103	0.30103	0.477121	0.477121	0.69897	0.30103	0	0.90309	0.778151	0.30103
Solyc01g017520.1.1	131	o	23	I	0.477121	0	0	0.60206	0.30103	0.477121	0.845098	0.778151	0	0.30103	0.30103	0.30103	0.60206	0.60206	0.69897	0.90309	0.30103	0.778151	0.477121	0.30103	0.30103	0.69897	0.90309	0.477121	0	0	0.69897	0.69897	0.778151	0.477121
Solyc01g017530.1.1	21	E	20	I	1.34242	1.38021	1.38021	1.53148	1.4624	1.34242	1.63347	1.54407	1.34242	1.04139	1.39794	1.14613	1.85733	1.85126	1.75587	1.61278	1.5682	1.41497	1.32222	1.30103	0.845098	1.50515	1.70757	1.36173	1.39794	1.43136	1.30103	1.76343	1.89763	1.80618
Solyc01g017540.1.1	4	q	26	B	0	0	0	0	0	0.30103	0.30103	0	0	0	0	0	0	0	0	0	0	0	0.30103	0.30103	0	0	0	0	0	0.30103	0	0	0	0
Solyc01g017550.1.1	119	J	40	D	1	0.778151	0	0.69897	1	0.90309	0.845098	0.69897	0.778151	1.04139	0.90309	0.60206	0.845098	0.30103	0.69897	0.477121	0.477121	0.845098	0.69897	0.90309	0.69897	0.778151	1.20412	0.954243	1.20412	0.60206	0.477121	0.60206	0.30103	1.14613
Solyc01g017560.1.1	105	t	44	H	0.60206	0.30103	0.60206	0.60206	0.477121	0.69897	0.477121	0.90309	0.69897	0.845098	0.954243	0.30103	0.30103	0.30103	0	0.60206	0.69897	0.30103	0.30103	0.69897	0.30103	0.60206	0.60206	0.30103	0.954243	0.845098	0.954243	0.477121	0.60206	0.477121
Solyc01g017570.1.1	2	A	2	A	0	0	0	0	0	0	0	0	0	0	0	0	0	0	0	0	0	0	0	0	0	0	0	0	0	0	0	0	0.30103	0
Solyc01g017580.1.1	2	A	2	A	0	0	0	0	0	0	0	0	0	0	0	0	0	0	0	0	0	0	0	0	0	0	0	0	0	0	0	0	0	0
Solyc01g017590.1.1	120	B	40	D	0.845098	0.30103	0	0.60206	0.477121	0.69897	0.477121	0.477121	0.30103	0.69897	0.30103	0.477121	0.30103	0.69897	0.778151	0.69897	0.69897	0.69897	0.477121	0.69897	0.60206	0.60206	0.845098	0.69897	0.30103	0.778151	0.60206	0.30103	0.69897	0.477121
Solyc01g017600.2.1	99	D	18	G	1.36173	1.30103	1.20412	0.69897	0.90309	0.954243	1.11394	1.44716	1.68124	2.1038	1.66276	1.23045	1.14613	1.53148	1.14613	1.87506	1.51851	0.954243	1.04139	1.17609	1.39794	1.80618	1.57978	1.47712	1.63347	2.01703	1.23045	1.89209	1.49136	1.25527
Solyc01g017610.1.1	2	A	2	A	0	0	0	0	0	0	0	0	0	0	0	0	0	0	0	0	0	0	0	0	0	0	0.30103	0	0	0	0	0	0	0
Solyc01g017620.1.1	2	A	2	A	0	0	0	0	0	0	0	0	0	0	0	0	0	0	0	0	0	0	0	0	0	0	0	0	0	0	0	0	0	0
Solyc01g017630.1.1	118	K	4	D	0	0	0.477121	0.30103	0	0	0.30103	0	0	0.30103	0	0.30103	0.477121	0.477121	0.477121	0	0.30103	0.30103	0	0.30103	0	0	0.60206	0	0	0	0.30103	0	0.30103	0
Solyc01g017640.1.1	2	A	2	A	0	0	0	0	0	0	0	0	0	0	0	0	0	0	0	0	0	0	0	0	0	0	0	0	0	0	0	0	0	0
Solyc01g017650.1.1	2	A	2	A	0	0	0	0	0	0	0	0	0	0	0	0	0	0	0	0	0	0	0	0	0	0	0	0	0	0	0	0	0	0
Solyc01g017660.1.1	2	A	2	A	0	0	0	0	0	0	0	0	0	0	0	0	0	0	0	0	0	0	0	0	0	0	0	0	0	0	0	0	0	0
Solyc01g017670.1.1	2	A	2	A	0	0	0	0	0	0	0	0	0	0	0	0	0	0	0	0	0	0	0	0	0	0	0	0	0	0	0	0	0	0
Solyc01g017680.1.1	2	A	2	A	0	0	0	0	0	0	0	0	0	0	0	0	0	0	0	0	0	0	0	0	0	0	0	0	0	0	0	0	0	0
Solyc01g017690.1.1	2	A	2	A	0	0	0	0	0	0	0	0	0	0	0	0	0	0	0	0	0	0	0	0	0	0	0	0	0	0	0	0	0	0
Solyc01g017700.1.1	2	A	2	A	0	0	0	0	0	0	0	0	0	0	0	0	0	0	0	0	0	0	0	0	0	0	0	0	0	0	0	0	0	0
Solyc01g017710.1.1	7	C	28	D	1.57978	1.43136	1.6721	1.76343	1.43136	1.64345	1.61278	1.60206	1.47712	1.79239	1.716	1.74036	1.62325	1.66276	1.51851	1.60206	1.716	1.5563	1.47712	1.5682	1.20412	1.30103	1.49136	1.66276	1.68124	1.49136	1.53148	1.59106	1.25527	1.4624
Solyc01g017720.1.1	146	G	28	D	1.53148	1.50515	1.41497	1.30103	1.30103	1.60206	1.57978	1.68124	1.41497	1.59106	1.75587	1.5563	1.39794	1.27875	1.27875	1.11394	1.41497	1.60206	1.47712	1.57978	1.4624	1.34242	1.43136	1.53148	1.47712	1.43136	1.57978	1.25527	1	1.41497
Solyc01g017730.1.1	37	G	40	D	1.25527	1.04139	1.14613	1.07918	1.04139	0.90309	1.30103	1.11394	1.25527	1.41497	1.38021	1.38021	1.14613	1.04139	0.954243	0.954243	1.07918	1.04139	1.20412	1.14613	1.27875	0.954243	1.11394	1.32222	1.39794	1.27875	1.4624	1.41497	0.90309	1
Solyc01g017740.1.1	84	E	20	I	1.38021	1.32222	1.36173	1.39794	1.36173	1.41497	1.59106	1.51851	1.36173	1.38021	1.36173	1.27875	1.70757	1.6721	1.73239	1.4624	1.51851	1.43136	1.47712	1.44716	1.30103	1.47712	1.59106	1.4624	1.49136	1.39794	1.41497	1.61278	1.72428	1.72428
Solyc01g017750.1.1	2	A	2	A	0	0	0	0	0	0	0	0	0	0	0	0	0	0	0	0	0	0	0	0	0	0	0	0	0	0	0	0	0	0
Solyc01g017760.1.1	2	A	2	A	0	0	0	0	0	0	0	0	0	0	0	0	0	0	0	0	0	0	0	0	0	0	0	0	0	0	0	0	0	0
Solyc01g017770.1.1	2	A	4	D	0	0	0	0	0	0	0	0	0	0	0	0	0	0	0	0	0	0	0	0	0.30103	0	0.30103	0	0	0	0	0	0	0
Solyc01g017780.1.1	122	F	26	B	0.30103	0	0.30103	0	0	0	0.477121	0	0	0.477121	0.30103	0	0	0	0	0.477121	0	0	0.30103	0.477121	0	0	0	0	0	0	0	0.30103	0	0.30103
Solyc01g017790.1.1	2	A	2	A	0	0	0	0	0	0	0	0	0	0	0	0	0	0	0	0	0	0	0	0	0	0	0	0	0	0	0	0	0	0
Solyc01g017800.1.1	2	A	2	A	0	0	0	0	0	0	0	0	0	0	0	0	0	0	0	0	0	0	0	0	0	0	0	0	0	0	0	0	0	0
Solyc01g017810.1.1	2	A	2	A	0	0	0	0	0	0	0	0	0	0	0	0	0	0	0	0	0	0	0	0	0	0	0	0	0	0	0	0	0	0
Solyc01g017820.1.1	2	A	2	A	0	0	0	0	0	0	0	0	0	0	0	0	0	0	0	0	0	0	0	0	0	0	0	0	0	0	0	0	0	0
Solyc01g017830.1.1	2	A	2	A	0	0	0	0	0	0	0	0	0	0	0	0	0	0	0	0	0	0	0	0	0	0	0	0	0	0	0	0	0	0
Solyc01g017840.1.1	2	A	2	A	0	0	0	0	0	0	0	0	0	0	0	0	0	0	0	0	0	0	0	0	0	0	0	0	0	0	0	0	0	0
Solyc01g017850.1.1	2	A	2	A	0	0	0	0	0	0	0	0	0	0	0	0	0	0	0	0	0	0	0	0	0	0	0	0	0	0	0	0	0	0
Solyc01g017860.2.1	42	s	7	C	1.14613	1.20412	1.32222	1.49136	1.38021	1.50515	1.23045	1.32222	1.23045	1.47712	1.23045	1.47712	1.20412	1.32222	1.34242	1.39794	1.41497	1.47712	1.39794	1.36173	1.32222	1.17609	1.36173	1.39794	1.54407	1.47712	1.44716	1	1.04139	1.38021
Solyc01g017870.1.1	144	r	3	J	0	0.30103	0.30103	0.477121	0.30103	0	0.30103	0.778151	0.30103	0.60206	0.477121	0	0.30103	0	0.30103	0	0.30103	0	0	0	0.778151	0.69897	0	0.60206	0.60206	1.04139	0.60206	0	0.477121	0
Solyc01g017880.1.1	2	A	2	A	0	0	0	0	0	0	0	0	0	0	0	0	0	0	0	0	0	0	0	0	0	0	0	0	0	0	0	0	0	0
Solyc01g017890.1.1	2	A	2	A	0	0	0	0	0	0	0	0	0	0	0	0	0	0	0	0	0	0	0	0	0	0	0	0	0	0	0	0	0	0
Solyc01g017900.1.1	122	F	2	A	0	0	0	0	0	0	0	0.30103	0	0	0	0	0	0	0	0	0	0	0	0	0	0	0	0.30103	0	0	0	0	0	0
Solyc01g017910.1.1	2	A	2	A	0	0	0	0	0	0	0	0	0	0	0	0	0	0	0	0	0	0	0	0	0	0	0	0	0	0	0	0	0	0
Solyc01g017920.1.1	2	A	2	A	0	0	0	0	0	0	0	0	0	0.477121	0	0	0	0	0	0	0	0	0	0	0	0	0	0	0.477121	0	0	0	0	0
Solyc01g017930.1.1	2	A	2	A	0	0	0	0	0	0	0	0	0	0.845098	0	0	0	0	0	0	0	0	0	0	0	0	0	0	0.90309	0	0	0	0	0
Solyc01g017940.1.1	2	A	2	A	0	0	0	0	0	0	0	0	0	0.477121	0	0	0	0	0	0	0	0	0	0	0	0	0	0	0.477121	0	0	0	0	0
Solyc01g017950.1.1	2	A	2	A	0	0	0	0	0	0	0	0	0	0.477121	0	0	0	0	0	0	0	0	0	0	0	0	0	0	0	0	0	0	0	0
Solyc01g017960.1.1	2	A	2	A	0	0	0	0	0	0	0	0	0	0.60206	0	0	0	0	0	0	0	0	0	0	0	0	0	0	0	0	0	0	0	0
Solyc01g017970.1.1	2	A	2	A	0	0	0	0	0	0	0	0	0	0.60206	0	0	0	0	0	0	0	0	0	0	0	0	0	0	0	0	0	0	0	0
Solyc01g017980.1.1	2	A	2	A	0	0	0	0	0	0	0	0	0	0	0	0	0	0	0	0	0	0	0	0	0	0	0	0	0	0	0	0	0	0.30103
Solyc01g017990.1.1	2	A	2	A	0	0	0	0	0	0	0	0	0	0	0	0	0	0	0	0	0	0	0	0	0	0	0	0	0	0	0	0	0	0
Solyc01g018000.1.1	2	A	2	A	0	0	0	0	0	0	0	0	0	0	0	0	0	0	0	0	0	0	0	0	0	0	0	0	0	0	0	0	0	0
Solyc01g018010.1.1	46	I	40	D	1.07918	0.845098	0.845098	0.845098	0.954243	0.60206	0.954243	1.23045	1.07918	0.60206	1.04139	0.845098	0.778151	0.477121	0.477121	0.845098	1.20412	0.90309	0.778151	0.845098	0.954243	0.845098	0.778151	0.954243	0.954243	1.07918	1.11394	0.778151	0.477121	1
Solyc01g018020.1.1	18	u	16	H	0.30103	0	0.30103	0.69897	0.30103	0.30103	0.477121	0.30103	0.30103	0.30103	0.30103	0	0	0.477121	0.30103	0.30103	0	0.477121	0	0.30103	0.69897	0	0.30103	0.477121	0.60206	0.60206	0	0.60206	0	0.69897
Solyc01g018040.1.1	2	A	2	A	0	0	0	0	0	0	0	0	0	0	0	0	0	0	0	0	0	0	0	0	0	0	0	0	0	0	0	0	0	0
Solyc01g018050.1.1	2	A	2	A	0	0	0	0	0	0	0	0	0	0	0	0	0	0	0	0	0	0	0	0	0	0	0	0	0	0	0	0	0	0
Solyc01g018060.1.1	2	A	2	A	0	0	0	0	0	0	0	0	0	0	0	0	0.30103	0	0	0	0	0	0	0	0	0	0	0	0	0	0	0	0	0
Solyc01g018070.1.1	2	A	2	A	0	0	0	0	0	0	0	0	0	0	0	0	0	0	0	0	0	0	0	0	0	0	0	0	0	0	0	0	0	0
Solyc01g018080.1.1	2	A	2	A	0	0	0	0	0	0	0	0	0	0	0	0	0	0	0	0	0	0	0	0	0	0	0	0	0	0	0	0	0	0
Solyc01g018090.1.1	38	E	23	I	0.845098	0.778151	0.954243	0.954243	0.954243	0.778151	1.07918	0.69897	0.845098	0.778151	0.60206	0.60206	1.07918	1.20412	1.04139	1.04139	0.845098	0.778151	0.90309	0.60206	0.477121	1.04139	1.04139	0.69897	0.69897	1.14613	0.477121	1.27875	1.20412	0.90309
Solyc01g018100.1.1	2	A	4	D	0	0	0	0	0	0	0	0	0	0	0	0	0	0.69897	0	0	0	0	0	0	0.30103	0	0	0	0	0	0	0	0	0
Solyc01g019100.1.1	2	A	2	A	0	0	0	0	0	0	0	0	0	0	0	0	0	0	0	0	0	0	0	0	0	0	0	0	0	0	0	0	0	0
Solyc01g020100.1.1	122	F	2	A	0	0	0	0	0	0	0	0.30103	0	0	0	0	0	0	0	0	0	0	0	0	0	0	0	0	0	0	0	0	0	0
Solyc01g020110.1.1	30	s	2	A	0	0	0	0	0	0	0	0.69897	0	0	0	0	0	0	0	0	0	0	0	0	0	0	0	0	0	0	0	0	0	0
Solyc01g020120.1.1	2	A	2	A	0	0	0	0	0	0	0	0	0	0	0	0	0	0	0	0	0	0	0	0	0	0	0	0	0	0	0	0	0	0
Solyc01g020130.2.1	66	F	47	G	1	0.954243	1.30103	1.27875	1.17609	1	1	1.17609	1.32222	1.49136	1.23045	1.07918	1.32222	1.23045	0.90309	1.5563	1.41497	1.20412	1.07918	1.04139	1.27875	1.62325	1.61278	1.63347	1.82607	1.89763	1.88081	1.59106	1.47712	1
Solyc01g020140.2.1	87	D	47	G	1.04139	1	1.25527	1.07918	1.23045	0.90309	0.845098	1.07918	1.14613	1.47712	1	1.04139	1.14613	1.11394	0.778151	1.49136	1.43136	0.954243	1.04139	1.07918	1.17609	1.44716	1.50515	1.5682	1.72428	1.73239	1.74036	1.59106	1.38021	0.954243
Solyc01g020150.2.1	107	H	44	H	0.845098	0.477121	0.954243	1.04139	0.477121	0.69897	0.60206	0.778151	0.90309	1.07918	0.778151	0.778151	0.845098	0.845098	0.60206	1.20412	1.04139	0.90309	0.60206	0.60206	0.90309	1.23045	1.14613	1.17609	1.36173	1.38021	1.11394	1.36173	0.845098	0.69897
Solyc01g020160.1.1	144	r	8	G	0.30103	0.477121	0.30103	0.778151	0.30103	0	0	0.60206	0.60206	0.69897	0.60206	0.30103	0	0.60206	0.477121	0.60206	0.60206	0.30103	0.30103	0.477121	0.845098	0.60206	0.90309	0.90309	0.954243	1.23045	1.07918	1	1	0.477121
Solyc01g020170.1.1	4	q	2	A	0	0	0	0.60206	0	0	0	0	0	0	0	0	0	0	0	0	0	0	0	0	0	0	0	0	0	0	0	0	0	0
Solyc01g020180.1.1	4	q	2	A	0	0	0	0.477121	0	0	0	0	0	0	0	0	0	0	0	0	0	0	0	0	0	0	0	0	0	0	0	0	0	0
Solyc01g020190.2.1	102	F	34	C	0.477121	0.60206	0.30103	0.69897	0	0.30103	0.69897	0.90309	0.30103	0.954243	0.778151	0.30103	0.30103	0.90309	0.60206	0.90309	0.69897	0.778151	0.477121	0.60206	0.778151	0.69897	0.778151	0.30103	0.69897	0.69897	0.778151	0.778151	0.60206	1
Solyc01g020200.1.1	79	s	18	G	1.32222	1	0.90309	0.954243	1.25527	1.32222	1.25527	1.30103	1.07918	1.04139	1.20412	1.20412	1.53148	1.44716	1.54407	1.27875	1.30103	1.17609	1.27875	1.11394	0.90309	0.954243	1.04139	1.39794	1.11394	1.23045	1.17609	1.38021	1.36173	1.38021
Solyc01g020210.1.1	4	q	2	A	0	0	0	0.477121	0	0	0	0	0	0	0	0	0	0	0	0	0	0	0	0	0	0	0	0	0	0	0	0	0	0
Solyc01g020220.1.1	19	G	28	D	1.6721	1.70757	1.63347	1.79239	1.51851	1.63347	1.716	1.6721	1.73239	1.78533	1.79934	1.69897	1.66276	1.65321	1.61278	1.79239	1.91908	1.81291	1.57978	1.73239	1.90309	1.70757	1.716	1.65321	1.74819	1.90309	1.66276	1.68124	1.75587	1.77085
Solyc01g020230.2.1	136	J	12	G	0.69897	0.477121	0.60206	1	0.778151	0.69897	0.69897	0.69897	0.845098	1.07918	1.04139	1.17609	1	0.845098	0.60206	0.60206	0.845098	0.845098	0.477121	1.07918	0.778151	0.845098	0.69897	0.954243	0.954243	0.954243	0.90309	0.90309	0.30103	0.90309
Solyc01g020240.2.1	14	C	14	C	2.51455	2.45637	2.52763	2.60206	2.47422	2.51851	2.43933	2.6464	2.57171	2.77887	2.81757	2.68574	2.40312	2.46538	2.50243	2.59439	2.68124	2.53148	2.55509	2.54033	2.67669	2.5172	2.56229	2.62941	2.79239	2.85794	2.78604	2.51188	2.45788	2.52375
Solyc01g020250.1.1	2	A	2	A	0	0	0	0	0	0	0	0	0	0	0	0	0	0	0	0	0	0	0	0	0	0	0	0	0	0	0	0	0	0
Solyc01g020260.1.1	2	A	2	A	0	0	0	0	0	0	0	0	0	0	0	0	0	0	0	0	0	0	0	0	0	0	0	0	0	0	0	0	0	0
Solyc01g020270.1.1	2	A	2	A	0	0	0	0	0	0	0	0	0	0	0	0	0	0	0	0	0	0	0	0	0	0	0	0	0	0	0	0	0	0
Solyc01g020280.1.1	2	A	2	A	0	0	0	0	0	0	0	0	0	0	0	0	0	0	0	0	0	0	0	0	0	0	0	0	0	0	0	0	0	0
Solyc01g020290.1.1	4	q	2	A	0	0.477121	0	0	0	0	0	0	0	0	0	0	0	0	0	0	0	0	0	0	0	0	0	0	0	0	0.30103	0	0	0
Solyc01g020300.2.1	2	A	2	A	0	0	0	0	0	0	0	0	0	0	0	0	0	0	0	0	0	0	0	0	0	0	0	0	0	0	0	0	0	0
Solyc01g020310.1.1	2	A	2	A	0	0	0	0	0	0	0	0	0	0	0	0	0	0	0	0	0	0	0	0	0	0	0	0	0	0	0	0	0	0
Solyc01g020320.2.1	55	H	10	C	1.95904	1.91381	2.00432	1.98227	1.87506	1.92428	1.98227	2.04139	1.95904	2.1959	2.26717	2.02531	1.77085	1.90309	1.98227	2.02938	2.1271	1.96379	1.95424	1.85126	1.94448	2.00432	2.00432	2.07918	2.18469	2.29667	2.23553	1.9345	2	2.01284
Solyc01g020330.2.1	4	q	2	A	0	0	0	0	0	0.477121	0	0	0	0	0	0	0	0	0	0	0	0	0	0	0	0	0	0	0	0	0	0	0	0
Solyc01g020340.1.1	121	C	25	D	1.50515	1.51851	1.43136	1.49136	1.51851	1.54407	1.61278	1.65321	1.5563	1.83885	1.57978	1.6721	1.5563	1.43136	1.36173	1.62325	1.66276	1.68124	1.66276	1.4624	1.61278	1.54407	1.44716	1.49136	1.6902	1.66276	1.716	1.53148	1.51851	1.65321
Solyc01g020350.1.1	3	q	35	n	0.30103	0.477121	0.477121	0.477121	0.477121	0.477121	0.60206	0.60206	0.477121	0.60206	0.477121	0.477121	0.477121	0.477121	0.30103	0.477121	0.477121	0.477121	0.30103	0	0.30103	0.30103	0.60206	0.90309	0.477121	0.30103	0.30103	0.30103	0.69897	0
Solyc01g020360.1.1	2	A	2	A	0	0	0	0	0	0	0	0	0	0	0	0	0	0	0	0	0	0	0	0	0	0	0	0	0	0	0	0	0	0
Solyc01g020370.1.1	2	A	2	A	0	0	0	0	0	0	0	0	0	0	0	0	0	0	0	0	0	0	0	0	0	0	0	0	0	0	0	0	0	0
Solyc01g020380.1.1	2	A	2	A	0	0	0	0	0	0	0	0	0	0	0	0	0	0	0	0	0	0	0	0	0	0	0	0	0	0	0	0	0	0
Solyc01g020390.1.1	2	A	2	A	0	0	0	0	0	0	0	0	0	0	0	0	0	0	0	0	0	0	0	0	0	0	0	0	0	0	0	0	0	0
Solyc01g020400.1.1	2	A	2	A	0	0	0	0	0	0	0	0	0	0	0.30103	0	0	0	0	0	0	0	0	0	0	0	0	0	0	0	0	0	0	0
Solyc01g020410.1.1	122	F	2	A	0	0	0	0	0	0	0	0.30103	0	0	0	0	0	0	0	0	0	0	0	0	0	0	0	0	0	0	0	0	0.30103	0
Solyc01g020430.1.1	2	A	2	A	0	0	0	0	0	0	0	0	0	0	0	0	0	0	0	0	0	0	0	0	0	0	0	0	0	0	0	0	0	0
Solyc01g020440.2.1	14	C	13	C	2.80482	2.72428	2.76343	2.81889	2.77085	2.78604	2.78319	2.91698	2.84386	2.98453	3.05994	2.96802	2.71181	2.68305	2.7796	2.80618	2.89209	2.83251	2.7679	2.76938	2.94694	2.79796	2.83251	2.89927	3.00432	3.07737	3.07445	2.79029	2.78247	2.79239
Solyc01g020450.1.1	2	A	2	A	0	0	0	0	0	0	0	0	0	0	0	0	0	0	0	0	0	0	0	0	0	0	0	0	0	0	0	0	0	0
Solyc01g020460.1.1	2	A	2	A	0	0	0	0	0	0	0	0	0	0	0	0	0.30103	0	0	0	0	0	0	0	0	0	0	0	0	0	0	0	0	0
Solyc01g020470.1.1	80	o	2	A	0	0.30103	0.30103	0	0	0.477121	0	0	0	0	0	0	0	0.30103	0	0	0	0.30103	0	0	0	0.30103	0	0	0	0	0.30103	0	0	0.30103
Solyc01g020480.1.1	2	A	2	A	0	0	0	0	0	0	0	0	0	0	0	0	0	0	0	0	0	0	0	0	0	0	0	0	0	0	0	0	0	0
Solyc01g020490.1.1	2	A	2	A	0	0	0	0	0	0	0	0	0	0	0	0	0	0	0	0	0	0	0	0	0	0	0	0	0	0	0	0	0	0
Solyc01g020500.1.1	86	J	40	D	0.845098	1.23045	0.778151	1.17609	1	1.04139	0.845098	1.11394	0.69897	1.20412	1.17609	1.23045	0.90309	0.69897	0.60206	1.27875	1	1.14613	0.845098	0.90309	1.23045	0.69897	0.778151	1.11394	1.07918	1.07918	1.36173	0.69897	1.07918	0.69897
Solyc01g020510.1.1	2	A	2	A	0	0	0	0	0	0	0	0	0	0	0	0	0	0	0	0	0	0	0	0	0	0	0	0	0	0	0	0	0	0
Solyc01g020520.2.1	55	H	10	C	1.95904	1.86332	1.8451	1.90309	1.81291	1.83251	1.9345	2.03743	1.90309	2.16732	2.0569	2.06819	1.81954	1.78533	1.79934	1.8451	2.10037	1.9345	1.8451	1.74036	1.92428	1.81291	1.85126	1.97313	2.04139	2.08279	1.92428	1.81954	1.8451	1.93952
Solyc01g020530.1.1	2	A	2	A	0	0	0	0	0	0	0	0	0	0	0	0	0	0	0	0	0	0	0	0	0	0	0	0	0	0	0	0	0	0
Solyc01g020550.1.1	2	A	4	D	0	0	0	0	0	0	0	0	0	0	0	0	0	0	0	0	0	0	0	0	0.30103	0	0	0	0	0	0	0	0	0
Solyc01g020560.1.1	2	A	2	A	0	0	0	0	0	0	0	0	0	0	0	0	0	0	0	0	0	0	0	0	0	0	0	0	0	0	0	0	0	0
Solyc01g020570.1.1	2	A	2	A	0	0	0	0	0	0	0	0	0	0	0	0	0	0	0	0	0	0	0	0	0	0	0	0	0	0	0	0	0	0
Solyc01g020580.1.1	30	s	2	A	0	0	0	0	0	0	0.778151	0	0	0	0	0	0	0	0	0	0	0	0	0	0	0	0	0	0	0	0	0	0	0
Solyc01g020590.1.1	122	F	2	A	0	0	0	0	0	0	0.30103	0	0	0	0	0	0	0	0	0	0	0	0	0	0	0	0	0	0	0	0	0	0	0
Solyc01g020600.1.1	30	s	4	D	0	0	0	0	0	0	0.69897	0	0	0	0	0	0	0	0	0	0	0	0	0.30103	0	0	0	0	0	0	0	0	0	0
Solyc01g021600.2.1	101	J	30	F	2.61066	2.59988	2.58206	2.84819	2.6464	2.65992	2.75664	2.88309	2.66464	2.88423	2.85065	2.80482	2.50515	2.4843	2.45788	2.61595	2.50379	2.68124	2.32634	2.36736	2.42813	2.62531	2.65031	2.87448	2.81358	2.77743	2.66839	2.28103	2.47422	2.30103
Solyc01g021610.1.1	4	q	2	A	0.30103	0	0	0	0	0	0.30103	0	0	0	0	0	0	0	0	0	0	0	0	0	0	0	0	0	0	0	0	0.477121	0	0
Solyc01g021620.1.1	2	A	2	A	0	0	0	0	0	0	0	0	0	0	0	0	0	0	0	0	0	0	0	0	0	0	0	0	0	0	0	0	0	0
Solyc01g021630.1.1	2	A	2	A	0	0	0	0	0	0	0	0	0	0	0	0	0	0	0	0	0	0	0	0	0	0	0	0	0	0	0	0	0	0
Solyc01g021640.2.1	14	C	1	C	2.80003	2.78247	2.73078	2.83822	2.7574	2.78888	2.80821	2.85065	2.78817	2.97864	2.95521	2.88366	2.67578	2.6721	2.7679	2.84634	2.94201	2.84572	2.76938	2.74273	2.88986	2.76042	2.75051	2.84696	2.96047	2.943	2.91645	2.68574	2.67117	2.81491
Solyc01g021650.1.1	2	A	2	A	0	0	0	0	0	0	0	0	0	0	0	0	0	0	0	0	0	0	0	0	0	0	0	0	0	0	0	0	0	0
Solyc01g021660.1.1	2	A	2	A	0	0	0	0	0	0	0	0	0	0	0	0	0	0	0	0	0	0	0	0	0	0	0	0	0	0	0	0	0	0
Solyc01g021670.2.1	14	C	13	C	2.81624	2.76716	2.8014	2.80686	2.74115	2.78533	2.76938	2.88762	2.83315	3.01745	3.05154	2.94151	2.74741	2.76118	2.8109	2.83885	2.92993	2.88366	2.78462	2.78319	2.84073	2.81954	2.79934	2.92221	3.00945	3.06856	3.01703	2.75891	2.69197	2.83123
Solyc01g021680.1.1	121	C	11	H	1.47712	1.39794	1.57978	1.50515	1.41497	1.49136	1.50515	1.63347	1.4624	1.69897	1.716	1.51851	1.47712	1.39794	1.66276	1.61278	1.59106	1.63347	1.47712	1.62325	1.57978	1.63347	1.53148	1.5563	1.81291	1.74036	1.6721	1.60206	1.51851	1.49136
Solyc01g021690.1.1	68	J	12	G	0	0	0.30103	0.30103	0.30103	0	0.30103	0.30103	0	0.30103	0.30103	0.30103	0.30103	0.30103	0.60206	0.30103	0.477121	0.477121	0	0	0	0	0.30103	0.30103	0.477121	0.30103	0.477121	0	0.30103	0.30103
Solyc01g021700.1.1	74	H	38	L	0	0	0.60206	0.60206	0.60206	0	0.60206	0.69897	0	0.60206	0.60206	0.69897	0.60206	0.69897	1	0.60206	0.845098	0.845098	0.30103	0	0	0	0.60206	0.60206	0.845098	0.60206	0.845098	0	0.60206	0.60206
Solyc01g021710.1.1	68	J	12	G	0	0	0.30103	0.30103	0.30103	0	0.30103	0.30103	0	0.30103	0.30103	0.30103	0.30103	0.30103	0.60206	0.30103	0.477121	0.477121	0	0	0	0	0.30103	0.30103	0.477121	0.30103	0.477121	0	0.30103	0.30103
Solyc01g021720.1.1	40	r	40	D	1	0.90309	0.477121	0.90309	0.954243	0.90309	1.07918	0.60206	0.845098	0.69897	0.60206	0.845098	0.30103	0.845098	0.477121	1.04139	0.90309	1.07918	0.69897	0.778151	0.69897	0.477121	0.60206	0.954243	0.60206	0.845098	0.845098	0.30103	0.477121	0.60206
Solyc01g021730.2.1	127	I	4	D	0	0.30103	0.30103	0	0	0.30103	0.30103	0.477121	0	0.30103	0	0.30103	0	0.30103	0.477121	0.30103	0	0	0	0.30103	0.30103	0.477121	0.477121	0	0	0.477121	0	0	0	0
Solyc01g021740.1.1	75	G	40	D	1.20412	0.69897	0.69897	0.60206	0.845098	0.778151	1.04139	1.04139	1.07918	1.27875	1.34242	1.04139	0.90309	0.90309	0.477121	0.845098	1.17609	1	0.954243	1	1.07918	0.778151	0.954243	1.07918	1.14613	1.11394	1.11394	0.778151	1.14613	0.954243
Solyc01g022740.2.1	9	C	14	C	2.12385	2.20952	2.18184	2.3483	2.20952	2.26007	2.24551	2.28556	2.31806	2.46389	2.4133	2.40824	2.14301	2.233	2.19033	2.27416	2.34635	2.233	2.29667	2.24304	2.34044	2.36736	2.29885	2.3784	2.45025	2.53529	2.44248	2.22272	2.14922	2.31597
Solyc01g022750.2.1	11	C	9	C	3.4062	3.28285	3.38003	3.39428	3.33826	3.37181	3.41229	3.4618	3.41313	3.59406	3.65849	3.55084	3.33686	3.28194	3.35064	3.35603	3.47972	3.4101	3.37566	3.33905	3.45969	3.39985	3.38148	3.49693	3.59461	3.59351	3.65744	3.36624	3.344	3.42062
Solyc01g022760.1.1	2	A	2	A	0	0	0	0	0	0	0	0	0	0	0	0	0	0	0	0	0	0	0	0	0	0	0	0	0	0	0	0	0	0
Solyc01g022770.1.1	2	A	2	A	0	0	0	0	0	0	0	0	0	0	0	0	0	0	0	0	0	0	0	0	0	0	0	0	0	0	0	0	0	0
Solyc01g022780.1.1	38	E	17	K	1.38021	1.64345	1.47712	1.53148	1.72428	1.72428	1.54407	0.477121	0.778151	0.60206	0	0.30103	1.41497	0.954243	1.07918	1.68124	1.32222	1.50515	1.60206	1.6721	0	0.477121	1.25527	1.07918	0.30103	0.477121	0.30103	0.954243	1.14613	1
Solyc01g022790.1.1	2	A	2	A	0	0	0	0	0	0	0	0	0	0	0	0	0	0	0.477121	0	0	0	0	0	0	0	0	0	0	0	0	0	0	0
Solyc01g028800.1.1	14	C	14	C	2.78319	2.58883	2.53656	2.60097	2.6561	2.75435	2.53148	2.78319	2.80414	2.93601	2.76492	3.03019	2.60959	2.62118	2.53275	2.5955	2.77159	2.69723	2.4609	2.81624	2.36361	2.48144	2.72754	2.70927	2.76492	2.88818	2.78888	2.70157	2.45025	2.5092
Solyc01g028810.2.1	25	C	42	C	3.93601	3.83085	3.93399	3.93792	3.89971	3.94802	3.89365	4.0454	3.9466	4.12054	4.17742	4.11076	3.82419	3.74476	3.91094	3.88581	4.05339	3.93682	3.94433	3.91566	4.16002	3.94126	3.9424	4.00449	4.11035	4.13631	4.25348	3.92845	3.89409	3.92952
Solyc01g028830.2.1	1	C	13	C	3.0026	2.97405	2.96284	3	2.84073	2.90309	2.89487	3.0607	3.00604	3.20575	3.1345	2.98182	2.73239	2.86213	2.83378	3.10585	3.16107	3.03262	2.87564	2.93601	2.95231	2.98989	3.03423	3.09517	3.21165	3.27761	3.19673	2.90849	2.84572	2.96895
Solyc01g028840.1.1	2	A	2	A	0	0	0	0	0	0	0	0	0	0	0	0	0	0	0	0	0	0	0	0	0	0	0	0	0	0	0	0	0	0
Solyc01g028850.1.1	4	q	2	A	0	0	0	0.30103	0	0	0	0	0	0	0	0	0	0	0	0	0	0	0	0	0	0	0	0	0	0	0	0	0	0
Solyc01g028860.2.1	25	C	42	C	4.09771	4.06692	4.05937	4.13383	4.05911	4.1231	4.10353	4.23457	4.14532	4.32031	4.36337	4.28598	4.04689	4.03145	4.08095	4.14554	4.24341	4.12349	4.10897	4.08243	4.30681	4.10367	4.12785	4.21211	4.31685	4.34715	4.35062	4.10656	4.07474	4.15709
Solyc01g028870.2.1	9	C	14	C	2.38382	2.34044	2.41664	2.41996	2.33445	2.38917	2.37107	2.52114	2.50515	2.6637	2.6149	2.55267	2.3927	2.32634	2.39794	2.49554	2.52634	2.45484	2.38382	2.38382	2.62118	2.5092	2.46835	2.55871	2.66087	2.7185	2.66839	2.4133	2.43616	2.43136
Solyc01g028880.1.1	2	A	2	A	0	0	0	0	0	0	0	0	0	0	0	0	0	0	0	0	0	0	0	0	0	0	0	0	0	0	0	0	0	0
Solyc01g028890.1.1	2	A	2	A	0	0	0	0	0	0	0	0	0	0	0	0	0	0	0	0	0	0	0	0	0	0	0	0	0	0	0	0	0	0
Solyc01g028900.2.1	8	C	9	C	3.48373	3.42111	3.4216	3.47553	3.39094	3.43217	3.43965	3.56158	3.47972	3.65244	3.71441	3.58984	3.34753	3.3813	3.39428	3.52711	3.5738	3.47392	3.42439	3.41797	3.5084	3.4504	3.44824	3.55919	3.64924	3.66001	3.6131	3.36286	3.31302	3.50745
Solyc01g028910.1.1	2	A	2	A	0	0	0	0	0	0	0	0	0	0	0	0	0	0	0	0	0	0	0	0	0	0	0	0	0	0	0	0	0	0
Solyc01g028920.1.1	2	A	2	A	0	0	0	0	0	0	0	0	0	0	0	0	0	0	0	0	0	0	0	0	0	0	0	0	0	0	0	0	0	0
Solyc01g028930.2.1	1	C	13	C	2.993	2.92324	2.92273	3.0187	2.94694	2.9619	2.98811	3.077	3.01745	3.17609	3.23426	3.12548	2.94201	2.91803	2.95713	2.99388	3.05956	2.99211	2.95134	2.95472	3.07954	2.94399	2.96895	3.0667	3.15564	3.20276	3.18921	3.00346	2.95085	3.02531
Solyc01g028940.1.1	116	F	40	D	0.477121	0.954243	0.954243	0.69897	0.845098	1.04139	1.11394	1.04139	0.954243	1.04139	0.954243	1.11394	1.04139	0.69897	0.845098	0.845098	1.11394	0.845098	0.954243	0.954243	1.04139	0.69897	0.69897	0.69897	0.845098	1.17609	1.23045	1.04139	1.04139	0.69897
Solyc01g028950.1.1	2	A	2	A	0	0	0	0	0	0	0	0	0	0	0	0	0.477121	0	0	0	0	0	0	0	0	0	0	0	0	0	0	0	0	0
Solyc01g028960.1.1	2	A	2	A	0	0	0	0	0	0	0	0	0	0	0	0	0	0	0	0	0	0	0	0	0	0	0	0	0	0	0	0	0	0
Solyc01g028970.1.1	122	F	2	A	0	0	0	0	0	0	0.30103	0	0	0	0	0	0	0	0	0	0	0	0	0	0	0	0	0	0	0	0	0	0	0
Solyc01g028980.1.1	2	A	2	A	0	0	0	0	0	0	0	0	0	0	0	0	0	0	0	0	0	0	0	0	0	0	0	0	0	0	0	0	0	0
Solyc01g033980.2.1	55	H	11	H	1.76343	1.74036	1.68124	1.76343	1.75587	1.77815	1.72428	1.91381	1.79239	1.96848	2.02938	1.83251	1.5682	1.68124	1.54407	1.8451	1.92942	1.77815	1.74819	1.74819	1.90309	1.74036	1.76343	1.98677	1.97313	2.11059	2.05308	1.64345	1.47712	1.75587
Solyc01g033990.1.1	96	J	2	A	0.477121	0	0.477121	0.477121	0	0.477121	0	0	0	0.477121	0	0.477121	0	0	0	0	0	0	0	0	0	0.477121	0	0	0	0	0.477121	0	0	0.477121
Solyc01g034000.1.1	2	A	2	A	0	0	0	0	0	0	0	0	0	0	0	0	0	0	0	0	0	0	0	0	0	0	0	0	0	0	0	0	0	0
Solyc01g034010.1.1	2	A	2	A	0	0	0	0	0	0	0	0	0	0	0	0	0	0	0	0	0	0	0	0	0	0	0	0	0	0	0	0	0	0
Solyc01g034020.2.1	11	C	9	C	3.21958	3.15685	3.18724	3.25018	3.19535	3.21906	3.18865	3.29579	3.23955	3.44075	3.45209	3.33686	3.15897	3.15866	3.23198	3.27277	3.35005	3.22298	3.21854	3.15473	3.31869	3.22943	3.22763	3.33203	3.42619	3.49038	3.45728	3.21112	3.21405	3.27669
Solyc01g034030.1.1	2	A	2	A	0	0	0	0	0	0	0	0	0	0	0	0	0	0	0	0	0	0	0	0	0	0	0	0	0	0	0	0	0	0
Solyc01g034040.1.1	122	F	2	A	0	0	0.30103	0	0	0	0	0	0	0	0.30103	0	0	0	0	0	0	0	0	0	0	0	0	0	0	0.60206	0.30103	0	0	0
Solyc01g034050.1.1	2	A	2	A	0	0	0	0	0	0	0	0	0	0	0	0	0	0	0	0	0	0	0	0	0	0	0	0	0	0	0	0	0	0
Solyc01g034060.1.1	2	A	2	A	0	0	0	0	0	0	0	0	0	0	0	0	0	0	0	0	0	0	0	0	0	0	0	0	0	0	0	0	0	0
Solyc01g034070.1.1	2	A	4	D	0	0	0	0	0	0	0	0	0	0	0	0	0	0	0	0	0	0	0	0.30103	0	0	0	0	0	0	0	0	0	0
Solyc01g034080.1.1	35	J	4	D	0.954243	0.477121	0.60206	0.477121	0.30103	0.477121	0.477121	0.30103	0.30103	0.60206	0.845098	0.60206	0.60206	0.30103	0	0.30103	0.69897	0.477121	0.477121	0.60206	0.778151	0	0.477121	0.60206	0.477121	0.30103	0.477121	0.30103	0	0
Solyc01g034090.1.1	2	A	2	A	0	0	0	0	0	0	0	0	0	0	0	0	0	0	0	0	0	0	0	0	0	0	0	0	0	0	0	0	0	0
Solyc01g034100.1.1	2	A	4	D	0	0	0	0	0	0	0	0	0	0	0	0	0	0	0	0	0	0.954243	0	0	0	0	0	0	0	0	0	0	0	0
Solyc01g034110.1.1	2	A	4	D	0	0	0	0	0	0	0	0	0	0	0	0	0	0	0	0	0	0.477121	0	0	0	0	0	0	0	0	0	0	0	0
Solyc01g034120.2.1	2	A	4	D	0	0	0	0	0	0	0	0	0	0	0	0	0	0	0	0	0	0.69897	0	0	0	0	0	0	0	0	0	0	0	0
Solyc01g034130.1.1	2	A	4	D	0	0	0	0	0	0	0	0	0	0	0	0	0	0	0	0	0	1.17609	0	0	0	0	0	0	0	0	0	0	0	0
Solyc01g034140.1.1	2	A	2	A	0	0	0	0	0	0	0	0	0	0	0	0	0	0	0	0	0	0	0	0	0	0	0	0	0	0	0	0	0	0
Solyc01g034150.2.1	14	C	1	C	2.7679	2.83506	2.68574	2.85974	2.77887	2.79727	2.83187	2.91275	2.84942	3.04922	2.98632	2.92324	2.81425	2.90146	2.78247	2.88366	2.95761	2.84011	2.75435	2.77452	2.82217	2.77815	2.79865	2.88366	2.99913	2.98137	2.94052	2.80686	2.74507	2.93095
Solyc01g034160.1.1	30	s	26	B	0.30103	0	0	0	0	0	0.477121	0.30103	0	0	0	0	0	0	0.30103	0	0	0	0.30103	0.30103	0	0	0	0	0.30103	0	0	0	0	0
Solyc01g034170.1.1	2	A	2	A	0	0	0	0	0	0	0	0	0	0	0.30103	0	0	0	0	0	0	0	0	0	0	0	0	0	0	0	0	0	0	0.30103
Solyc01g034180.1.1	122	F	35	n	0	0.477121	0	0	0	0	0	0.477121	0.30103	0.778151	0	0.60206	0	0.30103	0	0.477121	0.30103	0.477121	0	0	0.477121	0.30103	0.477121	0	0	0.30103	0	0	0	0.477121
Solyc01g034190.1.1	2	A	26	B	0	0	0	0	0	0	0	0	0.30103	0.30103	0	0	0	0.30103	0	0	0	0.30103	0	0	0	0	0	0	0	0	0	0	0	0.30103
Solyc01g034200.1.1	79	s	15	G	0.845098	1.23045	0.778151	1.17609	1.07918	1.14613	1	1.23045	1.17609	1.32222	0.90309	0.845098	1.30103	1.14613	1.07918	1.14613	1.17609	0.90309	0.845098	1.04139	0.60206	1.04139	1.17609	1.30103	1.07918	1.17609	0.90309	0.954243	1.14613	0.845098
Solyc01g034210.1.1	17	G	18	G	1.11394	1.51851	1.04139	1.4624	1.36173	1.43136	1.27875	1.51851	1.4624	1.61278	1.17609	1.11394	1.59106	1.43136	1.36173	1.43136	1.4624	1.17609	1.11394	1.32222	0.845098	1.32222	1.4624	1.59106	1.36173	1.4624	1.17609	1.23045	1.43136	1.11394
Solyc01g034220.1.1	83	t	18	G	1.5682	1.98677	1.49136	1.94448	1.82607	1.89763	1.75587	2	1.92942	2.08991	1.68124	1.57978	2.0607	1.88081	1.82607	1.89763	1.92942	1.60206	1.5682	1.81291	1.27875	1.78533	1.92942	2.0607	1.85733	1.9345	1.63347	1.72428	1.89763	1.5563
[truncated: 32,728 more rows]

## Sheet: Sheet1
	175	Trend							163
Solyc00g005000.2.1	9	C						Solyc00g005000.2.1	1	C
Solyc00g005020.1.1	2	A						Solyc00g005020.1.1	2	A
Solyc00g005040.2.1	2	A						Solyc00g005040.2.1	44	J
Solyc00g005050.2.1	13	C						Solyc00g005050.2.1	1	C
Solyc00g005060.1.1	2	A						Solyc00g005060.1.1	2	A
Solyc00g005070.1.1	2	A						Solyc00g005070.1.1	2	A
Solyc00g005080.1.1	2	A						Solyc00g005080.1.1	2	A
Solyc00g005090.1.1	2	A						Solyc00g005090.1.1	2	A
Solyc00g005100.1.1	2	A						Solyc00g005100.1.1	2	A
Solyc00g005110.1.1	2	A						Solyc00g005110.1.1	2	A
Solyc00g005120.1.1	2	A						Solyc00g005120.1.1	2	A
Solyc00g005130.1.1	2	A						Solyc00g005130.1.1	2	A
Solyc00g005140.1.1	2	A						Solyc00g005140.1.1	2	A
Solyc00g005150.1.1	38	L						Solyc00g005150.1.1	35	J
Solyc00g005160.1.1	2	A						Solyc00g005160.1.1	2	A
Solyc00g005170.1.1	2	A						Solyc00g005170.1.1	2	A
Solyc00g005180.1.1	4	D						Solyc00g005180.1.1	4	q
Solyc00g005280.1.1	2	A						Solyc00g005280.1.1	2	A
Solyc00g005420.1.1	2	A						Solyc00g005420.1.1	2	A
Solyc00g005430.1.1	2	A						Solyc00g005430.1.1	2	A
Solyc00g005440.1.1	4	D						Solyc00g005440.1.1	2	A
Solyc00g005450.1.1	2	A						Solyc00g005450.1.1	2	A
Solyc00g005460.1.1	2	A						Solyc00g005460.1.1	2	A
Solyc00g005470.1.1	2	A						Solyc00g005470.1.1	2	A
Solyc00g005480.1.1	2	A						Solyc00g005480.1.1	2	A
Solyc00g005490.1.1	2	A						Solyc00g005490.1.1	2	A
Solyc00g005840.2.1	33	M						Solyc00g005840.2.1	73	t
Solyc00g005850.1.1	2	A						Solyc00g005850.1.1	2	A
Solyc00g005860.1.1	2	A						Solyc00g005860.1.1	2	A
Solyc00g005870.1.1	4	D						Solyc00g005870.1.1	2	A
Solyc00g005880.1.1	2	A						Solyc00g005880.1.1	2	A
Solyc00g005890.2.1	2	A						Solyc00g005890.2.1	2	A
Solyc00g005900.1.1	2	A						Solyc00g005900.1.1	2	A
Solyc00g005980.1.1	2	A						Solyc00g005980.1.1	4	q
Solyc00g006010.1.1	2	A						Solyc00g006010.1.1	2	A
Solyc00g006020.1.1	2	A						Solyc00g006020.1.1	2	A
Solyc00g006050.1.1	2	A						Solyc00g006050.1.1	2	A
Solyc00g006090.1.1	26	B						Solyc00g006090.1.1	2	A
Solyc00g006170.1.1	2	A						Solyc00g006170.1.1	2	A
Solyc00g006250.1.1	2	A						Solyc00g006250.1.1	4	q
Solyc00g006470.1.1	24	E						Solyc00g006470.1.1	6	E
Solyc00g006480.1.1	47	G						Solyc00g006480.1.1	128	C
Solyc00g006490.2.1	13	C						Solyc00g006490.2.1	1	C
Solyc00g006500.1.1	2	A						Solyc00g006500.1.1	2	A
Solyc00g006510.1.1	2	A						Solyc00g006510.1.1	2	A
Solyc00g006520.1.1	2	A						Solyc00g006520.1.1	2	A
Solyc00g006530.1.1	2	A						Solyc00g006530.1.1	2	A
Solyc00g006540.1.1	2	A						Solyc00g006540.1.1	2	A
Solyc00g006550.1.1	7	C						Solyc00g006550.1.1	7	C
Solyc00g006560.1.1	47	G						Solyc00g006560.1.1	128	C
Solyc00g006570.1.1	2	A						Solyc00g006570.1.1	2	A
Solyc00g006590.1.1	4	D						Solyc00g006590.1.1	2	A
Solyc00g006600.1.1	2	A						Solyc00g006600.1.1	2	A
Solyc00g006630.1.1	2	A						Solyc00g006630.1.1	2	A
Solyc00g006650.1.1	2	A						Solyc00g006650.1.1	2	A
Solyc00g006660.1.1	2	A						Solyc00g006660.1.1	2	A
Solyc00g006670.2.1	27	K						Solyc00g006670.2.1	118	K
Solyc00g006680.1.1	20	I						Solyc00g006680.1.1	17	G
Solyc00g006690.2.1	24	E						Solyc00g006690.2.1	6	E
Solyc00g006700.1.1	2	A						Solyc00g006700.1.1	2	A
Solyc00g006800.2.1	42	C						Solyc00g006800.2.1	25	C
Solyc00g006810.2.1	14	C						Solyc00g006810.2.1	10	C
Solyc00g006820.2.1	10	C						Solyc00g006820.2.1	10	C
Solyc00g006830.2.1	9	C						Solyc00g006830.2.1	11	C
Solyc00g006840.2.1	2	A						Solyc00g006840.2.1	4	q
Solyc00g006850.1.1	2	A						Solyc00g006850.1.1	2	A
Solyc00g006860.1.1	2	A						Solyc00g006860.1.1	2	A
Solyc00g006870.1.1	2	A						Solyc00g006870.1.1	2	A
Solyc00g006880.1.1	2	A						Solyc00g006880.1.1	2	A
Solyc00g006890.1.1	2	A						Solyc00g006890.1.1	2	A
Solyc00g006900.1.1	2	A						Solyc00g006900.1.1	2	A
Solyc00g007000.1.1	17	K						Solyc00g007000.1.1	32	J
Solyc00g007010.2.1	13	C						Solyc00g007010.2.1	1	C
Solyc00g007020.1.1	2	A						Solyc00g007020.1.1	2	A
Solyc00g007030.1.1	26	B						Solyc00g007030.1.1	85	J
Solyc00g007040.1.1	2	A						Solyc00g007040.1.1	2	A
Solyc00g007050.1.1	4	D						Solyc00g007050.1.1	4	q
Solyc00g007060.2.1	13	C						Solyc00g007060.2.1	11	C
Solyc00g007070.2.1	9	C						Solyc00g007070.2.1	11	C
Solyc00g007080.2.1	11	H						Solyc00g007080.2.1	128	C
Solyc00g007090.2.1	14	C						Solyc00g007090.2.1	9	C
Solyc00g007100.2.1	9	C						Solyc00g007100.2.1	11	C
Solyc00g007110.2.1	1	C						Solyc00g007110.2.1	14	C
Solyc00g007120.2.1	13	C						Solyc00g007120.2.1	1	C
Solyc00g007130.2.1	40	D						Solyc00g007130.2.1	75	G
Solyc00g007140.1.1	11	H						Solyc00g007140.1.1	28	D
Solyc00g007150.2.1	10	C						Solyc00g007150.2.1	55	H
Solyc00g007160.1.1	44	H						Solyc00g007160.1.1	133	F
Solyc00g007170.1.1	34	C						Solyc00g007170.1.1	68	J
Solyc00g007180.1.1	2	A						Solyc00g007180.1.1	2	A
Solyc00g007190.2.1	7	C						Solyc00g007190.2.1	146	G
Solyc00g007200.2.1	13	C						Solyc00g007200.2.1	1	C
Solyc00g007210.1.1	2	A						Solyc00g007210.1.1	2	A
Solyc00g007220.2.1	7	C						Solyc00g007220.2.1	24	C
Solyc00g007230.1.1	2	A						Solyc00g007230.1.1	2	A
Solyc00g007240.1.1	2	A						Solyc00g007240.1.1	2	A
Solyc00g007250.1.1	2	A						Solyc00g007250.1.1	2	A
Solyc00g007260.2.1	14	C						Solyc00g007260.2.1	9	C
Solyc00g007270.2.1	9	C						Solyc00g007270.2.1	8	C
Solyc00g007290.1.1	2	A						Solyc00g007290.1.1	2	A
Solyc00g007300.2.1	14	C						Solyc00g007300.2.1	14	C
Solyc00g007310.1.1	2	A						Solyc00g007310.1.1	2	A
Solyc00g007320.1.1	2	A						Solyc00g007320.1.1	2	A
Solyc00g007330.1.1	2	A						Solyc00g007330.1.1	2	A
Solyc00g007340.1.1	2	A						Solyc00g007340.1.1	2	A
Solyc00g007350.1.1	2	A						Solyc00g007350.1.1	2	A
Solyc00g007450.1.1	2	A						Solyc00g007450.1.1	2	A
Solyc00g007550.1.1	26	B						Solyc00g007550.1.1	112	t
Solyc00g007560.1.1	2	A						Solyc00g007560.1.1	2	A
Solyc00g007570.1.1	2	A						Solyc00g007570.1.1	2	A
Solyc00g007580.1.1	2	A						Solyc00g007580.1.1	2	A
Solyc00g007590.1.1	2	A						Solyc00g007590.1.1	2	A
Solyc00g007600.1.1	34	C						Solyc00g007600.1.1	85	J
Solyc00g007610.1.1	2	A						Solyc00g007610.1.1	2	A
Solyc00g007910.1.1	2	A						Solyc00g007910.1.1	2	A
Solyc00g007920.1.1	2	A						Solyc00g007920.1.1	2	A
Solyc00g007930.1.1	2	A						Solyc00g007930.1.1	2	A
Solyc00g007940.1.1	2	A						Solyc00g007940.1.1	2	A
Solyc00g007950.1.1	2	A						Solyc00g007950.1.1	2	A
Solyc00g007960.1.1	2	A						Solyc00g007960.1.1	2	A
Solyc00g007970.1.1	2	A						Solyc00g007970.1.1	2	A
Solyc00g007980.1.1	2	A						Solyc00g007980.1.1	2	A
Solyc00g007990.1.1	2	A						Solyc00g007990.1.1	2	A
Solyc00g008000.1.1	2	A						Solyc00g008000.1.1	2	A
Solyc00g008010.1.1	2	A						Solyc00g008010.1.1	2	A
Solyc00g008020.1.1	2	A						Solyc00g008020.1.1	2	A
Solyc00g008030.1.1	2	A						Solyc00g008030.1.1	2	A
Solyc00g008040.1.1	2	A						Solyc00g008040.1.1	2	A
Solyc00g008050.1.1	2	A						Solyc00g008050.1.1	2	A
Solyc00g008060.1.1	2	A						Solyc00g008060.1.1	2	A
Solyc00g008070.1.1	2	A						Solyc00g008070.1.1	2	A
Solyc00g008080.1.1	2	A						Solyc00g008080.1.1	2	A
Solyc00g008090.1.1	2	A						Solyc00g008090.1.1	2	A
Solyc00g008100.1.1	2	A						Solyc00g008100.1.1	2	A
Solyc00g008110.1.1	2	A						Solyc00g008110.1.1	2	A
Solyc00g008120.1.1	2	A						Solyc00g008120.1.1	2	A
Solyc00g008130.1.1	2	A						Solyc00g008130.1.1	2	A
Solyc00g008140.1.1	2	A						Solyc00g008140.1.1	2	A
Solyc00g008150.1.1	2	A						Solyc00g008150.1.1	2	A
Solyc00g008160.1.1	2	A						Solyc00g008160.1.1	2	A
Solyc00g008260.1.1	2	A						Solyc00g008260.1.1	2	A
Solyc00g008270.1.1	2	A						Solyc00g008270.1.1	2	A
Solyc00g008570.2.1	23	I						Solyc00g008570.2.1	51	F
Solyc00g008580.1.1	2	A						Solyc00g008580.1.1	2	A
Solyc00g008680.2.1	42	C						Solyc00g008680.2.1	8	C
Solyc00g008690.1.1	2	A						Solyc00g008690.1.1	2	A
Solyc00g008800.1.1	2	A						Solyc00g008800.1.1	2	A
Solyc00g008900.1.1	2	A						Solyc00g008900.1.1	2	A
Solyc00g008910.1.1	2	A						Solyc00g008910.1.1	2	A
Solyc00g008920.1.1	2	A						Solyc00g008920.1.1	2	A
Solyc00g009020.2.1	42	C						Solyc00g009020.2.1	25	C
Solyc00g009030.1.1	27	K						Solyc00g009030.1.1	36	I
Solyc00g009040.2.1	15	G						Solyc00g009040.2.1	12	C
Solyc00g009050.1.1	11	H						Solyc00g009050.1.1	7	C
Solyc00g009060.2.1	14	C						Solyc00g009060.2.1	9	C
Solyc00g009070.1.1	11	H						Solyc00g009070.1.1	19	G
Solyc00g009080.2.1	14	C						Solyc00g009080.2.1	14	C
Solyc00g009090.2.1	13	C						Solyc00g009090.2.1	1	C
Solyc00g009100.2.1	14	C						Solyc00g009100.2.1	10	C
Solyc00g009110.2.1	9	C						Solyc00g009110.2.1	8	C
Solyc00g009120.2.1	13	C						Solyc00g009120.2.1	1	C
Solyc00g009130.2.1	46	D						Solyc00g009130.2.1	9	C
Solyc00g009140.2.1	14	C						Solyc00g009140.2.1	5	t
Solyc00g009240.1.1	2	A						Solyc00g009240.1.1	2	A
Solyc00g009440.1.1	2	A						Solyc00g009440.1.1	2	A
Solyc00g009540.1.1	2	A						Solyc00g009540.1.1	2	A
Solyc00g009650.1.1	2	A						Solyc00g009650.1.1	2	A
Solyc00g009660.1.1	2	A						Solyc00g009660.1.1	2	A
Solyc00g009760.2.1	24	E						Solyc00g009760.2.1	6	E
Solyc00g009770.1.1	40	D						Solyc00g009770.1.1	36	I
Solyc00g009780.1.1	23	I						Solyc00g009780.1.1	46	I
Solyc00g009790.1.1	16	H						Solyc00g009790.1.1	141	I
Solyc00g009800.1.1	23	I						Solyc00g009800.1.1	38	E
Solyc00g010100.1.1	2	A						Solyc00g010100.1.1	2	A
Solyc00g010110.1.1	2	A						Solyc00g010110.1.1	2	A
Solyc00g010210.1.1	2	A						Solyc00g010210.1.1	2	A
Solyc00g010410.1.1	2	A						Solyc00g010410.1.1	2	A
Solyc00g010420.1.1	2	A						Solyc00g010420.1.1	2	A
Solyc00g010520.1.1	2	A						Solyc00g010520.1.1	2	A
Solyc00g010530.1.1	20	I						Solyc00g010530.1.1	38	E
Solyc00g010540.1.1	17	K						Solyc00g010540.1.1	131	o
Solyc00g010550.1.1	17	K						Solyc00g010550.1.1	51	F
Solyc00g010750.1.1	4	D						Solyc00g010750.1.1	2	A
Solyc00g010760.1.1	2	A						Solyc00g010760.1.1	2	A
Solyc00g010770.1.1	2	A						Solyc00g010770.1.1	2	A
Solyc00g010780.1.1	2	A						Solyc00g010780.1.1	2	A
Solyc00g010790.1.1	2	A						Solyc00g010790.1.1	2	A
Solyc00g010810.1.1	2	A						Solyc00g010810.1.1	2	A
Solyc00g010930.1.1	2	A						Solyc00g010930.1.1	2	A
Solyc00g011130.1.1	2	A						Solyc00g011130.1.1	2	A
Solyc00g011140.1.1	2	A						Solyc00g011140.1.1	122	F
Solyc00g011150.1.1	24	E						Solyc00g011150.1.1	6	E
Solyc00g011160.1.1	20	I						Solyc00g011160.1.1	27	E
Solyc00g011170.1.1	20	I						Solyc00g011170.1.1	17	G
Solyc00g011180.1.1	2	A						Solyc00g011180.1.1	2	A
Solyc00g011310.1.1	2	A						Solyc00g011310.1.1	2	A
Solyc00g011550.1.1	2	A						Solyc00g011550.1.1	2	A
Solyc00g011560.1.1	2	A						Solyc00g011560.1.1	2	A
Solyc00g011660.1.1	2	A						Solyc00g011660.1.1	2	A
Solyc00g011670.1.1	2	A						Solyc00g011670.1.1	2	A
Solyc00g011870.1.1	2	A						Solyc00g011870.1.1	2	A
Solyc00g011880.2.1	14	C						Solyc00g011880.2.1	9	C
Solyc00g011890.2.1	9	C						Solyc00g011890.2.1	11	C
Solyc00g012090.1.1	2	A						Solyc00g012090.1.1	2	A
Solyc00g012310.1.1	4	D						Solyc00g012310.1.1	4	q
Solyc00g012430.1.1	17	K						Solyc00g012430.1.1	120	B
Solyc00g012440.1.1	23	I						Solyc00g012440.1.1	21	E
Solyc00g012540.1.1	4	D						Solyc00g012540.1.1	2	A
Solyc00g012640.1.1	4	D						Solyc00g012640.1.1	2	A
Solyc00g012650.1.1	4	D						Solyc00g012650.1.1	2	A
Solyc00g012660.1.1	4	D						Solyc00g012660.1.1	2	A
Solyc00g012670.1.1	4	D						Solyc00g012670.1.1	2	A
Solyc00g012680.1.1	4	D						Solyc00g012680.1.1	2	A
Solyc00g012690.1.1	4	D						Solyc00g012690.1.1	2	A
Solyc00g012700.1.1	4	D						Solyc00g012700.1.1	2	A
Solyc00g012800.1.1	2	A						Solyc00g012800.1.1	2	A
Solyc00g012900.1.1	2	A						Solyc00g012900.1.1	2	A
Solyc00g013000.1.1	2	A						Solyc00g013000.1.1	2	A
Solyc00g013100.1.1	35	n						Solyc00g013100.1.1	104	E
Solyc00g013110.1.1	23	I						Solyc00g013110.1.1	111	J
Solyc00g013120.2.1	20	I						Solyc00g013120.2.1	29	t
Solyc00g013130.2.1	2	A						Solyc00g013130.2.1	2	A
Solyc00g013140.1.1	41	I						Solyc00g013140.1.1	20	E
Solyc00g013150.1.1	41	I						Solyc00g013150.1.1	134	E
Solyc00g013160.1.1	20	I						Solyc00g013160.1.1	29	t
Solyc00g013170.1.1	20	I						Solyc00g013170.1.1	84	E
Solyc00g013180.1.1	41	I						Solyc00g013180.1.1	134	E
Solyc00g013190.1.1	20	I						Solyc00g013190.1.1	84	E
Solyc00g013320.1.1	2	A						Solyc00g013320.1.1	2	A
Solyc00g013330.1.1	2	A						Solyc00g013330.1.1	2	A
Solyc00g013770.1.1	2	A						Solyc00g013770.1.1	2	A
Solyc00g014170.1.1	2	A						Solyc00g014170.1.1	2	A
Solyc00g014180.1.1	2	A						Solyc00g014180.1.1	2	A
Solyc00g014190.1.1	2	A						Solyc00g014190.1.1	2	A
Solyc00g014290.1.1	2	A						Solyc00g014290.1.1	2	A
Solyc00g014390.1.1	2	A						Solyc00g014390.1.1	2	A
Solyc00g014790.2.1	8	G						Solyc00g014790.2.1	110	J
Solyc00g014800.1.1	7	C						Solyc00g014800.1.1	116	F
Solyc00g014810.1.1	15	G						Solyc00g014810.1.1	80	o
Solyc00g014820.2.1	23	I						Solyc00g014820.2.1	97	o
Solyc00g014830.2.1	41	I						Solyc00g014830.2.1	134	E
Solyc00g014840.1.1	41	I						Solyc00g014840.1.1	22	E
Solyc00g014850.1.1	41	I						Solyc00g014850.1.1	22	E
Solyc00g014860.1.1	27	k						Solyc00g014860.1.1	141	I
Solyc00g014960.1.1	2	A						Solyc00g014960.1.1	2	A
Solyc00g014970.1.1	2	A						Solyc00g014970.1.1	2	A
Solyc00g014980.1.1	2	A						Solyc00g014980.1.1	2	A
Solyc00g014990.1.1	2	A						Solyc00g014990.1.1	2	A
Solyc00g015000.1.1	2	A						Solyc00g015000.1.1	2	A
Solyc00g015600.1.1	2	A						Solyc00g015600.1.1	2	A
Solyc00g015610.1.1	2	A						Solyc00g015610.1.1	2	A
Solyc00g015720.1.1	2	A						Solyc00g015720.1.1	2	A
Solyc00g015730.1.1	2	A						Solyc00g015730.1.1	2	A
Solyc00g015740.1.1	2	A						Solyc00g015740.1.1	2	A
Solyc00g015750.1.1	2	A						Solyc00g015750.1.1	2	A
Solyc00g015760.1.1	2	A						Solyc00g015760.1.1	2	A
Solyc00g015770.1.1	2	A						Solyc00g015770.1.1	2	A
Solyc00g016470.1.1	2	A						Solyc00g016470.1.1	2	A
Solyc00g016480.1.1	2	A						Solyc00g016480.1.1	2	A
Solyc00g016490.1.1	2	A						Solyc00g016490.1.1	2	A
Solyc00g016590.1.1	2	A						Solyc00g016590.1.1	2	A
Solyc00g016790.1.1	2	A						Solyc00g016790.1.1	2	A
Solyc00g016890.1.1	2	A						Solyc00g016890.1.1	2	A
Solyc00g016900.1.1	2	A						Solyc00g016900.1.1	2	A
Solyc00g016910.1.1	2	A						Solyc00g016910.1.1	2	A
Solyc00g017210.1.1	2	A						Solyc00g017210.1.1	2	A
Solyc00g017220.1.1	2	A						Solyc00g017220.1.1	2	A
Solyc00g017230.1.1	2	A						Solyc00g017230.1.1	2	A
Solyc00g017530.1.1	2	A						Solyc00g017530.1.1	2	A
Solyc00g017540.1.1	2	A						Solyc00g017540.1.1	2	A
Solyc00g017550.1.1	2	A						Solyc00g017550.1.1	2	A
Solyc00g017750.1.1	2	A						Solyc00g017750.1.1	2	A
Solyc00g017760.1.1	2	A						Solyc00g017760.1.1	2	A
Solyc00g017860.1.1	2	A						Solyc00g017860.1.1	2	A
Solyc00g017870.1.1	2	A						Solyc00g017870.1.1	2	A
Solyc00g017880.1.1	2	A						Solyc00g017880.1.1	2	A
Solyc00g017890.1.1	2	A						Solyc00g017890.1.1	2	A
Solyc00g017900.1.1	2	A						Solyc00g017900.1.1	2	A
Solyc00g017910.1.1	2	A						Solyc00g017910.1.1	2	A
Solyc00g017920.1.1	2	A						Solyc00g017920.1.1	2	A
Solyc00g017930.1.1	2	A						Solyc00g017930.1.1	2	A
Solyc00g018760.1.1	4	D						Solyc00g018760.1.1	30	s
Solyc00g018770.1.1	35	n						Solyc00g018770.1.1	30	s
Solyc00g018970.1.1	35	n						Solyc00g018970.1.1	3	q
Solyc00g019610.1.1	2	A						Solyc00g019610.1.1	2	A
Solyc00g019620.1.1	2	A						Solyc00g019620.1.1	2	A
Solyc00g019630.1.1	2	A						Solyc00g019630.1.1	2	A
Solyc00g019730.1.1	41	I						Solyc00g019730.1.1	23	E
Solyc00g019740.1.1	41	I						Solyc00g019740.1.1	23	E
Solyc00g019750.1.1	41	I						Solyc00g019750.1.1	84	E
Solyc00g019950.1.1	41	I						Solyc00g019950.1.1	22	E
Solyc00g019960.1.1	41	I						Solyc00g019960.1.1	22	E
Solyc00g019970.2.1	41	I						Solyc00g019970.2.1	134	E
Solyc00g019980.2.1	18	G						Solyc00g019980.2.1	29	t
Solyc00g019990.1.1	23	I						Solyc00g019990.1.1	43	F
Solyc00g020000.1.1	23	I						Solyc00g020000.1.1	27	E
Solyc00g020010.1.1	20	I						Solyc00g020010.1.1	84	E
Solyc00g020020.2.1	20	I						Solyc00g020020.2.1	84	E
Solyc00g020030.1.1	20	I						Solyc00g020030.1.1	84	E
Solyc00g020040.1.1	41	I						Solyc00g020040.1.1	22	E
Solyc00g020440.1.1	2	A						Solyc00g020440.1.1	2	A
Solyc00g020540.1.1	4	D						Solyc00g020540.1.1	122	F
Solyc00g020840.2.1	9	C						Solyc00g020840.2.1	8	C
Solyc00g020940.1.1	2	A						Solyc00g020940.1.1	2	A
Solyc00g020950.1.1	2	A						Solyc00g020950.1.1	2	A
Solyc00g020960.1.1	2	A						Solyc00g020960.1.1	2	A
Solyc00g020970.1.1	2	A						Solyc00g020970.1.1	2	A
Solyc00g020980.1.1	2	A						Solyc00g020980.1.1	2	A
Solyc00g020990.1.1	2	A						Solyc00g020990.1.1	2	A
Solyc00g021490.1.1	2	A						Solyc00g021490.1.1	2	A
Solyc00g021500.1.1	2	A						Solyc00g021500.1.1	2	A
Solyc00g021510.1.1	2	A						Solyc00g021510.1.1	2	A
Solyc00g021520.1.1	2	A						Solyc00g021520.1.1	2	A
Solyc00g021530.1.1	2	A						Solyc00g021530.1.1	2	A
Solyc00g021630.1.1	41	I						Solyc00g021630.1.1	134	E
Solyc00g021640.2.1	41	I						Solyc00g021640.2.1	134	E
Solyc00g021650.1.1	26	B						Solyc00g021650.1.1	3	q
Solyc00g021660.1.1	2	A						Solyc00g021660.1.1	96	J
Solyc00g022070.1.1	17	K						Solyc00g022070.1.1	131	o
Solyc00g022080.1.1	17	K						Solyc00g022080.1.1	131	o
Solyc00g022090.1.1	23	I						Solyc00g022090.1.1	27	E
Solyc00g022100.1.1	41	I						Solyc00g022100.1.1	134	E
Solyc00g022110.2.1	41	I						Solyc00g022110.2.1	23	E
Solyc00g022920.1.1	2	A						Solyc00g022920.1.1	2	A
Solyc00g023020.1.1	2	A						Solyc00g023020.1.1	2	A
Solyc00g023030.1.1	2	A						Solyc00g023030.1.1	2	A
Solyc00g023040.1.1	2	A						Solyc00g023040.1.1	2	A
Solyc00g023050.1.1	2	A						Solyc00g023050.1.1	2	A
Solyc00g023250.1.1	2	A						Solyc00g023250.1.1	2	A
Solyc00g023260.1.1	2	A						Solyc00g023260.1.1	2	A
Solyc00g023270.1.1	2	A						Solyc00g023270.1.1	2	A
Solyc00g023470.1.1	2	A						Solyc00g023470.1.1	2	A
Solyc00g023570.1.1	16	H						Solyc00g023570.1.1	97	o
Solyc00g023580.1.1	23	I						Solyc00g023580.1.1	97	o
Solyc00g023590.2.1	20	I						Solyc00g023590.2.1	115	J
Solyc00g023600.1.1	23	I						Solyc00g023600.1.1	38	E
Solyc00g023700.2.1	36	L						Solyc00g023700.2.1	18	u
Solyc00g023710.1.1	38	L						Solyc00g023710.1.1	85	J
Solyc00g024010.1.1	2	A						Solyc00g024010.1.1	2	A
Solyc00g024020.1.1	2	A						Solyc00g024020.1.1	2	A
Solyc00g024030.1.1	2	A						Solyc00g024030.1.1	2	A
Solyc00g024040.1.1	2	A						Solyc00g024040.1.1	2	A
Solyc00g024050.1.1	2	A						Solyc00g024050.1.1	2	A
Solyc00g024150.2.1	14	C						Solyc00g024150.2.1	14	C
Solyc00g024160.1.1	22	M						Solyc00g024160.1.1	115	J
Solyc00g024170.1.1	2	A						Solyc00g024170.1.1	13	I
Solyc00g024370.1.1	2	A						Solyc00g024370.1.1	2	A
Solyc00g024570.1.1	4	D						Solyc00g024570.1.1	2	A
Solyc00g024670.1.1	2	A						Solyc00g024670.1.1	2	A
Solyc00g024680.1.1	2	A						Solyc00g024680.1.1	2	A
Solyc00g024690.1.1	2	A						Solyc00g024690.1.1	2	A
Solyc00g025290.1.1	41	I						Solyc00g025290.1.1	134	E
Solyc00g025300.1.1	27	K						Solyc00g025300.1.1	3	q
Solyc00g025400.2.1	23	I						Solyc00g025400.2.1	27	E
Solyc00g025500.1.1	2	A						Solyc00g025500.1.1	2	A
Solyc00g025510.1.1	2	A						Solyc00g025510.1.1	2	A
Solyc00g025520.1.1	2	A						Solyc00g025520.1.1	2	A
Solyc00g025530.1.1	2	A						Solyc00g025530.1.1	2	A
Solyc00g025540.1.1	2	A						Solyc00g025540.1.1	2	A
Solyc00g025650.1.1	2	A						Solyc00g025650.1.1	2	A
Solyc00g025660.1.1	2	A						Solyc00g025660.1.1	2	A
Solyc00g026160.2.1	42	C						Solyc00g026160.2.1	25	C
Solyc00g026860.1.1	2	A						Solyc00g026860.1.1	2	A
Solyc00g026870.1.1	2	A						Solyc00g026870.1.1	2	A
Solyc00g026880.1.1	2	A						Solyc00g026880.1.1	2	A
Solyc00g026890.1.1	2	A						Solyc00g026890.1.1	2	A
Solyc00g026900.1.1	2	A						Solyc00g026900.1.1	2	A
Solyc00g027120.1.1	3	J						Solyc00g027120.1.1	2	A
Solyc00g027130.1.1	2	A						Solyc00g027130.1.1	2	A
Solyc00g027140.1.1	2	A						Solyc00g027140.1.1	2	A
Solyc00g027640.1.1	2	A						Solyc00g027640.1.1	2	A
Solyc00g027650.1.1	2	A						Solyc00g027650.1.1	2	A
Solyc00g027660.1.1	2	A						Solyc00g027660.1.1	2	A
Solyc00g027670.1.1	2	A						Solyc00g027670.1.1	2	A
Solyc00g027770.2.1	13	C						Solyc00g027770.2.1	1	C
Solyc00g027870.1.1	2	A						Solyc00g027870.1.1	2	A
Solyc00g027970.1.1	2	A						Solyc00g027970.1.1	2	A
Solyc00g027980.1.1	2	A						Solyc00g027980.1.1	2	A
Solyc00g027990.1.1	2	A						Solyc00g027990.1.1	2	A
Solyc00g028090.1.1	2	A						Solyc00g028090.1.1	2	A
Solyc00g028100.1.1	2	A						Solyc00g028100.1.1	2	A
Solyc00g028110.1.1	2	A						Solyc00g028110.1.1	2	A
Solyc00g028120.1.1	2	A						Solyc00g028120.1.1	2	A
Solyc00g028420.1.1	2	A						Solyc00g028420.1.1	2	A
Solyc00g028520.1.1	2	A						Solyc00g028520.1.1	2	A
Solyc00g028530.1.1	2	A						Solyc00g028530.1.1	2	A
Solyc00g028540.1.1	2	A						Solyc00g028540.1.1	2	A
Solyc00g028550.1.1	2	A						Solyc00g028550.1.1	2	A
Solyc00g028560.1.1	2	A						Solyc00g028560.1.1	2	A
Solyc00g028760.1.1	4	D						Solyc00g028760.1.1	30	s
Solyc00g028960.1.1	26	B						Solyc00g028960.1.1	2	A
Solyc00g029060.1.1	2	A						Solyc00g029060.1.1	2	A
Solyc00g029070.1.1	2	A						Solyc00g029070.1.1	2	A
Solyc00g029080.1.1	2	A						Solyc00g029080.1.1	2	A
Solyc00g029090.1.1	2	A						Solyc00g029090.1.1	2	A
Solyc00g029190.2.1	2	A						Solyc00g029190.2.1	2	A
Solyc00g029290.1.1	2	A						Solyc00g029290.1.1	2	A
Solyc00g029300.1.1	2	A						Solyc00g029300.1.1	2	A
Solyc00g029500.1.1	2	A						Solyc00g029500.1.1	2	A
Solyc00g029800.1.1	2	A						Solyc00g029800.1.1	2	A
Solyc00g030000.1.1	2	A						Solyc00g030000.1.1	85	J
Solyc00g030100.1.1	23	I						Solyc00g030100.1.1	21	E
Solyc00g030110.1.1	2	A						Solyc00g030110.1.1	2	A
Solyc00g030210.1.1	2	A						Solyc00g030210.1.1	2	A
Solyc00g030510.2.1	2	A						Solyc00g030510.2.1	30	s
Solyc00g030520.2.1	14	C						Solyc00g030520.2.1	9	C
Solyc00g030820.1.1	36	L						Solyc00g030820.1.1	145	J
Solyc00g031020.1.1	2	A						Solyc00g031020.1.1	2	A
Solyc00g031030.1.1	2	A						Solyc00g031030.1.1	2	A
Solyc00g031040.1.1	2	A						Solyc00g031040.1.1	2	A
Solyc00g031050.1.1	2	A						Solyc00g031050.1.1	2	A
Solyc00g031060.1.1	2	A						Solyc00g031060.1.1	2	A
Solyc00g031360.1.1	2	A						Solyc00g031360.1.1	2	A
Solyc00g031370.1.1	2	A						Solyc00g031370.1.1	2	A
Solyc00g031380.1.1	2	A						Solyc00g031380.1.1	2	A
Solyc00g031390.1.1	2	A						Solyc00g031390.1.1	2	A
Solyc00g031490.1.1	2	A						Solyc00g031490.1.1	2	A
Solyc00g031500.1.1	2	A						Solyc00g031500.1.1	2	A
Solyc00g031700.1.1	2	A						Solyc00g031700.1.1	2	A
Solyc00g031710.1.1	2	A						Solyc00g031710.1.1	2	A
Solyc00g031720.1.1	2	A						Solyc00g031720.1.1	2	A
Solyc00g031730.1.1	2	A						Solyc00g031730.1.1	2	A
Solyc00g032030.1.1	2	A						Solyc00g032030.1.1	2	A
Solyc00g032230.1.1	2	A						Solyc00g032230.1.1	2	A
Solyc00g032940.1.1	2	A						Solyc00g032940.1.1	2	A
Solyc00g033460.2.1	2	A						Solyc00g033460.2.1	122	F
Solyc00g033860.1.1	2	A						Solyc00g033860.1.1	2	A
Solyc00g033870.1.1	2	A						Solyc00g033870.1.1	2	A
Solyc00g033880.1.1	2	A						Solyc00g033880.1.1	2	A
Solyc00g033890.1.1	2	A						Solyc00g033890.1.1	2	A
Solyc00g033990.1.1	2	A						Solyc00g033990.1.1	2	A
Solyc00g034000.1.1	2	A						Solyc00g034000.1.1	2	A
Solyc00g034010.1.1	2	A						Solyc00g034010.1.1	2	A
Solyc00g034810.1.1	2	A						Solyc00g034810.1.1	80	o
Solyc00g035010.1.1	2	A						Solyc00g035010.1.1	2	A
Solyc00g035020.1.1	2	A						Solyc00g035020.1.1	2	A
Solyc00g036320.1.1	26	B						Solyc00g036320.1.1	30	s
Solyc00g036520.1.1	40	D						Solyc00g036520.1.1	97	o
Solyc00g036530.1.1	40	D						Solyc00g036530.1.1	141	I
Solyc00g036540.1.1	2	A						Solyc00g036540.1.1	2	A
Solyc00g036740.1.1	2	A						Solyc00g036740.1.1	2	A
Solyc00g036750.1.1	2	A						Solyc00g036750.1.1	2	A
Solyc00g036760.1.1	2	A						Solyc00g036760.1.1	2	A
Solyc00g036960.1.1	4	D						Solyc00g036960.1.1	2	A
Solyc00g038390.1.1	2	A						Solyc00g038390.1.1	2	A
Solyc00g039290.1.1	2	A						Solyc00g039290.1.1	122	F
Solyc00g039990.2.1	11	H						Solyc00g039990.2.1	24	C
Solyc00g040290.1.1	2	A						Solyc00g040290.1.1	2	A
Solyc00g040390.1.1	2	A						Solyc00g040390.1.1	2	A
Solyc00g040490.1.1	2	A						Solyc00g040490.1.1	2	A
Solyc00g041090.1.1	2	A						Solyc00g041090.1.1	2	A
Solyc00g041190.1.1	2	A						Solyc00g041190.1.1	2	A
Solyc00g041200.1.1	2	A						Solyc00g041200.1.1	2	A
Solyc00g041210.1.1	2	A						Solyc00g041210.1.1	2	A
Solyc00g041220.1.1	2	A						Solyc00g041220.1.1	2	A
Solyc00g042120.1.1	2	A						Solyc00g042120.1.1	2	A
Solyc00g042130.1.1	2	A						Solyc00g042130.1.1	2	A
Solyc00g042140.1.1	2	A						Solyc00g042140.1.1	2	A
Solyc00g042640.1.1	2	A						Solyc00g042640.1.1	4	q
Solyc00g042840.1.1	46	D						Solyc00g042840.1.1	135	F
Solyc00g042850.1.1	16	H						Solyc00g042850.1.1	141	I
Solyc00g044350.2.1	2	A						Solyc00g044350.2.1	112	t
Solyc00g044550.1.1	2	A						Solyc00g044550.1.1	2	A
Solyc00g044750.1.1	2	A						Solyc00g044750.1.1	2	A
Solyc00g045570.1.1	2	A						Solyc00g045570.1.1	145	J
Solyc00g046570.1.1	2	A						Solyc00g046570.1.1	2	A
Solyc00g046580.1.1	2	A						Solyc00g046580.1.1	2	A
Solyc00g046980.1.1	2	A						Solyc00g046980.1.1	2	A
Solyc00g047180.1.1	4	D						Solyc00g047180.1.1	122	F
Solyc00g047190.1.1	3	J						Solyc00g047190.1.1	127	I
Solyc00g047200.1.1	23	I						Solyc00g047200.1.1	51	F
Solyc00g047700.2.1	9	C						Solyc00g047700.2.1	11	C
Solyc00g047810.1.1	23	I						Solyc00g047810.1.1	32	J
Solyc00g048410.1.1	4	D						Solyc00g048410.1.1	2	A
Solyc00g048510.2.1	22	M						Solyc00g048510.2.1	81	r
Solyc00g049210.1.1	41	I						Solyc00g049210.1.1	22	E
Solyc00g049220.1.1	16	H						Solyc00g049220.1.1	46	I
Solyc00g049520.2.1	13	C						Solyc00g049520.2.1	1	C
Solyc00g049620.1.1	2	A						Solyc00g049620.1.1	2	A
Solyc00g049920.1.1	2	A						Solyc00g049920.1.1	2	A
Solyc00g050020.1.1	2	A						Solyc00g050020.1.1	2	A
Solyc00g050030.1.1	2	A						Solyc00g050030.1.1	2	A
Solyc00g050130.1.1	1	C						Solyc00g050130.1.1	101	J
Solyc00g050430.2.1	1	C						Solyc00g050430.2.1	14	C
Solyc00g052430.2.1	41	I						Solyc00g052430.2.1	22	E
Solyc00g052530.2.1	36	L						Solyc00g052530.2.1	15	J
Solyc00g052540.1.1	36	L						Solyc00g052540.1.1	97	o
Solyc00g052940.2.1	30	F						Solyc00g052940.2.1	26	J
Solyc00g053440.2.1	14	C						Solyc00g053440.2.1	9	C
Solyc00g053740.1.1	2	A						Solyc00g053740.1.1	4	q
Solyc00g055940.1.1	2	A						Solyc00g055940.1.1	2	A
Solyc00g055950.1.1	2	A						Solyc00g055950.1.1	2	A
Solyc00g055960.1.1	2	A						Solyc00g055960.1.1	2	A
Solyc00g055970.1.1	2	A						Solyc00g055970.1.1	2	A
Solyc00g055980.1.1	2	A						Solyc00g055980.1.1	2	A
Solyc00g056180.1.1	2	A						Solyc00g056180.1.1	2	A
Solyc00g056680.1.1	28	D						Solyc00g056680.1.1	135	F
Solyc00g057280.1.1	2	A						Solyc00g057280.1.1	2	A
Solyc00g057880.2.1	7	C						Solyc00g057880.2.1	33	r
Solyc00g058280.1.1	4	D						Solyc00g058280.1.1	30	s
Solyc00g058480.1.1	2	A						Solyc00g058480.1.1	2	A
Solyc00g058490.1.1	2	A						Solyc00g058490.1.1	2	A
Solyc00g058890.1.1	2	A						Solyc00g058890.1.1	122	F
Solyc00g058900.1.1	2	A						Solyc00g058900.1.1	30	s
Solyc00g059100.2.1	14	C						Solyc00g059100.2.1	9	C
Solyc00g059500.1.1	11	H						Solyc00g059500.1.1	24	C
Solyc00g060700.1.1	2	A						Solyc00g060700.1.1	30	s
Solyc00g060710.1.1	2	A						Solyc00g060710.1.1	122	F
Solyc00g060810.2.1	2	A						Solyc00g060810.2.1	2	A
Solyc00g062710.1.1	2	A						Solyc00g062710.1.1	78	C
Solyc00g063110.2.1	21	G						Solyc00g063110.2.1	113	D
Solyc00g063510.1.1	2	A						Solyc00g063510.1.1	2	A
Solyc00g065510.1.1	2	A						Solyc00g065510.1.1	2	A
Solyc00g065610.1.1	2	A						Solyc00g065610.1.1	2	A
Solyc00g065620.1.1	2	A						Solyc00g065620.1.1	2	A
Solyc00g065630.1.1	2	A						Solyc00g065630.1.1	2	A
Solyc00g065930.1.1	2	A						Solyc00g065930.1.1	2	A
Solyc00g065940.1.1	2	A						Solyc00g065940.1.1	2	A
Solyc00g066140.1.1	2	A						Solyc00g066140.1.1	2	A
Solyc00g066150.1.1	2	A						Solyc00g066150.1.1	2	A
Solyc00g066350.1.1	2	A						Solyc00g066350.1.1	2	A
Solyc00g066360.1.1	2	A						Solyc00g066360.1.1	2	A
Solyc00g066370.1.1	2	A						Solyc00g066370.1.1	2	A
Solyc00g067470.1.1	2	A						Solyc00g067470.1.1	2	A
Solyc00g068970.2.1	20	I						Solyc00g068970.2.1	121	C
Solyc00g068980.1.1	24	E						Solyc00g068980.1.1	132	E
Solyc00g069680.1.1	2	A						Solyc00g069680.1.1	2	A
Solyc00g069880.2.1	17	K						Solyc00g069880.2.1	131	o
Solyc00g070680.1.1	2	A						Solyc00g070680.1.1	2	A
Solyc00g071180.2.1	30	F						Solyc00g071180.2.1	26	J
Solyc00g071580.1.1	2	A						Solyc00g071580.1.1	2	A
Solyc00g071590.1.1	2	A						Solyc00g071590.1.1	2	A
Solyc00g071600.1.1	2	A						Solyc00g071600.1.1	2	A
Solyc00g072100.2.1	14	C						Solyc00g072100.2.1	10	C
Solyc00g072400.2.1	42	C						Solyc00g072400.2.1	25	C
Solyc00g072800.2.1	27	K						Solyc00g072800.2.1	118	K
Solyc00g073200.1.1	2	A						Solyc00g073200.1.1	2	A
Solyc00g073900.1.1	2	A						Solyc00g073900.1.1	2	A
Solyc00g073910.1.1	2	A						Solyc00g073910.1.1	2	A
Solyc00g074210.1.1	2	A						Solyc00g074210.1.1	2	A
Solyc00g074810.1.1	2	A						Solyc00g074810.1.1	2	A
Solyc00g074820.1.1	2	A						Solyc00g074820.1.1	2	A
Solyc00g074830.1.1	2	A						Solyc00g074830.1.1	2	A
Solyc00g075030.2.1	2	A						Solyc00g075030.2.1	30	s
Solyc00g075040.1.1	4	D						Solyc00g075040.1.1	4	q
Solyc00g075440.1.1	42	C						Solyc00g075440.1.1	25	C
Solyc00g075450.2.1	42	C						Solyc00g075450.2.1	8	C
Solyc00g076250.1.1	2	A						Solyc00g076250.1.1	2	A
Solyc00g079050.1.1	2	A						Solyc00g079050.1.1	2	A
Solyc00g080550.1.1	2	A						Solyc00g080550.1.1	2	A
Solyc00g080750.2.1	7	C						Solyc00g080750.2.1	51	F
Solyc00g082150.2.1	9	C						Solyc00g082150.2.1	11	C
Solyc00g082550.1.1	13	C						Solyc00g082550.1.1	1	C
Solyc00g084650.1.1	16	H						Solyc00g084650.1.1	68	J
Solyc00g084750.2.1	16	H						Solyc00g084750.2.1	126	q
Solyc00g084760.1.1	23	I						Solyc00g084760.1.1	31	J
Solyc00g084770.1.1	34	C						Solyc00g084770.1.1	46	I
Solyc00g084870.2.1	16	H						Solyc00g084870.2.1	68	J
Solyc00g085070.2.1	9	C						Solyc00g085070.2.1	11	C
Solyc00g085370.1.1	36	L						Solyc00g085370.1.1	126	q
Solyc00g085770.1.1	36	L						Solyc00g085770.1.1	3	q
Solyc00g085780.1.1	36	L						Solyc00g085780.1.1	3	q
Solyc00g088080.1.1	2	A						Solyc00g088080.1.1	2	A
Solyc00g088090.1.1	2	A						Solyc00g088090.1.1	2	A
Solyc00g088190.1.1	2	A						Solyc00g088190.1.1	2	A
Solyc00g088200.1.1	2	A						Solyc00g088200.1.1	2	A
Solyc00g088210.1.1	2	A						Solyc00g088210.1.1	2	A
Solyc00g090110.1.1	2	A						Solyc00g090110.1.1	2	A
Solyc00g090120.1.1	2	A						Solyc00g090120.1.1	2	A
Solyc00g090130.1.1	2	A						Solyc00g090130.1.1	2	A
Solyc00g090430.2.1	2	A						Solyc00g090430.2.1	2	A
Solyc00g090630.1.1	2	A						Solyc00g090630.1.1	2	A
Solyc00g090640.1.1	2	A						Solyc00g090640.1.1	2	A
Solyc00g090650.1.1	2	A						Solyc00g090650.1.1	2	A
Solyc00g090660.1.1	2	A						Solyc00g090660.1.1	2	A
Solyc00g090860.1.1	37	D						Solyc00g090860.1.1	101	J
Solyc00g090870.2.1	10	C						Solyc00g090870.2.1	10	C
Solyc00g091170.2.1	13	C						Solyc00g091170.2.1	1	C
Solyc00g092870.1.1	2	A						Solyc00g092870.1.1	2	A
Solyc00g092880.1.1	2	A						Solyc00g092880.1.1	2	A
Solyc00g092890.1.1	2	A						Solyc00g092890.1.1	2	A
Solyc00g092900.1.1	35	n						Solyc00g092900.1.1	126	q
Solyc00g093000.1.1	28	D						Solyc00g093000.1.1	7	C
Solyc00g093100.1.1	2	A						Solyc00g093100.1.1	2	A
Solyc00g093300.1.1	2	A						Solyc00g093300.1.1	2	A
Solyc00g093310.1.1	2	A						Solyc00g093310.1.1	2	A
Solyc00g094010.1.1	2	A						Solyc00g094010.1.1	2	A
Solyc00g094020.1.1	2	A						Solyc00g094020.1.1	2	A
Solyc00g094520.1.1	20	I						Solyc00g094520.1.1	84	E
Solyc00g094530.1.1	41	I						Solyc00g094530.1.1	22	E
Solyc00g094540.1.1	41	I						Solyc00g094540.1.1	134	E
Solyc00g094550.1.1	23	I						Solyc00g094550.1.1	27	E
Solyc00g094850.1.1	2	A						Solyc00g094850.1.1	2	A
Solyc00g095450.1.1	2	A						Solyc00g095450.1.1	2	A
Solyc00g095460.1.1	2	A						Solyc00g095460.1.1	2	A
Solyc00g095760.1.1	2	A						Solyc00g095760.1.1	2	A
Solyc00g095860.1.1	2	A						Solyc00g095860.1.1	2	A
Solyc00g096060.1.1	4	D						Solyc00g096060.1.1	2	A
Solyc00g096460.1.1	10	C						Solyc00g096460.1.1	55	H
Solyc00g097260.1.1	2	A						Solyc00g097260.1.1	2	A
Solyc00g097760.1.1	2	A						Solyc00g097760.1.1	2	A
Solyc00g097960.1.1	28	D						Solyc00g097960.1.1	128	C
Solyc00g098560.2.1	1	C						Solyc00g098560.2.1	14	C
Solyc00g099160.1.1	38	L						Solyc00g099160.1.1	70	F
Solyc00g099460.1.1	36	L						Solyc00g099460.1.1	44	J
Solyc00g099470.1.1	38	L						Solyc00g099470.1.1	70	F
Solyc00g099570.1.1	38	L						Solyc00g099570.1.1	70	F
Solyc00g099580.1.1	36	L						Solyc00g099580.1.1	85	J
Solyc00g099880.1.1	36	L						Solyc00g099880.1.1	44	J
Solyc00g100880.2.1	8	G						Solyc00g100880.2.1	65	t
Solyc00g101700.1.1	36	L						Solyc00g101700.1.1	85	J
Solyc00g102000.1.1	2	A						Solyc00g102000.1.1	70	F
Solyc00g102400.2.1	2	A						Solyc00g102400.2.1	2	A
Solyc00g104200.1.1	2	A						Solyc00g104200.1.1	2	A
Solyc00g104210.1.1	2	A						Solyc00g104210.1.1	2	A
Solyc00g104310.1.1	2	A						Solyc00g104310.1.1	2	A
Solyc00g104320.1.1	2	A						Solyc00g104320.1.1	2	A
Solyc00g104330.1.1	2	A						Solyc00g104330.1.1	2	A
Solyc00g104630.1.1	2	A						Solyc00g104630.1.1	2	A
Solyc00g104730.1.1	2	A						Solyc00g104730.1.1	2	A
Solyc00g104740.1.1	2	A						Solyc00g104740.1.1	2	A
Solyc00g104940.1.1	15	G						Solyc00g104940.1.1	99	D
Solyc00g105340.1.1	2	A						Solyc00g105340.1.1	2	A
Solyc00g105350.1.1	2	A						Solyc00g105350.1.1	2	A
Solyc00g105750.1.1	2	A						Solyc00g105750.1.1	2	A
Solyc00g106650.1.1	10	C						Solyc00g106650.1.1	99	D
Solyc00g107050.1.1	2	A						Solyc00g107050.1.1	2	A
Solyc00g107550.1.1	2	A						Solyc00g107550.1.1	2	A
Solyc00g108550.1.1	23	I						Solyc00g108550.1.1	38	E
Solyc00g109450.1.1	2	A						Solyc00g109450.1.1	2	A
Solyc00g109850.1.1	2	A						Solyc00g109850.1.1	2	A
Solyc00g109860.1.1	2	A						Solyc00g109860.1.1	2	A
Solyc00g110060.1.1	2	A						Solyc00g110060.1.1	2	A
Solyc00g110070.1.1	2	A						Solyc00g110070.1.1	2	A
Solyc00g110370.1.1	2	A						Solyc00g110370.1.1	2	A
Solyc00g110870.2.1	9	C						Solyc00g110870.2.1	8	C
Solyc00g111170.1.1	2	A						Solyc00g111170.1.1	2	A
Solyc00g111270.1.1	2	A						Solyc00g111270.1.1	2	A
Solyc00g111370.1.1	2	A						Solyc00g111370.1.1	2	A
Solyc00g111770.1.1	2	A						Solyc00g111770.1.1	2	A
Solyc00g111780.1.1	2	A						Solyc00g111780.1.1	2	A
Solyc00g112180.1.1	26	B						Solyc00g112180.1.1	80	o
Solyc00g112190.2.1	20	I						Solyc00g112190.2.1	27	E
Solyc00g112490.1.1	2	A						Solyc00g112490.1.1	2	A
Solyc00g112500.1.1	2	A						Solyc00g112500.1.1	2	A
Solyc00g112600.1.1	2	A						Solyc00g112600.1.1	2	A
Solyc00g112700.1.1	2	A						Solyc00g112700.1.1	2	A
Solyc00g112710.1.1	2	A						Solyc00g112710.1.1	2	A
Solyc00g112810.1.1	2	A						Solyc00g112810.1.1	2	A
Solyc00g112820.1.1	2	A						Solyc00g112820.1.1	2	A
Solyc00g112830.1.1	34	C						Solyc00g112830.1.1	57	J
Solyc00g112930.2.1	28	D						Solyc00g112930.2.1	7	C
Solyc00g113230.1.1	2	A						Solyc00g113230.1.1	2	A
Solyc00g113330.1.1	2	A						Solyc00g113330.1.1	2	A
Solyc00g113730.1.1	2	A						Solyc00g113730.1.1	2	A
Solyc00g113740.1.1	2	A						Solyc00g113740.1.1	2	A
Solyc00g113750.1.1	2	A						Solyc00g113750.1.1	2	A
Solyc00g114550.1.1	2	A						Solyc00g114550.1.1	2	A
Solyc00g116150.1.1	2	A						Solyc00g116150.1.1	2	A
Solyc00g117450.2.1	35	n						Solyc00g117450.2.1	44	J
Solyc00g117650.1.1	2	A						Solyc00g117650.1.1	2	A
Solyc00g118680.2.1	41	I						Solyc00g118680.2.1	134	E
Solyc00g118690.1.1	41	I						Solyc00g118690.1.1	134	E
Solyc00g120120.1.1	2	A						Solyc00g120120.1.1	2	A
Solyc00g120820.1.1	2	A						Solyc00g120820.1.1	2	A
Solyc00g120830.1.1	2	A						Solyc00g120830.1.1	2	A
Solyc00g120930.1.1	2	A						Solyc00g120930.1.1	2	A
Solyc00g121230.1.1	2	A						Solyc00g121230.1.1	2	A
Solyc00g121730.1.1	2	A						Solyc00g121730.1.1	2	A
Solyc00g122530.1.1	2	A						Solyc00g122530.1.1	2	A
Solyc00g123030.1.1	2	A						Solyc00g123030.1.1	2	A
Solyc00g123040.1.1	2	A						Solyc00g123040.1.1	2	A
Solyc00g123240.1.1	2	A						Solyc00g123240.1.1	2	A
Solyc00g124840.1.1	2	A						Solyc00g124840.1.1	2	A
Solyc00g124850.1.1	2	A						Solyc00g124850.1.1	2	A
Solyc00g124860.1.1	2	A						Solyc00g124860.1.1	2	A
Solyc00g125260.1.1	2	A						Solyc00g125260.1.1	2	A
Solyc00g125270.1.1	2	A						Solyc00g125270.1.1	2	A
Solyc00g125580.1.1	2	A						Solyc00g125580.1.1	4	q
Solyc00g125980.1.1	23	I						Solyc00g125980.1.1	79	s
Solyc00g125990.1.1	41	I						Solyc00g125990.1.1	22	E
Solyc00g126000.1.1	20	I						Solyc00g126000.1.1	19	G
Solyc00g126010.1.1	20	I						Solyc00g126010.1.1	21	E
Solyc00g126420.1.1	2	A						Solyc00g126420.1.1	2	A
Solyc00g126430.1.1	2	A						Solyc00g126430.1.1	2	A
Solyc00g126440.1.1	2	A						Solyc00g126440.1.1	2	A
Solyc00g127540.1.1	2	A						Solyc00g127540.1.1	2	A
Solyc00g127550.1.1	2	A						Solyc00g127550.1.1	2	A
Solyc00g127560.1.1	2	A						Solyc00g127560.1.1	2	A
Solyc00g127660.2.1	1	C						Solyc00g127660.2.1	14	C
Solyc00g127670.1.1	10	C						Solyc00g127670.1.1	19	G
Solyc00g127870.2.1	14	C						Solyc00g127870.2.1	9	C
Solyc00g128870.2.1	1	C						Solyc00g128870.2.1	1	C
Solyc00g129670.1.1	2	A						Solyc00g129670.1.1	2	A
Solyc00g129680.1.1	2	A						Solyc00g129680.1.1	2	A
Solyc00g129880.1.1	2	A						Solyc00g129880.1.1	2	A
Solyc00g129980.1.1	2	A						Solyc00g129980.1.1	2	A
Solyc00g130180.1.1	2	A						Solyc00g130180.1.1	2	A
Solyc00g130190.1.1	2	A						Solyc00g130190.1.1	2	A
Solyc00g130290.1.1	2	A						Solyc00g130290.1.1	2	A
Solyc00g130690.1.1	2	A						Solyc00g130690.1.1	2	A
Solyc00g130700.1.1	2	A						Solyc00g130700.1.1	2	A
Solyc00g130800.1.1	2	A						Solyc00g130800.1.1	2	A
Solyc00g130810.1.1	2	A						Solyc00g130810.1.1	2	A
Solyc00g131610.1.1	26	B						Solyc00g131610.1.1	3	q
Solyc00g131710.1.1	2	A						Solyc00g131710.1.1	2	A
Solyc00g133110.1.1	2	A						Solyc00g133110.1.1	2	A
Solyc00g133710.1.1	2	A						Solyc00g133710.1.1	2	A
Solyc00g133720.1.1	2	A						Solyc00g133720.1.1	2	A
Solyc00g134620.1.1	2	A						Solyc00g134620.1.1	2	A
Solyc00g134820.1.1	2	A						Solyc00g134820.1.1	2	A
Solyc00g134830.1.1	2	A						Solyc00g134830.1.1	2	A
Solyc00g134840.1.1	2	A						Solyc00g134840.1.1	2	A
Solyc00g135040.1.1	2	A						Solyc00g135040.1.1	2	A
Solyc00g135050.1.1	2	A						Solyc00g135050.1.1	2	A
Solyc00g135060.1.1	2	A						Solyc00g135060.1.1	2	A
Solyc00g135260.1.1	2	A						Solyc00g135260.1.1	80	o
Solyc00g136260.1.1	28	D						Solyc00g136260.1.1	32	J
Solyc00g136560.2.1	25	D						Solyc00g136560.2.1	97	o
Solyc00g138060.2.1	10	C						Solyc00g138060.2.1	10	C
Solyc00g139760.1.1	4	D						Solyc00g139760.1.1	2	A
Solyc00g140060.2.1	13	C						Solyc00g140060.2.1	1	C
Solyc00g141360.1.1	40	D						Solyc00g141360.1.1	54	J
Solyc00g141560.1.1	2	A						Solyc00g141560.1.1	112	t
Solyc00g142160.1.1	15	G						Solyc00g142160.1.1	131	o
Solyc00g142170.2.1	20	I						Solyc00g142170.2.1	21	E
Solyc00g143770.1.1	14	C						Solyc00g143770.1.1	9	C
Solyc00g144470.1.1	38	L						Solyc00g144470.1.1	49	F
Solyc00g145170.1.1	26	B						Solyc00g145170.1.1	112	t
Solyc00g147570.2.1	40	D						Solyc00g147570.2.1	4	q
Solyc00g147770.1.1	4	D						Solyc00g147770.1.1	36	I
Solyc00g149970.2.1	26	B						Solyc00g149970.2.1	144	r
Solyc00g153680.1.1	26	B						Solyc00g153680.1.1	80	o
Solyc00g153980.1.1	35	n						Solyc00g153980.1.1	97	o
Solyc00g154480.1.1	26	B						Solyc00g154480.1.1	104	E
Solyc00g154980.1.1	4	D						Solyc00g154980.1.1	18	u
Solyc00g156980.2.1	28	D						Solyc00g156980.2.1	135	F
Solyc00g157080.1.1	2	A						Solyc00g157080.1.1	4	q
Solyc00g157180.2.1	18	G						Solyc00g157180.2.1	136	J
Solyc00g160780.2.1	31	J						Solyc00g160780.2.1	103	F
Solyc00g163580.1.1	35	n						Solyc00g163580.1.1	54	J
Solyc00g164580.1.1	32	G						Solyc00g164580.1.1	97	o
Solyc00g164680.1.1	14	C						Solyc00g164680.1.1	10	C
Solyc00g165080.1.1	4	D						Solyc00g165080.1.1	30	s
Solyc00g165090.1.1	2	A						Solyc00g165090.1.1	4	q
Solyc00g165190.1.1	2	A						Solyc00g165190.1.1	4	q
Solyc00g166190.1.1	2	A						Solyc00g166190.1.1	2	A
Solyc00g166490.1.1	2	A						Solyc00g166490.1.1	2	A
Solyc00g166690.1.1	2	A						Solyc00g166690.1.1	122	F
Solyc00g167290.1.1	2	A						Solyc00g167290.1.1	2	A
Solyc00g167300.1.1	2	A						Solyc00g167300.1.1	2	A
Solyc00g167800.1.1	2	A						Solyc00g167800.1.1	2	A
Solyc00g168200.1.1	34	C						Solyc00g168200.1.1	120	B
Solyc00g170200.1.1	1	C						Solyc00g170200.1.1	14	C
Solyc00g170210.2.1	11	H						Solyc00g170210.2.1	139	D
Solyc00g170510.1.1	26	B						Solyc00g170510.1.1	44	J
Solyc00g171710.1.1	27	k						Solyc00g171710.1.1	30	s
Solyc00g171810.2.1	41	I						Solyc00g171810.2.1	134	E
Solyc00g172410.1.1	32	G						Solyc00g172410.1.1	145	J
Solyc00g173430.1.1	32	G						Solyc00g173430.1.1	44	J
Solyc00g174330.2.1	5	F						Solyc00g174330.2.1	91	J
Solyc00g174340.1.1	5	F						Solyc00g174340.1.1	91	J
Solyc00g175240.1.1	20	I						Solyc00g175240.1.1	84	E
Solyc00g178340.1.1	14	C						Solyc00g178340.1.1	91	J
Solyc00g179240.1.1	14	C						Solyc00g179240.1.1	62	t
Solyc00g179640.1.1	20	I						Solyc00g179640.1.1	84	E
Solyc00g179840.1.1	4	D						Solyc00g179840.1.1	118	K
Solyc00g180440.1.1	2	A						Solyc00g180440.1.1	118	K
Solyc00g180840.1.1	2	A						Solyc00g180840.1.1	44	J
Solyc00g181240.1.1	27	K						Solyc00g181240.1.1	127	I
Solyc00g181250.2.1	40	D						Solyc00g181250.2.1	127	I
Solyc00g183050.1.1	28	D						Solyc00g183050.1.1	55	H
Solyc00g183550.1.1	2	A						Solyc00g183550.1.1	4	q
Solyc00g184350.2.1	14	C						Solyc00g184350.2.1	9	C
Solyc00g185750.1.1	2	A						Solyc00g185750.1.1	30	s
Solyc00g185850.1.1	2	A						Solyc00g185850.1.1	30	s
Solyc00g186050.1.1	14	C						Solyc00g186050.1.1	9	C
Solyc00g187050.2.1	40	D						Solyc00g187050.2.1	65	t
Solyc00g188250.1.1	2	A						Solyc00g188250.1.1	122	F
Solyc00g188750.1.1	2	A						Solyc00g188750.1.1	122	F
Solyc00g188850.2.1	2	A						Solyc00g188850.2.1	30	s
Solyc00g192150.2.1	2	A						Solyc00g192150.2.1	2	A
Solyc00g195350.1.1	4	D						Solyc00g195350.1.1	2	A
Solyc00g195360.1.1	2	A						Solyc00g195360.1.1	2	A
Solyc00g196060.2.1	9	C						Solyc00g196060.2.1	11	C
Solyc00g196460.1.1	2	A						Solyc00g196460.1.1	2	A
Solyc00g198360.1.1	2	A						Solyc00g198360.1.1	112	t
Solyc00g199960.1.1	2	A						Solyc00g199960.1.1	112	t
Solyc00g201060.1.1	2	A						Solyc00g201060.1.1	4	q
Solyc00g201160.2.1	14	C						Solyc00g201160.2.1	14	C
Solyc00g201460.1.1	2	A						Solyc00g201460.1.1	96	J
Solyc00g201760.1.1	2	A						Solyc00g201760.1.1	4	q
Solyc00g202560.1.1	2	A						Solyc00g202560.1.1	112	t
Solyc00g203660.1.1	2	A						Solyc00g203660.1.1	96	J
Solyc00g206460.1.1	22	M						Solyc00g206460.1.1	33	r
Solyc00g207960.1.1	2	A						Solyc00g207960.1.1	2	A
Solyc00g209460.1.1	3	J						Solyc00g209460.1.1	78	C
Solyc00g209560.1.1	2	A						Solyc00g209560.1.1	2	A
Solyc00g210860.1.1	4	D						Solyc00g210860.1.1	3	q
Solyc00g212260.1.1	4	D						Solyc00g212260.1.1	2	A
Solyc00g213960.1.1	4	D						Solyc00g213960.1.1	2	A
Solyc00g215560.1.1	36	L						Solyc00g215560.1.1	68	J
Solyc00g217560.1.1	26	B						Solyc00g217560.1.1	141	I
Solyc00g217960.1.1	46	D						Solyc00g217960.1.1	146	G
Solyc00g218560.1.1	4	D						Solyc00g218560.1.1	2	A
Solyc00g220360.1.1	4	D						Solyc00g220360.1.1	2	A
Solyc00g222060.1.1	2	A						Solyc00g222060.1.1	2	A
Solyc00g222460.1.1	2	A						Solyc00g222460.1.1	2	A
Solyc00g226760.1.1	2	A						Solyc00g226760.1.1	4	q
Solyc00g227860.1.1	10	C						Solyc00g227860.1.1	139	D
Solyc00g227960.1.1	2	A						Solyc00g227960.1.1	2	A
Solyc00g228260.1.1	2	A						Solyc00g228260.1.1	2	A
Solyc00g229260.1.1	2	A						Solyc00g229260.1.1	2	A
Solyc00g230060.1.1	20	I						Solyc00g230060.1.1	19	G
Solyc00g230070.1.1	23	I						Solyc00g230070.1.1	37	G
Solyc00g230080.1.1	20	I						Solyc00g230080.1.1	19	G
Solyc00g230280.1.1	2	A						Solyc00g230280.1.1	2	A
Solyc00g231680.1.1	4	D						Solyc00g231680.1.1	13	I
Solyc00g231780.1.1	20	I						Solyc00g231780.1.1	19	G
Solyc00g233480.1.1	9	C						Solyc00g233480.1.1	11	C
Solyc00g237680.1.1	26	B						Solyc00g237680.1.1	80	o
Solyc00g240580.1.1	10	C						Solyc00g240580.1.1	55	H
Solyc00g244280.1.1	2	A						Solyc00g244280.1.1	122	F
Solyc00g244290.1.1	20	I						Solyc00g244290.1.1	21	E
Solyc00g244300.1.1	23	I						Solyc00g244300.1.1	131	o
Solyc00g245200.1.1	2	A						Solyc00g245200.1.1	30	s
Solyc00g246800.1.1	2	A						Solyc00g246800.1.1	2	A
Solyc00g247300.2.1	13	C						Solyc00g247300.2.1	11	C
Solyc00g249200.1.1	2	A						Solyc00g249200.1.1	2	A
Solyc00g249900.2.1	25	D						Solyc00g249900.2.1	110	J
Solyc00g249910.1.1	35	n						Solyc00g249910.1.1	107	H
Solyc00g254110.1.1	35	n						Solyc00g254110.1.1	97	o
Solyc00g254910.1.1	35	n						Solyc00g254910.1.1	3	q
Solyc00g255510.1.1	2	A						Solyc00g255510.1.1	4	q
Solyc00g256710.1.1	46	D						Solyc00g256710.1.1	10	C
Solyc00g257110.2.1	16	H						Solyc00g257110.2.1	45	F
Solyc00g263210.1.1	2	A						Solyc00g263210.1.1	2	A
Solyc00g265110.2.1	2	A						Solyc00g265110.2.1	2	A
Solyc00g265510.1.1	8	G						Solyc00g265510.1.1	98	H
Solyc00g266110.1.1	2	A						Solyc00g266110.1.1	2	A
Solyc00g268310.1.1	2	A						Solyc00g268310.1.1	2	A
Solyc00g269810.1.1	2	A						Solyc00g269810.1.1	2	A
Solyc00g270510.1.1	2	A						Solyc00g270510.1.1	2	A
Solyc00g272810.1.1	7	C						Solyc00g272810.1.1	92	r
Solyc00g273110.1.1	48	H						Solyc00g273110.1.1	76	J
Solyc00g275310.1.1	2	A						Solyc00g275310.1.1	96	J
Solyc00g277510.1.1	20	I						Solyc00g277510.1.1	21	E
Solyc00g278110.2.1	4	D						Solyc00g278110.2.1	35	J
Solyc00g280110.1.1	38	L						Solyc00g280110.1.1	4	q
Solyc00g281110.1.1	16	H						Solyc00g281110.1.1	141	I
Solyc00g282510.1.1	14	C						Solyc00g282510.1.1	9	C
Solyc00g283010.1.1	38	L						Solyc00g283010.1.1	85	J
Solyc00g283110.1.1	2	A						Solyc00g283110.1.1	2	A
Solyc00g284510.1.1	2	A						Solyc00g284510.1.1	2	A
Solyc00g286010.1.1	2	A						Solyc00g286010.1.1	2	A
Solyc00g286020.1.1	2	A						Solyc00g286020.1.1	2	A
Solyc00g286030.1.1	2	A						Solyc00g286030.1.1	2	A
Solyc00g287330.1.1	35	n						Solyc00g287330.1.1	74	H
Solyc00g289230.1.1	14	C						Solyc00g289230.1.1	9	C
Solyc00g294230.1.1	4	D						Solyc00g294230.1.1	4	q
Solyc00g294630.1.1	2	A						Solyc00g294630.1.1	2	A
Solyc00g297330.1.1	2	A						Solyc00g297330.1.1	4	q
Solyc00g300430.1.1	2	A						Solyc00g300430.1.1	4	q
Solyc00g300730.1.1	2	A						Solyc00g300730.1.1	4	q
Solyc00g303630.1.1	2	A						Solyc00g303630.1.1	4	q
Solyc00g304030.1.1	2	A						Solyc00g304030.1.1	2	A
Solyc00g304630.1.1	2	A						Solyc00g304630.1.1	2	A
Solyc00g306730.1.1	2	A						Solyc00g306730.1.1	2	A
Solyc00g306830.1.1	2	A						Solyc00g306830.1.1	2	A
Solyc00g308530.1.1	2	A						Solyc00g308530.1.1	2	A
Solyc00g308930.1.1	2	A						Solyc00g308930.1.1	2	A
Solyc00g309530.1.1	35	n						Solyc00g309530.1.1	13	I
Solyc00g311230.2.1	11	H						Solyc00g311230.2.1	50	C
Solyc00g313030.1.1	2	A						Solyc00g313030.1.1	122	F
Solyc00g313530.1.1	4	D						Solyc00g313530.1.1	30	s
Solyc00g313930.1.1	11	H						Solyc00g313930.1.1	28	D
Solyc00g316030.1.1	2	A						Solyc00g316030.1.1	2	A
Solyc00g316530.1.1	23	I						Solyc00g316530.1.1	131	o
Solyc00g316730.1.1	2	A						Solyc00g316730.1.1	2	A
Solyc00g318030.1.1	2	A						Solyc00g318030.1.1	2	A
Solyc00g318130.1.1	2	A						Solyc00g318130.1.1	2	A
Solyc00g318830.1.1	2	A						Solyc00g318830.1.1	2	A
Solyc00g320430.1.1	41	I						Solyc00g320430.1.1	22	E
Solyc00g322630.1.1	2	A						Solyc00g322630.1.1	2	A
Solyc00g322830.1.1	2	A						Solyc00g322830.1.1	2	A
Solyc00g323130.2.1	42	C						Solyc00g323130.2.1	25	C
Solyc00g324530.1.1	2	A						Solyc00g324530.1.1	2	A
Solyc01g005000.2.1	13	C						Solyc01g005000.2.1	1	C
Solyc01g005010.2.1	14	C						Solyc01g005010.2.1	10	C
Solyc01g005020.2.1	9	C						Solyc01g005020.2.1	8	C
Solyc01g005030.2.1	13	C						Solyc01g005030.2.1	1	C
Solyc01g005040.2.1	11	H						Solyc01g005040.2.1	24	C
Solyc01g005050.2.1	2	A						Solyc01g005050.2.1	2	A
Solyc01g005060.2.1	10	C						Solyc01g005060.2.1	10	C
Solyc01g005070.2.1	8	G						Solyc01g005070.2.1	86	J
Solyc01g005080.2.1	9	C						Solyc01g005080.2.1	11	C
Solyc01g005090.2.1	13	C						Solyc01g005090.2.1	11	C
Solyc01g005100.2.1	1	C						Solyc01g005100.2.1	14	C
Solyc01g005110.2.1	1	C						Solyc01g005110.2.1	14	C
Solyc01g005120.2.1	9	C						Solyc01g005120.2.1	8	C
Solyc01g005130.2.1	13	C						Solyc01g005130.2.1	1	C
Solyc01g005140.2.1	10	C						Solyc01g005140.2.1	53	J
Solyc01g005150.2.1	14	C						Solyc01g005150.2.1	9	C
Solyc01g005160.2.1	46	D						Solyc01g005160.2.1	146	G
Solyc01g005170.1.1	15	G						Solyc01g005170.1.1	97	o
Solyc01g005180.1.1	15	G						Solyc01g005180.1.1	57	J
Solyc01g005190.1.1	15	G						Solyc01g005190.1.1	98	H
Solyc01g005200.1.1	44	H						Solyc01g005200.1.1	126	q
Solyc01g005210.2.1	9	C						Solyc01g005210.2.1	8	C
Solyc01g005220.2.1	1	C						Solyc01g005220.2.1	14	C
Solyc01g005230.2.1	14	C						Solyc01g005230.2.1	14	C
Solyc01g005240.2.1	9	C						Solyc01g005240.2.1	11	C
Solyc01g005250.2.1	13	C						Solyc01g005250.2.1	11	C
Solyc01g005260.2.1	14	C						Solyc01g005260.2.1	9	C
Solyc01g005270.2.1	14	C						Solyc01g005270.2.1	14	C
Solyc01g005280.2.1	47	G						Solyc01g005280.2.1	146	G
Solyc01g005290.2.1	15	G						Solyc01g005290.2.1	40	r
Solyc01g005300.2.1	14	C						Solyc01g005300.2.1	9	C
Solyc01g005310.2.1	8	G						Solyc01g005310.2.1	50	C
Solyc01g005320.2.1	13	C						Solyc01g005320.2.1	1	C
Solyc01g005330.2.1	9	C						Solyc01g005330.2.1	8	C
Solyc01g005340.2.1	13	C						Solyc01g005340.2.1	1	C
Solyc01g005350.2.1	4	D						Solyc01g005350.2.1	4	q
Solyc01g005360.2.1	2	A						Solyc01g005360.2.1	2	A
Solyc01g005370.2.1	1	C						Solyc01g005370.2.1	1	C
Solyc01g005380.2.1	14	C						Solyc01g005380.2.1	9	C
Solyc01g005390.2.1	14	C						Solyc01g005390.2.1	10	C
Solyc01g005400.2.1	10	C						Solyc01g005400.2.1	91	J
Solyc01g005410.2.1	13	C						Solyc01g005410.2.1	14	C
Solyc01g005420.2.1	10	C						Solyc01g005420.2.1	91	J
Solyc01g005430.2.1	1	C						Solyc01g005430.2.1	14	C
Solyc01g005440.2.1	9	C						Solyc01g005440.2.1	8	C
Solyc01g005450.2.1	27	K						Solyc01g005450.2.1	36	I
Solyc01g005460.2.1	14	C						Solyc01g005460.2.1	10	C
Solyc01g005470.2.1	1	C						Solyc01g005470.2.1	123	t
Solyc01g005480.2.1	14	C						Solyc01g005480.2.1	14	C
Solyc01g005490.2.1	13	C						Solyc01g005490.2.1	1	C
Solyc01g005500.2.1	18	G						Solyc01g005500.2.1	137	t
Solyc01g005510.2.1	2	A						Solyc01g005510.2.1	122	F
Solyc01g005520.2.1	14	C						Solyc01g005520.2.1	22	E
Solyc01g005530.2.1	14	C						Solyc01g005530.2.1	9	C
Solyc01g005540.2.1	1	C						Solyc01g005540.2.1	14	C
Solyc01g005550.2.1	9	C						Solyc01g005550.2.1	8	C
Solyc01g005560.2.1	43	C						Solyc01g005560.2.1	63	C
Solyc01g005570.2.1	14	C						Solyc01g005570.2.1	9	C
Solyc01g005580.2.1	13	C						Solyc01g005580.2.1	1	C
Solyc01g005590.2.1	13	C						Solyc01g005590.2.1	9	C
Solyc01g005600.2.1	13	C						Solyc01g005600.2.1	1	C
Solyc01g005610.2.1	15	G						Solyc01g005610.2.1	102	F
Solyc01g005620.2.1	42	C						Solyc01g005620.2.1	25	C
Solyc01g005630.1.1	13	C						Solyc01g005630.1.1	14	C
Solyc01g005640.2.1	13	C						Solyc01g005640.2.1	1	C
Solyc01g005650.1.1	2	A						Solyc01g005650.1.1	2	A
Solyc01g005660.1.1	26	B						Solyc01g005660.1.1	4	q
Solyc01g005670.2.1	14	C						Solyc01g005670.2.1	9	C
Solyc01g005680.2.1	14	C						Solyc01g005680.2.1	14	C
Solyc01g005690.2.1	13	C						Solyc01g005690.2.1	1	C
Solyc01g005700.2.1	14	C						Solyc01g005700.2.1	14	C
Solyc01g005710.2.1	3	J						Solyc01g005710.2.1	122	F
Solyc01g005720.2.1	2	A						Solyc01g005720.2.1	2	A
Solyc01g005730.2.1	2	A						Solyc01g005730.2.1	4	q
Solyc01g005740.2.1	2	A						Solyc01g005740.2.1	2	A
Solyc01g005750.1.1	2	A						Solyc01g005750.1.1	2	A
Solyc01g005760.2.1	12	G						Solyc01g005760.2.1	145	J
Solyc01g005770.2.1	11	H						Solyc01g005770.2.1	24	C
Solyc01g005780.1.1	8	G						Solyc01g005780.1.1	21	E
Solyc01g005790.1.1	14	C						Solyc01g005790.1.1	10	C
Solyc01g005800.2.1	14	C						Solyc01g005800.2.1	9	C
Solyc01g005810.2.1	9	C						Solyc01g005810.2.1	11	C
Solyc01g005820.2.1	9	C						Solyc01g005820.2.1	8	C
Solyc01g005830.2.1	13	C						Solyc01g005830.2.1	14	C
Solyc01g005840.2.1	14	C						Solyc01g005840.2.1	10	C
Solyc01g005850.1.1	9	C						Solyc01g005850.1.1	11	C
Solyc01g005860.2.1	1	C						Solyc01g005860.2.1	77	t
Solyc01g005870.1.1	26	B						Solyc01g005870.1.1	102	F
Solyc01g005880.1.1	11	H						Solyc01g005880.1.1	19	G
Solyc01g005890.1.1	46	D						Solyc01g005890.1.1	31	J
Solyc01g005900.2.1	6	F						Solyc01g005900.2.1	11	C
Solyc01g005910.2.1	14	C						Solyc01g005910.2.1	10	C
Solyc01g005920.2.1	14	C						Solyc01g005920.2.1	14	C
Solyc01g005930.2.1	7	C						Solyc01g005930.2.1	86	J
Solyc01g005940.2.1	40	D						Solyc01g005940.2.1	116	F
Solyc01g005950.2.1	9	C						Solyc01g005950.2.1	11	C
Solyc01g005960.2.1	9	C						Solyc01g005960.2.1	11	C
Solyc01g005970.2.1	1	C						Solyc01g005970.2.1	14	C
Solyc01g005980.2.1	14	C						Solyc01g005980.2.1	9	C
Solyc01g005990.2.1	14	C						Solyc01g005990.2.1	9	C
Solyc01g006000.2.1	1	C						Solyc01g006000.2.1	14	C
Solyc01g006010.2.1	1	C						Solyc01g006010.2.1	14	C
Solyc01g006020.2.1	14	C						Solyc01g006020.2.1	9	C
Solyc01g006030.2.1	14	C						Solyc01g006030.2.1	14	C
Solyc01g006040.2.1	1	C						Solyc01g006040.2.1	14	C
Solyc01g006050.2.1	28	D						Solyc01g006050.2.1	135	F
Solyc01g006060.2.1	6	F						Solyc01g006060.2.1	1	C
Solyc01g006070.2.1	7	C						Solyc01g006070.2.1	136	J
Solyc01g006080.1.1	26	B						Solyc01g006080.1.1	35	J
Solyc01g006090.2.1	14	C						Solyc01g006090.2.1	9	C
Solyc01g006100.2.1	13	C						Solyc01g006100.2.1	1	C
Solyc01g006110.2.1	9	C						Solyc01g006110.2.1	11	C
Solyc01g006120.2.1	42	C						Solyc01g006120.2.1	8	C
Solyc01g006130.2.1	14	C						Solyc01g006130.2.1	9	C
Solyc01g006140.2.1	14	C						Solyc01g006140.2.1	10	C
Solyc01g006150.2.1	1	C						Solyc01g006150.2.1	14	C
Solyc01g006160.2.1	42	C						Solyc01g006160.2.1	25	C
Solyc01g006170.2.1	13	C						Solyc01g006170.2.1	1	C
Solyc01g006180.2.1	13	C						Solyc01g006180.2.1	14	C
Solyc01g006190.2.1	9	C						Solyc01g006190.2.1	11	C
Solyc01g006200.2.1	10	C						Solyc01g006200.2.1	10	C
Solyc01g006210.2.1	10	C						Solyc01g006210.2.1	52	C
Solyc01g006220.2.1	14	C						Solyc01g006220.2.1	9	C
Solyc01g006230.2.1	13	C						Solyc01g006230.2.1	1	C
Solyc01g006240.2.1	10	C						Solyc01g006240.2.1	10	C
Solyc01g006250.1.1	7	C						Solyc01g006250.1.1	24	C
Solyc01g006260.2.1	14	C						Solyc01g006260.2.1	10	C
Solyc01g006270.2.1	14	C						Solyc01g006270.2.1	14	C
Solyc01g006280.2.1	42	C						Solyc01g006280.2.1	8	C
Solyc01g006290.2.1	30	F						Solyc01g006290.2.1	39	D
Solyc01g006300.2.1	6	F						Solyc01g006300.2.1	123	t
Solyc01g006310.2.1	37	D						Solyc01g006310.2.1	77	t
Solyc01g006320.2.1	10	C						Solyc01g006320.2.1	137	t
Solyc01g006330.2.1	12	G						Solyc01g006330.2.1	140	J
Solyc01g006340.2.1	14	C						Solyc01g006340.2.1	9	C
Solyc01g006350.2.1	9	C						Solyc01g006350.2.1	8	C
Solyc01g006360.2.1	9	C						Solyc01g006360.2.1	11	C
Solyc01g006370.2.1	42	C						Solyc01g006370.2.1	25	C
Solyc01g006380.2.1	1	C						Solyc01g006380.2.1	1	C
Solyc01g006390.2.1	40	D						Solyc01g006390.2.1	58	J
Solyc01g006400.2.1	9	C						Solyc01g006400.2.1	11	C
Solyc01g006410.2.1	4	D						Solyc01g006410.2.1	122	F
Solyc01g006420.2.1	39	J						Solyc01g006420.2.1	51	F
Solyc01g006430.2.1	42	C						Solyc01g006430.2.1	25	C
Solyc01g006440.1.1	8	G						Solyc01g006440.1.1	12	C
Solyc01g006450.2.1	14	C						Solyc01g006450.2.1	9	C
Solyc01g006460.1.1	12	G						Solyc01g006460.1.1	44	J
Solyc01g006470.1.1	2	A						Solyc01g006470.1.1	2	A
Solyc01g006480.2.1	14	C						Solyc01g006480.2.1	9	C
Solyc01g006490.2.1	1	C						Solyc01g006490.2.1	14	C
Solyc01g006500.2.1	14	C						Solyc01g006500.2.1	14	C
Solyc01g006510.2.1	13	C						Solyc01g006510.2.1	1	C
Solyc01g006520.2.1	14	C						Solyc01g006520.2.1	9	C
Solyc01g006530.1.1	25	D						Solyc01g006530.1.1	28	D
Solyc01g006540.2.1	35	n						Solyc01g006540.2.1	140	J
Solyc01g006550.2.1	35	n						Solyc01g006550.2.1	140	J
Solyc01g006560.2.1	2	A						Solyc01g006560.2.1	4	q
Solyc01g006570.1.1	2	A						Solyc01g006570.1.1	2	A
Solyc01g006580.2.1	28	D						Solyc01g006580.2.1	37	G
Solyc01g006590.1.1	2	A						Solyc01g006590.1.1	2	A
Solyc01g006600.1.1	38	L						Solyc01g006600.1.1	30	s
Solyc01g006610.1.1	2	A						Solyc01g006610.1.1	2	A
Solyc01g006620.2.1	47	G						Solyc01g006620.2.1	7	C
Solyc01g006630.2.1	13	C						Solyc01g006630.2.1	1	C
[truncated: 33,674 more rows]
