# Supplementary material for: Differential Transcriptional Regulation in Roots of Tomato Near-Isogenic Lines in Response to Rapid-Onset Water Stress
Source: Front Plant Sci. 2017 Feb 21;8:166. doi: 10.3389/fpls.2017.00166 (PMC5318454; doi:10.3389/fpls.2017.00166)
Supplement: Supplementary file 3 [file Table3.XLSX]

## Sheet: Sheet1
Supplementary Table 3--DEseq analysis for pairwise comparisons of different time-point/NIL combinations
Differential expression analysis performed using the DEseq application, version 1.0 available online on iPlant Discovery Environment (http://www.iplantcollaborative.org/) For each analysis, the two time-point/NIL combinations compared are coded in the following manner: 0 = 0 hr, 1 = 1hr, 1.5 = 1.5 hr, 2= 2hr, 4= 4hr; NILs are coded as: 3 = NIL163, 5 = NIL175. For each time-point/NIL combination, …
Analysis	Gene ID	Mean A	Mean B	Fold Change	P-Value	Corrected P-Value
03_05	Solyc02g086960.2.1	223.903	111.596	0.498414	3.26177e-07	0.000424724
03_05	Solyc03g116930.2.1	55.4044	3.03282	0.0547398	2.16259e-07	0.000318492
03_05	Solyc04g017620.2.1	153.698	4.82988	0.0314244	1.7812e-41	1.85547e-37
03_05	Solyc07g025140.2.1	65.6426	7.14229	0.108806	2.39272e-05	0.0262368
03_05	Solyc07g063210.2.1	164.218	60.8145	0.370328	7.9056e-06	0.00915029
03_05	Solyc08g077560.2.1	49.7421	144.998	2.915	4.73444e-06	0.00580219
03_05	Solyc09g008320.2.1	1364.73	2507.97	1.83771	2.29307e-07	0.000318492
03_05	Solyc09g008500.1.1	0.812535	134.628	165.689	4.65577e-09	8.81804e-06
03_05	Solyc09g008510.1.1	0.411161	78.5122	190.952	2.17184e-27	1.13121e-23
03_05	Solyc09g008560.2.1	59.6913	305.907	5.12482	3.13489e-09	6.53123e-06
03_05	Solyc09g008590.2.1	394.543	1017.86	2.57986	1.65085e-08	2.86614e-05
03_05	Solyc09g008680.2.1	56.4163	217.189	3.84976	1.06604e-16	3.17285e-13
03_05	Solyc09g008920.2.1	1698.08	321.558	0.189365	6.6144e-45	1.37804e-40
03_05	Solyc09g008970.1.1	86.8729	5.79976	0.0667615	4.12247e-22	1.71775e-18
03_05	Solyc09g009060.1.1	114.169	8.13615	0.0712638	1.49198e-12	3.45376e-09
03_05	Solyc09g009070.1.1	124.045	19.0626	0.153675	3.11146e-19	1.0804e-15
03_05	Solyc09g009080.2.1	5855.51	984.319	0.168101	1.05601e-39	7.33362e-36
03_05	Solyc09g009170.2.1	620.875	381.461	0.614392	3.11057e-05	0.0324029
03_05	Solyc09g009220.2.1	982.882	406.497	0.413577	7.23203e-14	1.8834e-10
03_05	Solyc11g006740.1.1	19.5621	88.9232	4.54568	1.16613e-07	0.000186886
13_15	Solyc01g010180.2.1	22.1695	97.8801	4.41507	4.4e-06	0.00509722
13_15	Solyc01g021600.2.1	595.954	246.848	0.414207	2.5e-08	4.01e-05
13_15	Solyc02g086960.2.1	310.01	161.302	0.520311	8.94e-07	0.00109531
13_15	Solyc04g017620.2.1	136.858	1.57201	0.0114864	8.46e-45	1.76e-40
13_15	Solyc05g054340.2.1	397.927	147.618	0.370967	1.03e-05	0.0112715
13_15	Solyc08g006770.2.1	342.224	603.528	1.76355	2.23e-05	0.0232533
13_15	Solyc08g081820.2.1	57.4609	117.253	2.04056	3.98e-05	0.0360079
13_15	Solyc09g008320.2.1	1370.73	3109.6	2.26858	5.34e-12	1.11e-08
13_15	Solyc09g008500.1.1	0.347777	199.375	573.285	6.02e-11	1.14e-07
13_15	Solyc09g008510.1.1	0.782721	48.5081	61.9737	5.35e-20	2.79e-16
13_15	Solyc09g008560.2.1	121.789	490.179	4.0248	3.19e-07	0.000443184
13_15	Solyc09g008590.2.1	325.152	899.768	2.76723	1.48e-09	2.58e-06
13_15	Solyc09g008680.2.1	58.0899	205.44	3.53659	4.7e-15	1.22e-11
13_15	Solyc09g008920.2.1	1558.71	321.694	0.206385	9.21e-41	6.39e-37
13_15	Solyc09g008970.1.1	68.305	5.46727	0.080042	7.42e-18	2.58e-14
13_15	Solyc09g009060.1.1	108.715	3.80346	0.0349856	1.67e-16	4.96e-13
13_15	Solyc09g009070.1.1	125.929	20.9625	0.166462	1.85e-18	7.7e-15
13_15	Solyc09g009080.2.1	5567.28	910.397	0.163526	2.71e-42	2.83e-38
13_15	Solyc09g009130.2.1	323.358	117.968	0.364822	5.76e-08	8.57e-05
13_15	Solyc09g009210.2.1	2104.33	1241.21	0.589838	6.31e-07	0.000821527
13_15	Solyc09g009220.2.1	851.066	360.946	0.424111	5.31e-13	1.23e-09
13_15	Solyc09g089780.2.1	1101.98	622.914	0.565268	2.74e-05	0.0271793
13_15	Solyc12g094600.1.1	12.4665	42.5342	3.41188	3.53e-05	0.0334612
1.53_1.55	Solyc02g086960.2.1	477.209	168.253	0.352576	1.2646e-15	3.76382e-12
1.53_1.55	Solyc02g086970.2.1	7871.6	3189.84	0.405234	3.32921e-09	4.95434e-06
1.53_1.55	Solyc03g095820.2.1	72.0934	144.706	2.0072	3.36181e-05	0.0250143
1.53_1.55	Solyc03g116930.2.1	67.5179	3.85439	0.0570869	1.196e-07	0.000146574
1.53_1.55	Solyc04g017620.2.1	153.332	2.2076	0.0143975	2.68441e-47	5.59271e-43
1.53_1.55	Solyc04g079450.2.1	84.115	36.0471	0.428546	4.1705e-05	0.0299614
1.53_1.55	Solyc04g082220.1.1	2093.24	1291.85	0.617151	8.90694e-06	0.00773197
1.53_1.55	Solyc05g054330.2.1	159.64	355.476	2.22673	4.65847e-06	0.00452906
1.53_1.55	Solyc07g053600.2.1	146.615	344.128	2.34716	4.78254e-06	0.00452906
1.53_1.55	Solyc07g063210.2.1	102.259	33.8672	0.331189	5.22062e-06	0.00472898
1.53_1.55	Solyc08g006770.2.1	374.877	689.631	1.83962	1.10182e-05	0.00918215
1.53_1.55	Solyc08g068420.2.1	144.938	295.67	2.03998	2.79007e-05	0.021529
1.53_1.55	Solyc09g008320.2.1	1560.84	4090.17	2.62049	7.63791e-16	2.65214e-12
1.53_1.55	Solyc09g008500.1.1	1.13236	109.1	96.3479	2.25785e-08	3.13601e-05
1.53_1.55	Solyc09g008510.1.1	0.38982	67.5689	173.334	6.30281e-27	3.28282e-23
1.53_1.55	Solyc09g008560.2.1	88.3973	532.027	6.01858	5.44532e-11	9.45398e-08
1.53_1.55	Solyc09g008590.2.1	369.023	813.847	2.20541	1.57351e-06	0.0017254
1.53_1.55	Solyc09g008600.2.1	369.413	641.16	1.73562	4.23301e-06	0.00440952
1.53_1.55	Solyc09g008680.2.1	55.8041	194.433	3.48422	9.87229e-15	2.28533e-11
1.53_1.55	Solyc09g008920.2.1	1708.92	310.964	0.181965	1.01159e-46	1.05378e-42
1.53_1.55	Solyc09g008970.1.1	58.5219	6.96123	0.118951	5.44668e-14	1.0316e-10
1.53_1.55	Solyc09g009060.1.1	107.463	4.46071	0.0415093	2.08743e-15	5.43618e-12
1.53_1.55	Solyc09g009070.1.1	107.318	15.3995	0.143494	2.78371e-19	1.15991e-15
1.53_1.55	Solyc09g009080.2.1	5016.37	829.131	0.165285	2.91622e-40	2.02522e-36
1.53_1.55	Solyc09g009130.2.1	452.432	147.53	0.326081	3.30672e-09	4.95434e-06
1.53_1.55	Solyc09g009170.2.1	632.896	380.927	0.60188	1.56649e-05	0.0125524
1.53_1.55	Solyc09g009210.2.1	2384.29	1323.4	0.555049	7.1746e-08	9.34222e-05
1.53_1.55	Solyc09g009220.2.1	876.129	352.755	0.402629	1.13041e-14	2.35509e-11
1.53_1.55	Solyc09g010740.2.1	253.334	569.357	2.24746	6.0374e-07	0.000698795
23_25	Solyc01g010180.2.1	13.9465	67.6455	4.85037	1.09031e-06	0.000987629
23_25	Solyc01g020130.2.1	13.4466	48.9392	3.63953	7.59014e-06	0.00545286
23_25	Solyc01g058320.2.1	297.085	544.37	1.83237	3.30883e-05	0.0156637
23_25	Solyc01g090800.2.1	237.11	414.258	1.74711	5.28427e-06	0.0040775
23_25	Solyc01g103060.2.1	110.004	289.549	2.63217	0.000127765	0.0409516
23_25	Solyc01g108630.2.1	876.641	472.594	0.539097	4.52469e-08	5.23708e-05
23_25	Solyc02g079640.2.1	16.3344	46.0133	2.81696	6.35463e-05	0.0249797
23_25	Solyc02g084800.2.1	3010.7	5629.13	1.86971	7.1869e-05	0.027224
23_25	Solyc02g086960.2.1	528.467	200.473	0.379349	5.77305e-15	1.50345e-11
23_25	Solyc02g086970.2.1	8529.62	3476.88	0.407625	1.014e-09	1.62506e-06
23_25	Solyc02g093090.1.1	1275.18	2150.49	1.68642	1.54504e-06	0.00134122
23_25	Solyc03g019920.1.1	21.4616	56.5453	2.63472	1.94771e-05	0.0106786
23_25	Solyc03g096030.2.1	1367.15	2189.9	1.60179	5.12442e-05	0.0211557
23_25	Solyc03g116930.2.1	84.8671	9.68985	0.114177	9.58405e-06	0.00623982
23_25	Solyc03g118760.2.1	17.1081	58.3713	3.41191	4.43501e-05	0.0188569
23_25	Solyc03g121620.1.1	1198.81	2079	1.73421	5.53401e-06	0.0041177
23_25	Solyc04g017610.2.1	417.776	245.872	0.588525	1.43781e-05	0.00855868
23_25	Solyc04g017620.2.1	181.218	2.26215	0.012483	1.67678e-60	3.4934e-56
23_25	Solyc04g071610.2.1	6334.81	13299.3	2.09941	7.69501e-05	0.0281259
23_25	Solyc04g081760.2.1	5.07933	48.5742	9.56311	9.34112e-05	0.033554
23_25	Solyc05g052420.1.1	169.107	91.033	0.538315	2.32885e-05	0.0121298
23_25	Solyc05g053620.2.1	408.802	1131.9	2.76882	3.38589e-05	0.0156637
23_25	Solyc06g060680.1.1	67.3876	150.323	2.23072	0.000105592	0.0366652
23_25	Solyc07g042160.2.1	751.455	1155.6	1.53782	0.000116973	0.0393068
23_25	Solyc07g062630.1.1	28.77	71.4543	2.48364	5.17875e-05	0.0211557
23_25	Solyc07g063210.2.1	86.6847	29.3057	0.338072	2.5727e-06	0.00206153
23_25	Solyc07g065160.2.1	98.0055	189.529	1.93386	0.000126074	0.0409516
23_25	Solyc08g006770.2.1	350.016	744.261	2.12636	2.5214e-08	3.50205e-05
23_25	Solyc08g068600.2.1	573.9	1112.85	1.93911	0.000142032	0.0448346
23_25	Solyc08g068770.1.1	40.1203	96.5572	2.40669	1.67216e-05	0.00967717
23_25	Solyc08g077560.2.1	42.1334	111.354	2.6429	1.30883e-05	0.00802002
23_25	Solyc08g081370.1.1	466.894	785.072	1.68148	7.47119e-05	0.0277955
23_25	Solyc09g007420.2.1	961.83	1677.9	1.74449	1.17689e-05	0.00743008
23_25	Solyc09g008320.2.1	1474.76	3987.17	2.7036	5.61541e-17	1.94986e-13
23_25	Solyc09g008500.1.1	0.276115	117.237	424.596	1.31998e-10	2.2917e-07
23_25	Solyc09g008510.1.1	0.502559	56.1868	111.801	1.51471e-28	7.88938e-25
23_25	Solyc09g008530.1.1	177.184	608.99	3.43705	6.80144e-05	0.026241
23_25	Solyc09g008560.2.1	82.6248	344.513	4.16961	1.08688e-07	0.00011918
23_25	Solyc09g008590.2.1	416.485	798.281	1.91671	5.64639e-05	0.0226225
23_25	Solyc09g008680.2.1	50.7011	227.858	4.49414	2.76655e-22	1.15277e-18
23_25	Solyc09g008820.2.1	467.982	220.199	0.470529	8.09346e-06	0.00562064
23_25	Solyc09g008920.2.1	1786	341.002	0.190931	2.9217e-46	3.04353e-42
23_25	Solyc09g008970.1.1	67.3081	10.3854	0.154296	1.38252e-14	3.20037e-11
23_25	Solyc09g009060.1.1	59.3648	2.66395	0.0448742	4.98121e-14	1.03779e-10
23_25	Solyc09g009070.1.1	75.0637	13.1477	0.175154	1.03447e-16	3.07887e-13
23_25	Solyc09g009080.2.1	4123.28	666.796	0.161715	1.37805e-41	9.57009e-38
23_25	Solyc09g009130.2.1	429.607	148.228	0.345032	7.43567e-09	1.10653e-05
23_25	Solyc09g009170.2.1	699.405	385.996	0.551893	2.62967e-07	0.000273933
23_25	Solyc09g009210.2.1	2436.98	1464.26	0.600851	1.74405e-06	0.00145342
23_25	Solyc09g009220.2.1	880.152	399.817	0.454259	8.07575e-12	1.52955e-08
23_25	Solyc09g083050.2.1	67.0544	166.1	2.47709	3.82407e-05	0.0165981
23_25	Solyc09g092410.2.1	1387.57	762.722	0.549683	2.6552e-05	0.0131711
23_25	Solyc09g098540.2.1	13649.8	20506.7	1.50234	0.000108802	0.0371604
23_25	Solyc09g098620.1.1	1034.55	217.41	0.210148	3.39194e-08	4.15693e-05
23_25	Solyc10g009550.2.1	67.7989	146.658	2.16313	1.80539e-05	0.0101658
23_25	Solyc10g078410.1.1	38.9963	96.7991	2.48226	1.06142e-06	0.000987629
23_25	Solyc10g080940.1.1	10795.1	16759.8	1.55253	3.45843e-05	0.0156637
23_25	Solyc10g083670.1.1	1136.38	3462.78	3.04721	3.38565e-05	0.0156637
23_25	Solyc10g085030.1.1	645.732	1054.65	1.63326	0.000156148	0.0485552
23_25	Solyc11g007250.1.1	137.054	59.4096	0.433475	7.07392e-07	0.0007018
23_25	Solyc11g017470.1.1	138.767	236.317	1.70298	3.75117e-05	0.0165981
23_25	Solyc11g066140.1.1	838.225	427.63	0.510161	0.00010091	0.0356332
23_25	Solyc11g067260.1.1	49.4476	109.749	2.21949	0.000118961	0.0393404
23_25	Solyc11g072110.1.1	104.479	464.542	4.44629	2.83444e-08	3.6908e-05
23_25	Solyc12g014420.1.1	3640.14	5724.15	1.57251	2.56262e-05	0.0130218
23_25	Solyc12g094650.1.1	139.686	294.594	2.10897	2.29968e-05	0.0121298
23_25	Solyc12g098500.1.1	2445.5	4276.17	1.74859	8.47419e-06	0.0056952
43_45	Solyc01g079260.2.1	574.04	1052.92	1.83424	0.000107233	0.0421526
43_45	Solyc01g108630.2.1	600.627	321.897	0.535935	3.16834e-07	0.000412557
43_45	Solyc02g064940.1.1	656.099	1240.6	1.89087	0.000124771	0.0448185
43_45	Solyc02g065470.1.1	381.75	713.827	1.86988	1.34308e-05	0.00847934
43_45	Solyc02g086880.2.1	2140.95	5846.3	2.73071	4.66843e-06	0.0036023
43_45	Solyc02g086960.2.1	464.081	266.113	0.57342	2.16894e-05	0.0115866
43_45	Solyc02g089250.2.1	3595.1	5476.41	1.5233	7.58334e-05	0.0348684
43_45	Solyc03g093700.1.1	18.7202	56.6487	3.02607	0.000109992	0.0424366
43_45	Solyc03g114860.2.1	805.498	1462.09	1.81514	1.84665e-06	0.00153893
43_45	Solyc03g116930.2.1	96.0963	0.720328	0.00749589	3.70278e-12	6.42865e-09
43_45	Solyc03g120870.2.1	75.5754	144.243	1.90859	0.000107223	0.0421526
43_45	Solyc04g017610.2.1	361.6	217.924	0.602667	8.36717e-05	0.0370897
43_45	Solyc04g017620.2.1	157.626	2.16098	0.0137095	4.92727e-45	1.02655e-40
43_45	Solyc04g071610.2.1	5735.34	11816.5	2.06029	8.90412e-05	0.0386476
43_45	Solyc04g071620.2.1	666.403	2137.24	3.20713	1.89581e-05	0.0107774
43_45	Solyc04g074450.1.1	122.817	343.92	2.80025	6.08558e-06	0.00437197
43_45	Solyc04g077220.2.1	78.6032	244.746	3.11369	0.000134131	0.0465749
43_45	Solyc04g078660.1.1	411.204	247.102	0.600922	0.000101797	0.041585
43_45	Solyc04g082140.2.1	3324.18	5686.28	1.71058	0.000121311	0.0443402
43_45	Solyc06g069070.1.1	266.897	573.505	2.14879	1.13991e-06	0.00103256
43_45	Solyc06g072390.2.1	347.141	132.382	0.38135	4.6283e-07	0.000567212
43_45	Solyc06g072400.1.1	546.795	197.111	0.360485	9.16478e-05	0.0389672
43_45	Solyc07g052230.2.1	422.267	719.085	1.70291	9.22505e-06	0.00600609
43_45	Solyc07g052950.2.1	220.139	95.7478	0.434943	1.91401e-05	0.0107774
43_45	Solyc07g053600.2.1	118.124	257.732	2.18187	5.48949e-05	0.0265972
43_45	Solyc07g062490.1.1	298.73	588.963	1.97156	5.13177e-06	0.00381841
43_45	Solyc07g063210.2.1	65.1701	25.2302	0.387144	0.000143344	0.0479549
43_45	Solyc08g006770.2.1	332.602	788.254	2.36996	2.05178e-10	3.28821e-07
43_45	Solyc08g078900.1.1	6620.39	12905.4	1.94934	2.16209e-05	0.0115866
43_45	Solyc09g008320.2.1	999.013	3160.09	3.16322	1.73137e-21	9.01786e-18
43_45	Solyc09g008500.1.1	0.443882	124.7	280.93	2.4484e-09	3.64357e-06
43_45	Solyc09g008510.1.1	0	34.2042	Inf	2.23493e-16	7.76042e-13
43_45	Solyc09g008560.2.1	87.9355	323.305	3.67661	9.76755e-07	0.000924987
43_45	Solyc09g008590.2.1	294.666	627.873	2.1308	6.84369e-06	0.00475272
43_45	Solyc09g008680.2.1	57.4319	195.967	3.41217	8.77842e-14	2.03211e-10
43_45	Solyc09g008920.2.1	1711.24	325.299	0.190095	1.46556e-44	1.52667e-40
43_45	Solyc09g008970.1.1	53.4831	3.29215	0.061555	8.73817e-17	3.64102e-13
43_45	Solyc09g009010.2.1	534.712	941.336	1.76045	0.000145011	0.0479549
43_45	Solyc09g009060.1.1	119.621	7.34684	0.0614175	4.57256e-13	9.52647e-10
43_45	Solyc09g009070.1.1	121.814	23.7895	0.195294	4.22319e-15	1.25694e-11
43_45	Solyc09g009080.2.1	5593.45	920.083	0.164493	1.37442e-40	9.54491e-37
43_45	Solyc09g009130.2.1	470.55	115.732	0.245952	9.78524e-13	1.85333e-09
43_45	Solyc09g009170.2.1	613.257	370.718	0.604507	3.08034e-05	0.0156526
43_45	Solyc09g009210.2.1	2252.61	1193.85	0.529986	6.62558e-09	9.20249e-06
43_45	Solyc09g009220.2.1	822.769	332.411	0.404014	1.27074e-14	3.30932e-11
43_45	Solyc09g089790.2.1	1828.38	1169.26	0.639505	7.69869e-05	0.0348684
43_45	Solyc09g098620.1.1	1006.08	321.714	0.319771	7.39623e-05	0.0348684
43_45	Solyc10g009410.1.1	169.286	402.164	2.37564	1.53668e-06	0.00133396
43_45	Solyc10g050430.1.1	920.27	566.698	0.615795	0.000114682	0.0433206
43_45	Solyc10g050880.1.1	7.33347	38.8268	5.29446	9.5829e-05	0.03993
43_45	Solyc10g080370.1.1	897.606	1457.17	1.6234	1.74331e-05	0.0103772
43_45	Solyc10g081910.1.1	5488.72	3531.27	0.643368	4.18466e-05	0.0207579
43_45	Solyc11g006470.1.1	2280.19	1448.22	0.63513	0.000127413	0.0449918
43_45	Solyc11g017470.1.1	383.578	680.857	1.77502	7.79418e-06	0.00523819
43_45	Solyc11g018800.1.1	97.8502	351.809	3.59538	1.99748e-06	0.00160059
43_45	Solyc11g067260.1.1	34.7464	92.0974	2.65056	2.23438e-05	0.0116378
43_45	Solyc11g068620.1.1	7.99826	46.5468	5.81961	8.90424e-07	0.000883385
43_45	Solyc11g069680.1.1	11.2874	43.0136	3.81076	0.000142847	0.0479549
43_45	Solyc11g072110.1.1	185.583	518.741	2.79519	0.000116442	0.0433206
43_45	Solyc12g049030.1.1	18.262	78.9873	4.32523	7.89651e-07	0.00082258
43_45	Solyc12g087940.1.1	1190.85	2248.19	1.88789	1.60415e-05	0.00982965
43_45	Solyc12g087950.1.1	128.344	330.061	2.57168	5.24463e-07	0.000607037
43_45	Solyc12g094650.1.1	173.872	440.115	2.53125	6.80586e-07	0.00074628
03_13	Solyc00g005840.2.1	148.259	296.421	1.99935	8.689e-08	5.02852e-05
03_13	Solyc00g217960.1.1	160.368	76.5315	0.477224	2.57712e-05	0.00492276
03_13	Solyc01g008690.2.1	115.838	249.786	2.15634	2.95578e-06	0.000892473
03_13	Solyc01g009260.1.1	30.2353	147.098	4.86509	7.86072e-09	6.55081e-06
03_13	Solyc01g067620.2.1	373.962	760.798	2.03442	0.000111389	0.0151312
03_13	Solyc01g067660.2.1	5730.42	2813.16	0.490916	3.95456e-11	4.33628e-08
03_13	Solyc01g068410.2.1	784.795	1825.01	2.32547	3.79143e-07	0.000157981
03_13	Solyc01g068560.2.1	284.548	713.276	2.5067	3.24909e-14	5.64096e-11
03_13	Solyc01g079400.2.1	532.884	336.78	0.631994	0.000142814	0.0180229
03_13	Solyc01g087090.2.1	352.47	214.998	0.609977	0.000258142	0.0284557
03_13	Solyc01g087440.2.1	288.538	484.767	1.68008	3.13473e-05	0.00572886
03_13	Solyc01g091700.2.1	1861.04	539.069	0.289661	2.8163e-26	1.95583e-22
03_13	Solyc01g091920.2.1	768.673	1204.58	1.5671	0.000128761	0.0163573
03_13	Solyc01g095700.2.1	1832.86	1194.56	0.651745	0.000124467	0.0160848
03_13	Solyc01g096620.2.1	1743.16	2980.4	1.70976	0.000416555	0.0407442
03_13	Solyc01g096640.2.1	917.144	1500.67	1.63624	0.000374255	0.0376678
03_13	Solyc01g096660.2.1	402.404	706.422	1.75551	1.03225e-06	0.000367676
03_13	Solyc01g098570.2.1	23.3726	65.5219	2.80336	1.31378e-05	0.00294314
03_13	Solyc01g100660.2.1	2427.49	1475.78	0.607946	4.31719e-06	0.00119926
03_13	Solyc01g100850.2.1	1402.56	2289.37	1.63228	4.94071e-06	0.00130297
03_13	Solyc01g100980.2.1	93.4036	282.478	3.02427	2.6676e-06	0.000842073
03_13	Solyc01g105120.2.1	1397.67	3886.44	2.78067	3.47772e-21	9.05684e-18
03_13	Solyc01g107190.2.1	1771.48	1024.6	0.57839	9.92354e-07	0.000362714
03_13	Solyc01g107800.2.1	639.631	1088.31	1.70146	3.88523e-06	0.0011229
03_13	Solyc01g108170.2.1	765.328	511.369	0.66817	0.000421879	0.0410721
03_13	Solyc01g108700.2.1	855.542	393.353	0.459771	5.55215e-08	3.50526e-05
03_13	Solyc01g108710.2.1	399.593	188.919	0.472778	0.000161702	0.0199343
03_13	Solyc01g109470.2.1	911.285	520.061	0.57069	0.000182117	0.0219319
03_13	Solyc01g109800.2.1	324.02	93.0514	0.287178	1.0051e-12	1.49573e-09
03_13	Solyc01g111500.2.1	789.969	1291.78	1.63522	0.00012541	0.0160848
03_13	Solyc02g062610.2.1	375.518	618.475	1.64699	1.95697e-05	0.00402773
03_13	Solyc02g067870.2.1	37.1539	76.6689	2.06355	0.000453212	0.0431241
03_13	Solyc02g070580.1.1	825.687	483.262	0.585285	0.000101262	0.0140645
03_13	Solyc02g071090.2.1	230.649	114.467	0.496283	4.47329e-06	0.00122627
03_13	Solyc02g072210.1.1	48.3861	103.303	2.13498	0.000361444	0.0370952
03_13	Solyc02g072530.1.1	2828.07	4146.5	1.4662	0.000267539	0.0293364
03_13	Solyc02g076850.1.1	204.014	87.5175	0.428978	1.85465e-07	8.986e-05
03_13	Solyc02g077140.2.1	82.7381	167.759	2.02758	2.59637e-05	0.00492276
03_13	Solyc02g078160.2.1	712.507	406.376	0.570347	1.97191e-05	0.00402773
03_13	Solyc02g079870.2.1	746.695	361.679	0.484373	1.9325e-07	9.1504e-05
03_13	Solyc02g080450.1.1	1355.6	2406.56	1.77528	4.77633e-06	0.00129234
03_13	Solyc02g080890.2.1	953.906	1506.54	1.57934	0.000167255	0.0204975
03_13	Solyc02g081170.2.1	143.83	272.597	1.89528	1.84988e-06	0.000611752
03_13	Solyc02g081390.2.1	3960.24	6054.16	1.52874	4.85064e-05	0.0078875
03_13	Solyc02g082420.2.1	219.385	127.822	0.582637	0.000145711	0.0181781
03_13	Solyc02g084420.2.1	208.954	375.458	1.79684	0.00045864	0.0434332
03_13	Solyc02g088820.2.1	804.153	1370.07	1.70375	0.000243674	0.0275908
03_13	Solyc02g089160.2.1	292.135	171.999	0.588766	0.000146624	0.0181831
03_13	Solyc02g089610.1.1	1192.3	1980.24	1.66086	1.84203e-05	0.00387645
03_13	Solyc02g090600.1.1	348.048	937.312	2.69306	1.9584e-08	1.40695e-05
03_13	Solyc02g091370.2.1	1513.78	719.228	0.475122	6.61503e-10	5.99206e-07
03_13	Solyc02g091930.2.1	3266.96	2162.19	0.661834	0.000345217	0.0357125
03_13	Solyc02g091990.2.1	185.865	323.91	1.74271	1.05463e-05	0.00249684
03_13	Solyc02g092090.1.1	391.474	250.647	0.640265	0.00045136	0.0431241
03_13	Solyc02g092140.1.1	78.2698	147.142	1.87993	0.000227935	0.0262365
03_13	Solyc02g092460.2.1	6250.19	4106.88	0.657081	0.00017451	0.0212617
03_13	Solyc02g094400.2.1	7963.3	3814.43	0.479002	0.000113169	0.0151312
03_13	Solyc03g006620.2.1	233.734	456.399	1.95264	2.6541e-07	0.000122879
03_13	Solyc03g007290.2.1	1495.42	2533.18	1.69397	2.38563e-05	0.00477905
03_13	Solyc03g007370.2.1	1596.91	2445.2	1.53121	0.000385319	0.0382033
03_13	Solyc03g025290.2.1	630.041	413.278	0.655954	0.000489355	0.0456829
03_13	Solyc03g032090.1.1	737.185	445.526	0.60436	2.07792e-05	0.00420305
03_13	Solyc03g043740.2.1	461.4	275.518	0.597134	4.82344e-05	0.0078875
03_13	Solyc03g083400.2.1	761.684	1327.47	1.7428	5.93007e-05	0.00895269
03_13	Solyc03g093140.2.1	5104.47	10145.1	1.98749	1.12179e-07	5.99265e-05
03_13	Solyc03g093270.2.1	123.754	326.856	2.64118	0.000188476	0.0224384
03_13	Solyc03g093280.1.1	63.9814	165.909	2.59308	3.93451e-06	0.0011229
03_13	Solyc03g096290.2.1	2393.23	4981.85	2.08165	1.90446e-06	0.00061996
03_13	Solyc03g096760.1.1	40.6425	115.99	2.85392	2.1341e-06	0.000684028
03_13	Solyc03g096780.1.1	107.744	198.562	1.8429	0.000443389	0.0427665
03_13	Solyc03g097370.2.1	1488.15	2377.72	1.59777	1.08785e-05	0.00254654
03_13	Solyc03g097570.2.1	24.9409	69.4857	2.78601	2.59913e-05	0.00492276
03_13	Solyc03g111710.2.1	2289.61	572.195	0.249909	4.60769e-11	4.79983e-08
03_13	Solyc03g112700.1.1	191.916	455.639	2.37416	3.80144e-08	2.55482e-05
03_13	Solyc03g113620.2.1	7406.29	4275.25	0.577246	4.40614e-07	0.000174481
03_13	Solyc03g113890.1.1	66.7311	22.1079	0.331299	6.31014e-05	0.00932248
03_13	Solyc03g114100.1.1	2247.2	1045.09	0.465066	8.93312e-12	1.03396e-08
03_13	Solyc03g115870.2.1	1917.1	791.165	0.412688	0.000112554	0.0151312
03_13	Solyc03g121920.2.1	1029.59	498.127	0.483813	4.43865e-07	0.000174481
03_13	Solyc03g123560.2.1	372.996	228.511	0.612636	0.000204206	0.0241729
03_13	Solyc04g007500.1.1	414.034	770.225	1.86029	3.15006e-07	0.000137255
03_13	Solyc04g008570.2.1	99.0422	180.355	1.82099	0.000207892	0.0244702
03_13	Solyc04g008950.2.1	483.359	252.186	0.521737	6.86356e-06	0.00172284
03_13	Solyc04g008960.2.1	522.274	313.414	0.600095	3.81413e-05	0.00667761
03_13	Solyc04g009050.2.1	819.742	2467.86	3.01053	1.47035e-23	5.10553e-20
03_13	Solyc04g009180.1.1	806.132	441.188	0.54729	3.78224e-07	0.000157981
03_13	Solyc04g012050.2.1	389.165	689.492	1.77172	0.000368657	0.0374663
03_13	Solyc04g014220.1.1	670.16	1594.37	2.37909	7.14422e-11	7.08774e-08
03_13	Solyc04g016200.1.1	37.0731	89.2829	2.4083	5.13934e-05	0.0081116
03_13	Solyc04g017690.2.1	4740.6	3138.29	0.662003	9.43106e-05	0.0132761
03_13	Solyc04g024430.2.1	631.554	355.128	0.562308	5.24212e-06	0.00136518
03_13	Solyc04g049670.2.1	126.078	560.387	4.44476	2.17854e-31	2.26939e-27
03_13	Solyc04g049680.2.1	31.9373	133.608	4.18344	8.37979e-16	1.58713e-12
03_13	Solyc04g051800.2.1	2410.34	3496.07	1.45045	0.000346258	0.0357125
03_13	Solyc04g054340.1.1	1274.95	481.097	0.377344	3.06583e-07	0.000137255
03_13	Solyc04g054740.2.1	73.1191	152.655	2.08776	0.000253977	0.0281537
03_13	Solyc04g078950.1.1	457.428	697.727	1.52533	0.000212126	0.0246896
03_13	Solyc04g078970.1.1	431.682	662.39	1.53444	0.000495552	0.0456829
03_13	Solyc04g080740.1.1	1016.91	1496.77	1.47188	0.000489453	0.0456829
03_13	Solyc04g082060.2.1	1925.33	1259.16	0.653998	0.000186391	0.0223176
03_13	Solyc04g082290.2.1	2238.88	1194.68	0.533607	6.81435e-05	0.00979105
03_13	Solyc05g005280.2.1	133.231	392.52	2.94617	3.65017e-12	5.06984e-09
03_13	Solyc05g005750.2.1	10621.7	6331.66	0.596109	0.000118874	0.0155763
03_13	Solyc05g005920.2.1	448.207	761.963	1.70002	4.87377e-06	0.0013018
03_13	Solyc05g005930.1.1	389.082	625.522	1.60769	4.90766e-05	0.0078875
03_13	Solyc05g006210.2.1	285.197	123.777	0.434007	1.90785e-08	1.40695e-05
03_13	Solyc05g006420.2.1	1031.02	669.934	0.649779	0.000395508	0.038868
03_13	Solyc05g008290.2.1	1489.53	2265.51	1.52095	0.000111363	0.0151312
03_13	Solyc05g009450.1.1	480.078	757.928	1.57876	6.06191e-05	0.00902099
03_13	Solyc05g010180.2.1	83.0175	194.159	2.33877	0.000494368	0.0456829
03_13	Solyc05g012820.1.1	39.7361	86.6284	2.18009	0.000230165	0.0263475
03_13	Solyc05g025900.2.1	1938.68	1026.64	0.529554	1.05903e-08	8.48605e-06
03_13	Solyc05g050790.1.1	97.842	48.458	0.495268	0.000327063	0.034589
03_13	Solyc05g052570.2.1	1923.87	3231.59	1.67973	5.84189e-06	0.00150259
03_13	Solyc05g052650.2.1	15.5464	68.8052	4.4258	1.20775e-05	0.00276508
03_13	Solyc05g052660.1.1	11.4368	57.8526	5.05846	2.91812e-06	0.000892473
03_13	Solyc05g052870.2.1	907.808	602.841	0.664062	0.000346048	0.0357125
03_13	Solyc05g052950.2.1	600.994	2716.64	4.52025	3.18518e-25	1.3272e-21
03_13	Solyc05g053860.2.1	79.3426	30.0123	0.378262	4.55077e-05	0.00776548
03_13	Solyc05g053890.1.1	465.618	752.205	1.6155	5.05622e-05	0.00804132
03_13	Solyc05g054620.2.1	6430.3	4037.89	0.627948	1.04978e-05	0.00249684
03_13	Solyc06g007580.1.1	61.9881	24.7892	0.399903	0.000340647	0.0356635
03_13	Solyc06g008270.2.1	401.835	241.767	0.601657	0.000467352	0.044058
03_13	Solyc06g035520.2.1	52.0811	129.392	2.48443	3.10772e-05	0.00572886
03_13	Solyc06g050500.2.1	1168.31	698.87	0.598189	6.84164e-06	0.00172284
03_13	Solyc06g050760.1.1	527.327	903.194	1.71278	5.31243e-05	0.00825964
03_13	Solyc06g053700.1.1	62.8233	23.7656	0.378292	0.000250548	0.0280641
03_13	Solyc06g063280.1.1	21.6205	79.6497	3.68399	6.61284e-10	5.99206e-07
03_13	Solyc06g065100.2.1	942.164	529.944	0.562475	9.07334e-07	0.000337561
03_13	Solyc06g068500.2.1	4262.72	2720.9	0.6383	3.68059e-05	0.00655396
03_13	Solyc06g068620.2.1	31.7879	104.933	3.30103	1.5234e-06	0.00051191
03_13	Solyc06g068930.1.1	626.059	1006.79	1.60813	2.55625e-05	0.00492276
03_13	Solyc06g068970.2.1	663.368	1028.81	1.55089	0.000143602	0.0180229
03_13	Solyc06g069150.1.1	60.2144	141.389	2.3481	4.85288e-08	3.15953e-05
03_13	Solyc06g069420.2.1	1059.71	642.79	0.606571	1.56867e-05	0.00340433
03_13	Solyc06g071370.1.1	344.405	198.664	0.576833	0.000238131	0.0271105
03_13	Solyc06g071830.2.1	359.665	1094.93	3.0443	1.84006e-09	1.59732e-06
03_13	Solyc06g072390.2.1	656.512	263.947	0.402045	5.29816e-07	0.000204411
03_13	Solyc06g072400.1.1	902.394	339.491	0.376212	0.000121523	0.0158238
03_13	Solyc06g072710.2.1	373.868	697.083	1.86452	8.19309e-08	4.87699e-05
03_13	Solyc06g073320.2.1	6394.65	10517.7	1.64477	0.000117638	0.0155119
03_13	Solyc06g076350.2.1	809.258	455.53	0.562899	1.34069e-06	0.0004579
03_13	Solyc06g083560.2.1	89.9609	204.967	2.2784	7.4474e-06	0.0018254
03_13	Solyc07g005080.1.1	16.4729	44.3911	2.69479	2.55717e-05	0.00492276
03_13	Solyc07g005440.1.1	950.915	1561.62	1.64222	2.49181e-05	0.00492276
03_13	Solyc07g005760.2.1	3604.44	5668.41	1.57262	0.000116011	0.0153948
03_13	Solyc07g006630.2.1	1638.78	2522.65	1.53934	0.000275016	0.0299983
03_13	Solyc07g047850.2.1	377.099	914.112	2.42406	2.83968e-06	0.000883013
03_13	Solyc07g051840.2.1	667.985	1052.06	1.57498	0.000324768	0.0345215
03_13	Solyc07g052620.1.1	12.2318	38.0883	3.11388	0.000313425	0.0334867
03_13	Solyc07g053140.2.1	938.742	2336	2.48844	3.92494e-17	8.17722e-14
03_13	Solyc07g054220.1.1	190.57	426.862	2.23992	9.78229e-05	0.0136781
03_13	Solyc07g054730.1.1	1935.15	701.823	0.362672	4.16683e-14	6.67783e-11
03_13	Solyc07g056400.1.1	1212.95	1914.19	1.57812	3.11299e-05	0.00572886
03_13	Solyc07g056570.1.1	200.824	402.415	2.00382	1.49105e-05	0.00330474
03_13	Solyc07g061890.1.1	120.368	205.336	1.7059	0.000113299	0.0151312
03_13	Solyc08g014080.2.1	468.08	282.02	0.602502	4.85766e-05	0.0078875
03_13	Solyc08g060920.2.1	772.965	1319.97	1.70768	0.000382805	0.0381596
03_13	Solyc08g065870.2.1	868.972	547.514	0.63007	6.354e-05	0.00932248
03_13	Solyc08g068600.2.1	244.605	544.496	2.22602	4.07255e-06	0.00114659
03_13	Solyc08g068610.2.1	57.2692	157.01	2.74161	0.000371365	0.0375584
03_13	Solyc08g074270.2.1	903.129	1321.06	1.46276	0.00054576	0.04987
03_13	Solyc08g074960.2.1	201.455	329.456	1.63538	0.0002279	0.0262365
03_13	Solyc08g075540.2.1	1202.7	1828.95	1.5207	0.00036865	0.0374663
03_13	Solyc08g076290.2.1	203.384	340.748	1.67539	4.67961e-05	0.0078625
03_13	Solyc08g076520.2.1	388.726	227.1	0.584217	3.90711e-05	0.00678339
03_13	Solyc08g076960.1.1	969.241	589.438	0.608144	1.67586e-05	0.00359946
03_13	Solyc08g077210.2.1	2018.43	3417.04	1.69292	1.9555e-05	0.00402773
03_13	Solyc08g077780.2.1	4589.98	6982.9	1.52133	4.92164e-05	0.0078875
03_13	Solyc08g079180.2.1	1280.91	2574.6	2.00998	1.04123e-06	0.000367676
03_13	Solyc08g079700.1.1	784.901	433.331	0.552084	3.08444e-06	0.000918017
03_13	Solyc08g080540.2.1	63.6678	21.4334	0.336644	0.000209857	0.0245627
03_13	Solyc08g081820.2.1	26.6423	57.4609	2.15676	0.000179492	0.0217415
03_13	Solyc08g082950.2.1	541.122	1371.78	2.53506	5.48356e-05	0.00846255
03_13	Solyc09g007810.2.1	1580.73	2708.27	1.7133	7.3486e-06	0.00182263
03_13	Solyc09g009420.1.1	148.566	579.272	3.89908	4.17812e-20	9.67188e-17
03_13	Solyc09g011080.2.1	28.3091	155.201	5.48237	7.58117e-06	0.00183658
03_13	Solyc09g011160.2.1	83.3296	163.204	1.95854	1.83894e-05	0.00387645
03_13	Solyc09g018280.1.1	1407.89	2540.56	1.80451	1.846e-07	8.986e-05
03_13	Solyc09g057580.2.1	276.622	155.854	0.563419	5.72633e-05	0.00877224
03_13	Solyc09g063150.2.1	1347.81	740.106	0.549118	1.58581e-07	8.05825e-05
03_13	Solyc09g074270.2.1	3119.82	4808.94	1.54142	3.66295e-05	0.00655396
03_13	Solyc09g074350.1.1	145.667	298.725	2.05075	1.0583e-07	5.80227e-05
03_13	Solyc09g082690.2.1	2879.08	4474.59	1.55417	3.59801e-05	0.00651835
03_13	Solyc09g083090.2.1	943.512	1505.94	1.5961	1.55828e-05	0.00340433
03_13	Solyc09g090570.2.1	341.12	709.173	2.07895	3.16225e-07	0.000137255
03_13	Solyc09g091580.2.1	2141.59	3294.12	1.53817	8.98718e-05	0.0127373
03_13	Solyc09g092490.2.1	63.9592	195.342	3.05416	6.17194e-08	3.78195e-05
03_13	Solyc10g005030.2.1	1360.64	4195.24	3.08328	1.52332e-25	7.93419e-22
03_13	Solyc10g006720.2.1	196.704	327.583	1.66536	0.000280573	0.0304451
03_13	Solyc10g008400.1.1	646.298	326.64	0.505401	0.00025405	0.0281537
03_13	Solyc10g009110.1.1	394.202	606.886	1.53953	0.00028217	0.0304598
03_13	Solyc10g017960.1.1	922.453	273.262	0.296235	1.22319e-22	3.64058e-19
03_13	Solyc10g018200.1.1	718.464	343.651	0.478314	4.0922e-05	0.00704602
03_13	Solyc10g044520.1.1	426.809	777.391	1.8214	0.000491762	0.0456829
03_13	Solyc10g054440.1.1	3366.13	5459.62	1.62193	8.69652e-05	0.0124098
03_13	Solyc10g055410.1.1	660.535	354.758	0.537076	4.08736e-07	0.000166973
03_13	Solyc10g078240.1.1	3019.88	4369.63	1.44696	0.000498538	0.0457557
03_13	Solyc10g079810.1.1	777.701	1632.57	2.09922	1.52771e-07	7.9571e-05
03_13	Solyc10g080980.1.1	634.551	347.398	0.547471	5.46627e-07	0.000207062
03_13	Solyc10g083730.1.1	514.11	308.973	0.600986	3.81066e-05	0.00667761
03_13	Solyc10g084250.1.1	1139.41	721.35	0.633088	6.04143e-05	0.00902099
03_13	Solyc10g085030.1.1	286.157	720.037	2.51623	5.08038e-12	6.61529e-09
03_13	Solyc10g086000.1.1	345.532	558.129	1.61528	5.20907e-05	0.00815983
03_13	Solyc11g005280.1.1	210.86	55.2242	0.2619	1.19111e-05	0.00275729
03_13	Solyc11g005310.1.1	14.3872	50.5215	3.51156	4.58459e-05	0.00776548
03_13	Solyc11g006300.1.1	43.6482	119.512	2.73806	0.000103838	0.0143269
03_13	Solyc11g006890.1.1	628.086	412.235	0.656335	0.000338275	0.0355941
03_13	Solyc11g008200.1.1	1083.19	1836.53	1.69549	6.64493e-05	0.00968115
03_13	Solyc11g010500.1.1	1298.52	2122.73	1.63473	4.91069e-05	0.0078875
03_13	Solyc11g010930.1.1	518.977	993.422	1.91419	0.000125844	0.0160848
03_13	Solyc11g011440.1.1	1836.03	3053.78	1.66325	5.8219e-05	0.00885354
03_13	Solyc11g011580.1.1	298.523	100.829	0.337759	7.45214e-12	9.13282e-09
03_13	Solyc11g011970.1.1	469.079	760.616	1.62151	0.000434892	0.0421421
03_13	Solyc11g068380.1.1	33.9715	99.1576	2.91885	3.55295e-08	2.4674e-05
03_13	Solyc11g071850.1.1	2621.86	1766.3	0.673682	0.000247058	0.0278227
03_13	Solyc12g005000.1.1	411.868	224.161	0.544254	3.04761e-05	0.00572017
03_13	Solyc12g006210.1.1	50.0223	18.5836	0.371507	0.00037838	0.0378999
03_13	Solyc12g009880.1.1	255.563	122.574	0.479623	1.11851e-06	0.000388384
03_13	Solyc12g019740.1.1	874.471	551.715	0.630913	6.77453e-05	0.00979105
03_13	Solyc12g019890.1.1	507.368	760.15	1.49822	0.000453306	0.0431241
03_13	Solyc12g042910.1.1	528.915	913.633	1.72737	1.25481e-05	0.0028416
03_13	Solyc12g056650.1.1	246.53	1762.61	7.14968	8.56958e-43	1.78539e-38
03_13	Solyc12g088760.1.1	2643.11	4460.06	1.68743	0.000306363	0.0329009
03_13	Solyc12g096480.1.1	191.316	71.2821	0.372588	1.64618e-08	1.27024e-05
03_13	Solyc12g096490.1.1	144.369	51.997	0.360167	8.95168e-08	5.04052e-05
03_13	Solyc12g098310.1.1	879.863	511.136	0.580927	3.89939e-06	0.0011229
03_13	Solyc12g098850.1.1	4923.9	3359.34	0.682252	0.00038691	0.0382033
03_1.53	Solyc00g005840.2.1	148.259	292.649	1.97391	1.8555e-07	2.52663e-05
03_1.53	Solyc00g009120.2.1	865.282	1329.36	1.53633	0.00134198	0.0369337
03_1.53	Solyc00g009140.2.1	136.469	239.533	1.75521	9.38011e-05	0.00466409
03_1.53	Solyc00g024150.2.1	366.873	541.294	1.47543	0.0013404	0.0369337
03_1.53	Solyc00g048510.2.1	11.4132	55.5835	4.87011	0.000932605	0.027997
03_1.53	Solyc00g136260.1.1	52.0735	12.0974	0.232315	5.51275e-07	6.3807e-05
03_1.53	Solyc00g217960.1.1	160.368	43.1037	0.268779	1.82706e-12	7.74216e-10
03_1.53	Solyc01g005210.2.1	4595.74	2717.91	0.591397	7.41631e-07	8.13218e-05
03_1.53	Solyc01g007920.2.1	295.353	183.645	0.621782	0.000381098	0.0140918
03_1.53	Solyc01g008640.2.1	109.204	62.257	0.570098	0.0014796	0.0397241
03_1.53	Solyc01g008690.2.1	115.838	380.644	3.28601	5.79516e-13	2.80782e-10
03_1.53	Solyc01g009260.1.1	30.2353	222.708	7.36582	4.32441e-13	2.25237e-10
03_1.53	Solyc01g009430.2.1	88.4527	203.669	2.30258	0.00132563	0.0365804
03_1.53	Solyc01g010020.2.1	461.447	260.891	0.565377	6.35407e-06	0.000501442
03_1.53	Solyc01g050040.2.1	221.947	97.847	0.440857	6.38579e-08	9.78247e-06
03_1.53	Solyc01g057910.2.1	141.461	273.031	1.93007	0.000319097	0.01238
03_1.53	Solyc01g058100.2.1	222.743	397.705	1.78548	0.000795605	0.0249821
03_1.53	Solyc01g060240.2.1	645.514	1081.38	1.67522	0.000151647	0.00676536
03_1.53	Solyc01g065550.2.1	357.512	550.315	1.53929	0.000285397	0.0113177
03_1.53	Solyc01g067620.2.1	373.962	1176.26	3.1454	1.17312e-09	2.94467e-07
03_1.53	Solyc01g067660.2.1	5730.42	2591.6	0.452254	1.36436e-13	7.68248e-11
03_1.53	Solyc01g067680.2.1	575.734	360.204	0.625643	9.64039e-05	0.00478209
03_1.53	Solyc01g068410.2.1	784.795	2529	3.2225	2.51241e-12	1.02634e-09
03_1.53	Solyc01g068560.2.1	284.548	755.839	2.65628	1.02354e-15	8.8852e-13
03_1.53	Solyc01g068630.2.1	1049.87	1858.09	1.76984	1.10468e-05	0.000801914
03_1.53	Solyc01g073700.2.1	315.545	203.997	0.64649	0.000905936	0.0273937
03_1.53	Solyc01g073770.2.1	564.58	369.817	0.65503	0.000697799	0.0226095
03_1.53	Solyc01g073810.2.1	1979.55	1060.57	0.535762	0.00107487	0.0310595
03_1.53	Solyc01g079130.1.1	342.49	667.234	1.94819	4.17111e-05	0.00242064
03_1.53	Solyc01g079160.2.1	102.003	193.548	1.89747	0.000487348	0.0171875
03_1.53	Solyc01g079400.2.1	532.884	279.944	0.525337	1.54512e-07	2.17506e-05
03_1.53	Solyc01g079530.2.1	301.168	199.52	0.662487	0.00132284	0.0365519
03_1.53	Solyc01g079580.2.1	1132.68	775.537	0.684694	0.000798222	0.0250078
03_1.53	Solyc01g079600.2.1	478.034	303.378	0.634637	0.000822377	0.0255646
03_1.53	Solyc01g079910.1.1	84.5429	36.3456	0.429907	7.85198e-05	0.00411025
03_1.53	Solyc01g080020.2.1	813.086	350.236	0.430749	4.84267e-05	0.00275662
03_1.53	Solyc01g080500.2.1	5718.14	8037.02	1.40553	0.00108043	0.0311337
03_1.53	Solyc01g080680.2.1	886.129	345.84	0.390282	0.00032691	0.0126595
03_1.53	Solyc01g081480.2.1	12.6956	37.259	2.93479	0.000132025	0.00609893
03_1.53	Solyc01g086660.2.1	582.132	964.91	1.65754	8.24786e-05	0.00425336
03_1.53	Solyc01g086670.2.1	105.649	240.969	2.28085	1.37137e-05	0.000946063
03_1.53	Solyc01g087040.2.1	167.076	72.7993	0.435725	2.94506e-05	0.00177333
03_1.53	Solyc01g087090.2.1	352.47	201.8	0.572532	2.4815e-05	0.00152286
03_1.53	Solyc01g087280.1.1	8.10778	38.105	4.69981	0.00180031	0.0462587
03_1.53	Solyc01g087440.2.1	288.538	524.869	1.81906	3.04165e-06	0.000268516
03_1.53	Solyc01g087450.2.1	1023	1577.15	1.54168	7.97042e-05	0.00415139
03_1.53	Solyc01g087740.1.1	1532.49	964.851	0.629597	1.79619e-05	0.00117525
03_1.53	Solyc01g087830.1.1	46.209	13.1258	0.284053	1.98805e-05	0.00127836
03_1.53	Solyc01g090180.2.1	591.219	403.255	0.682074	0.00107003	0.0309626
03_1.53	Solyc01g090240.2.1	491.809	765.838	1.55719	0.000125764	0.00587481
03_1.53	Solyc01g090560.2.1	320.724	476.089	1.48442	0.00128588	0.0357676
03_1.53	Solyc01g090790.2.1	85.5925	175.284	2.04789	0.00163225	0.042829
03_1.53	Solyc01g090800.2.1	172.011	285.389	1.65913	9.92801e-05	0.00487831
03_1.53	Solyc01g090890.2.1	18.2512	43.5165	2.38431	0.000528306	0.0182533
03_1.53	Solyc01g091700.2.1	1861.04	474.651	0.255047	1.08874e-31	3.78048e-28
03_1.53	Solyc01g091830.2.1	215.946	443.653	2.05446	2.90065e-05	0.00175165
03_1.53	Solyc01g091870.2.1	19.9955	75.1435	3.75803	0.000155447	0.0069053
03_1.53	Solyc01g091920.2.1	768.673	1324.92	1.72365	2.37566e-06	0.000218038
03_1.53	Solyc01g092950.2.1	984.762	1436.12	1.45834	0.000603534	0.020046
03_1.53	Solyc01g094210.2.1	882.469	1527.12	1.73051	0.00146055	0.039416
03_1.53	Solyc01g095240.2.1	791.772	1267.34	1.60064	0.000160892	0.00713198
03_1.53	Solyc01g095370.2.1	1502.85	2283.55	1.51949	9.80407e-05	0.00484024
03_1.53	Solyc01g095440.2.1	83.8516	40.4298	0.482159	0.000539324	0.0185112
03_1.53	Solyc01g095630.2.1	693.49	1127.69	1.62611	0.00105889	0.0307255
03_1.53	Solyc01g095700.2.1	1832.86	1145.93	0.625212	2.22717e-05	0.00139342
03_1.53	Solyc01g096320.2.1	144.567	285.813	1.97703	0.000756284	0.0240556
03_1.53	Solyc01g096510.2.1	34.4238	79.9081	2.3213	0.00121893	0.0342253
03_1.53	Solyc01g096620.2.1	1743.16	3264.22	1.87258	4.06623e-05	0.00237966
03_1.53	Solyc01g096630.2.1	1392.68	2515.92	1.80653	2.43753e-05	0.00150247
03_1.53	Solyc01g096640.2.1	917.144	1703.77	1.8577	8.51128e-06	0.000640159
03_1.53	Solyc01g096660.2.1	402.404	802.428	1.99409	2.36788e-09	5.54296e-07
03_1.53	Solyc01g098570.2.1	23.3726	51.5982	2.20764	0.00105754	0.0307255
03_1.53	Solyc01g098930.2.1	260.212	155.724	0.598449	0.000207808	0.00878191
03_1.53	Solyc01g099980.2.1	2492.54	1619.83	0.649872	4.93732e-05	0.00280284
03_1.53	Solyc01g100200.2.1	1135.55	1806.96	1.59126	0.000871888	0.0266263
03_1.53	Solyc01g100370.2.1	588.042	885.497	1.50584	0.000342051	0.0130279
03_1.53	Solyc01g100660.2.1	2427.49	1487.05	0.612588	5.4141e-06	0.000435511
03_1.53	Solyc01g100850.2.1	1402.56	2782.29	1.98373	4.16945e-10	1.20648e-07
03_1.53	Solyc01g100980.2.1	93.4036	255.884	2.73955	1.57773e-05	0.00105354
03_1.53	Solyc01g101050.2.1	206.566	492.671	2.38505	0.00109763	0.0314123
03_1.53	Solyc01g101120.2.1	1431.56	832.036	0.581208	9.75945e-05	0.00482965
03_1.53	Solyc01g101260.2.1	40.7303	97.7895	2.4009	4.24392e-06	0.000359422
03_1.53	Solyc01g103970.2.1	458.932	298.726	0.650916	0.000512903	0.0178992
03_1.53	Solyc01g104770.2.1	5379.41	8980.06	1.66934	5.83846e-06	0.00046784
03_1.53	Solyc01g104930.1.1	83.6431	40.6419	0.485897	0.000345833	0.013148
03_1.53	Solyc01g104950.2.1	5148.31	2866.78	0.55684	9.49262e-07	9.98834e-05
03_1.53	Solyc01g105120.2.1	1397.67	3702.59	2.64912	3.14379e-19	5.95434e-16
03_1.53	Solyc01g105200.2.1	431.442	643.931	1.49251	0.000717428	0.0231018
03_1.53	Solyc01g105210.2.1	552.182	833.584	1.50962	0.00161109	0.0425204
03_1.53	Solyc01g105290.2.1	447.931	758.267	1.69282	3.96225e-06	0.000341114
03_1.53	Solyc01g106270.1.1	1.12205	18.358	16.3612	0.000100991	0.00493907
03_1.53	Solyc01g106520.1.1	158.542	82.2392	0.518723	5.83118e-05	0.00324831
03_1.53	Solyc01g107190.2.1	1771.48	651.941	0.368021	8.29646e-19	1.3296e-15
03_1.53	Solyc01g107460.2.1	3.1485	30.1095	9.56314	0.00013522	0.00620523
03_1.53	Solyc01g107800.2.1	639.631	1525.14	2.3844	1.73861e-13	9.53217e-11
03_1.53	Solyc01g108170.2.1	765.328	499.576	0.65276	0.000182988	0.0078444
03_1.53	Solyc01g108300.2.1	796.055	521.316	0.654874	0.000294293	0.0115685
03_1.53	Solyc01g108700.2.1	855.542	426.597	0.498628	9.07507e-07	9.64459e-05
03_1.53	Solyc01g109460.2.1	2463.59	3837.87	1.55784	0.000655736	0.0213687
03_1.53	Solyc01g109470.2.1	911.285	450.063	0.493877	2.43698e-06	0.000221712
03_1.53	Solyc01g109600.2.1	703.125	406.204	0.577712	4.53764e-06	0.000378148
03_1.53	Solyc01g109700.2.1	534.471	252.503	0.472435	0.00125149	0.0350452
03_1.53	Solyc01g109800.2.1	324.02	73.1875	0.225874	7.39058e-17	9.05737e-14
03_1.53	Solyc01g109810.2.1	49.7923	20.5574	0.412863	0.00144925	0.0392125
03_1.53	Solyc01g110000.2.1	2376.29	1667.36	0.701669	0.000962489	0.0287697
03_1.53	Solyc01g110360.2.1	15.8715	40.3729	2.54374	0.000113536	0.00538818
03_1.53	Solyc01g110560.2.1	126.253	49.3261	0.390692	0.000751578	0.0239759
03_1.53	Solyc01g111500.2.1	789.969	1615.15	2.04457	2.40539e-08	4.14164e-06
03_1.53	Solyc02g036480.1.1	434.267	847.293	1.95109	8.15529e-05	0.00421606
03_1.53	Solyc02g037540.1.1	31.6082	70.4454	2.22871	0.00110707	0.0315955
03_1.53	Solyc02g062610.2.1	375.518	697.034	1.85619	2.07562e-07	2.75437e-05
03_1.53	Solyc02g062790.2.1	69.6098	122.974	1.76662	0.000616461	0.0203217
03_1.53	Solyc02g063170.2.1	1936.54	2921.89	1.50882	0.000147196	0.00666672
03_1.53	Solyc02g063180.2.1	737.691	1138.57	1.54342	0.000135143	0.00620523
03_1.53	Solyc02g063250.2.1	59.6301	123.743	2.07517	0.00061042	0.0201678
03_1.53	Solyc02g064800.2.1	1134.85	752.507	0.663089	0.000277792	0.011066
03_1.53	Solyc02g065190.2.1	778.514	242.888	0.311989	0.000318629	0.01238
03_1.53	Solyc02g065600.2.1	730.155	424.045	0.58076	2.92378e-06	0.000259209
03_1.53	Solyc02g067120.2.1	451.556	648.062	1.43517	0.00182081	0.0466028
03_1.53	Solyc02g067430.2.1	393.847	701.936	1.78226	0.000445669	0.0159812
03_1.53	Solyc02g067860.2.1	764.448	1139.33	1.49039	0.000466036	0.0165689
03_1.53	Solyc02g067870.2.1	37.1539	99.8264	2.68683	1.20053e-06	0.000122009
03_1.53	Solyc02g068080.2.1	5415.27	3848.06	0.710594	0.0011551	0.0327215
03_1.53	Solyc02g068300.2.1	2290.32	1606.45	0.701406	0.00093861	0.0281367
03_1.53	Solyc02g068660.1.1	290.718	163.56	0.562606	8.66049e-05	0.00436883
03_1.53	Solyc02g069250.2.1	164.858	322.301	1.95502	0.000625122	0.0205747
03_1.53	Solyc02g070040.1.1	59.2721	108.789	1.83541	0.00106796	0.0309456
03_1.53	Solyc02g070180.1.1	2018.35	1007.42	0.49913	3.23896e-07	4.0651e-05
03_1.53	Solyc02g070580.1.1	825.687	340.44	0.41231	1.64932e-10	5.20684e-08
03_1.53	Solyc02g070940.1.1	168.787	666.935	3.95133	0.000134918	0.00620523
03_1.53	Solyc02g071090.2.1	230.649	97.905	0.424475	4.05636e-08	6.35415e-06
03_1.53	Solyc02g072150.2.1	2050.36	987.912	0.481823	2.63313e-06	0.000238516
03_1.53	Solyc02g072160.2.1	205.786	308.425	1.49877	0.00181076	0.0464026
03_1.53	Solyc02g072190.2.1	1530.25	989.427	0.646577	6.02774e-05	0.00331532
03_1.53	Solyc02g072210.1.1	48.3861	126.815	2.62091	8.48483e-06	0.000640159
03_1.53	Solyc02g072220.1.1	126.087	302.205	2.39679	1.22535e-06	0.000123329
03_1.53	Solyc02g072530.1.1	2828.07	5223.93	1.84717	7.15519e-09	1.44729e-06
03_1.53	Solyc02g076850.1.1	204.014	76.7409	0.376156	1.55406e-09	3.80909e-07
03_1.53	Solyc02g077140.2.1	82.7381	216.595	2.61784	1.0902e-08	2.10308e-06
03_1.53	Solyc02g077880.2.1	3099.04	1565.01	0.504998	0.000880193	0.0267507
03_1.53	Solyc02g077970.2.1	5.59589	23.9796	4.28522	6.04696e-05	0.00331532
03_1.53	Solyc02g078150.2.1	1149.92	468.644	0.407543	0.000186148	0.00793091
03_1.53	Solyc02g078160.2.1	712.507	358.151	0.502663	5.9096e-08	9.12004e-06
03_1.53	Solyc02g079430.2.1	69.5531	167.27	2.40493	1.15513e-06	0.00011797
03_1.53	Solyc02g079760.2.1	2104.95	3378.44	1.605	0.000163595	0.00720581
03_1.53	Solyc02g079870.2.1	746.695	259.403	0.347401	5.50861e-14	3.37548e-11
03_1.53	Solyc02g080110.2.1	264.489	450.204	1.70216	6.3076e-05	0.00344012
03_1.53	Solyc02g080450.1.1	1355.6	2611.91	1.92677	2.00339e-07	2.67556e-05
03_1.53	Solyc02g080640.2.1	4759.23	6912.34	1.45241	0.00033354	0.0128396
03_1.53	Solyc02g080890.2.1	953.906	1620.21	1.6985	1.81835e-05	0.00118386
03_1.53	Solyc02g081170.2.1	143.83	305.179	2.12181	1.34721e-08	2.52864e-06
03_1.53	Solyc02g081190.2.1	6756.23	9508.82	1.40741	0.00116802	0.0330184
03_1.53	Solyc02g081390.2.1	3960.24	6600.38	1.66666	1.12598e-06	0.00011556
03_1.53	Solyc02g081500.2.1	37.8732	82.4544	2.17711	0.000918666	0.0276652
03_1.53	Solyc02g082910.2.1	1021.33	1924.87	1.88468	0.000154428	0.00687469
03_1.53	Solyc02g083310.2.1	1011.27	664.713	0.657305	0.000175737	0.0075647
03_1.53	Solyc02g083540.2.1	1501.97	2137.71	1.42327	0.000897777	0.0271865
03_1.53	Solyc02g083570.2.1	2421.42	3741.75	1.54527	3.72017e-05	0.00219564
03_1.53	Solyc02g083790.2.1	560.092	922.235	1.64658	5.59707e-05	0.00312626
03_1.53	Solyc02g084420.2.1	208.954	457.479	2.18937	2.71254e-06	0.000244645
03_1.53	Solyc02g084430.2.1	211.375	481.325	2.27711	1.55641e-06	0.000152954
03_1.53	Solyc02g084860.1.1	2423.36	3901.27	1.60986	8.65091e-05	0.00436883
03_1.53	Solyc02g084950.2.1	518.948	893.166	1.72111	0.00026656	0.0107626
03_1.53	Solyc02g084980.2.1	285.767	1030.67	3.60668	1.35135e-11	4.85415e-09
03_1.53	Solyc02g085000.2.1	513.698	737.977	1.4366	0.00185153	0.0472151
03_1.53	Solyc02g085010.1.1	466.728	856.874	1.83592	4.75944e-05	0.00272413
03_1.53	Solyc02g085300.2.1	353.742	530.429	1.49948	0.000872889	0.0266263
03_1.53	Solyc02g085360.2.1	85.6554	209.397	2.44464	2.13495e-09	5.0545e-07
03_1.53	Solyc02g085600.1.1	240.161	361.682	1.506	0.00172688	0.0448665
03_1.53	Solyc02g086090.2.1	90.3775	158.808	1.75716	0.000185777	0.00793091
03_1.53	Solyc02g086120.2.1	48.7862	92.4956	1.89594	0.000585388	0.0196745
03_1.53	Solyc02g086910.2.1	209.992	126.775	0.603711	0.000432671	0.0156332
03_1.53	Solyc02g086960.2.1	223.903	477.209	2.13132	4.07284e-09	9.02696e-07
03_1.53	Solyc02g089120.2.1	300.62	439.757	1.46283	0.00197272	0.0497574
03_1.53	Solyc02g089160.2.1	292.135	158.632	0.543012	1.48309e-05	0.00100976
03_1.53	Solyc02g089530.2.1	148.789	236.367	1.58861	0.00102992	0.0301792
03_1.53	Solyc02g089610.1.1	1192.3	2410.88	2.02204	4.63311e-09	1.01607e-06
03_1.53	Solyc02g089700.2.1	1938.23	1185.01	0.611386	1.0142e-05	0.000746638
03_1.53	Solyc02g089990.1.1	99.6867	45.6542	0.457977	4.28993e-05	0.00248268
03_1.53	Solyc02g090100.1.1	136.667	246.851	1.80622	1.33634e-05	0.000928041
03_1.53	Solyc02g090600.1.1	348.048	1519.2	4.36491	1.26096e-16	1.31354e-13
03_1.53	Solyc02g090890.2.1	810.327	1211.09	1.49457	0.000387048	0.0142218
03_1.53	Solyc02g091250.1.1	103.066	56.2587	0.545849	0.00104918	0.0305714
03_1.53	Solyc02g091350.2.1	487.086	306.759	0.629783	0.000166078	0.0072584
03_1.53	Solyc02g091370.2.1	1513.78	660.322	0.436208	8.00057e-12	3.08674e-09
03_1.53	Solyc02g091430.2.1	787.403	1127.3	1.43167	0.00131032	0.036254
03_1.53	Solyc02g091540.2.1	1101.33	1793.32	1.62832	0.000229278	0.00955355
03_1.53	Solyc02g091710.2.1	1259.84	833.383	0.6615	0.000217425	0.00915117
03_1.53	Solyc02g091740.2.1	161.41	254.776	1.57845	0.000725247	0.0233176
03_1.53	Solyc02g091990.2.1	185.865	379.625	2.04247	2.74718e-08	4.54244e-06
03_1.53	Solyc02g092410.2.1	393.554	219.224	0.557037	1.02909e-05	0.000754934
03_1.53	Solyc02g092460.2.1	6250.19	3364.95	0.538375	2.1902e-08	3.93367e-06
03_1.53	Solyc02g092490.2.1	120.047	202.13	1.68375	0.000386947	0.0142218
03_1.53	Solyc02g092700.2.1	741.093	1366.61	1.84405	0.000918705	0.0276652
03_1.53	Solyc02g093660.1.1	254.902	118.49	0.464843	0.00172928	0.0448665
03_1.53	Solyc02g093960.2.1	910.808	577.767	0.634346	0.000173927	0.00750633
03_1.53	Solyc02g094030.2.1	875.192	1348.58	1.54089	0.000100589	0.00493101
03_1.53	Solyc02g094060.2.1	73.7376	24.4964	0.33221	0.000286979	0.0113452
03_1.53	Solyc02g094190.2.1	4103.62	2615.22	0.637296	1.84304e-05	0.00119248
03_1.53	Solyc02g094400.2.1	7963.3	3884.2	0.487763	0.000148702	0.00670573
03_1.53	Solyc02g094860.1.1	427.064	1005.38	2.35418	5.72266e-07	6.51508e-05
03_1.53	Solyc03g005200.2.1	663.382	388.709	0.58595	0.000752511	0.0239759
03_1.53	Solyc03g005760.1.1	88.7617	324.777	3.65897	0.000857605	0.0263919
03_1.53	Solyc03g005820.2.1	1206.73	612.866	0.507872	4.59268e-06	0.000381211
03_1.53	Solyc03g006410.2.1	118.179	260.591	2.20506	6.62334e-08	1.00723e-05
03_1.53	Solyc03g006620.2.1	233.734	720.488	3.08251	1.1604e-17	1.61171e-14
03_1.53	Solyc03g007290.2.1	1495.42	3023.98	2.02216	2.10836e-08	3.81961e-06
03_1.53	Solyc03g007370.2.1	1596.91	2965.8	1.85722	4.1847e-07	5.12847e-05
03_1.53	Solyc03g007550.2.1	928.796	1375.72	1.48119	0.000533381	0.0183677
03_1.53	Solyc03g007560.2.1	534.506	824.064	1.54173	0.000231798	0.00962009
03_1.53	Solyc03g007700.1.1	90.6672	47.0327	0.51874	0.00130473	0.0361474
03_1.53	Solyc03g007760.2.1	8139.32	12723.9	1.56326	1.60874e-05	0.0010674
03_1.53	Solyc03g019830.2.1	293.779	188.84	0.642795	0.000872322	0.0266263
03_1.53	Solyc03g025170.1.1	1918.36	1245.39	0.649192	8.08819e-05	0.00420223
03_1.53	Solyc03g025180.2.1	230.334	132.48	0.575166	0.000359691	0.0135273
03_1.53	Solyc03g025290.2.1	630.041	369.15	0.585914	7.27976e-06	0.000559655
03_1.53	Solyc03g025490.2.1	859.54	1306.2	1.51964	0.0018382	0.0469904
03_1.53	Solyc03g025800.2.1	1004.6	1451.93	1.44528	0.000863186	0.0265245
03_1.53	Solyc03g025870.2.1	252.106	453.502	1.79885	0.000174021	0.00750633
03_1.53	Solyc03g026020.2.1	851.353	472.96	0.555539	5.94076e-07	6.711e-05
03_1.53	Solyc03g026370.1.1	649.46	1271.79	1.95823	2.87335e-06	0.000255826
03_1.53	Solyc03g031530.2.1	2260.73	1363.82	0.603267	0.00149762	0.0401047
03_1.53	Solyc03g031860.2.1	1687.35	2642.19	1.56588	6.00197e-05	0.00331532
03_1.53	Solyc03g032010.2.1	806.451	367.272	0.455418	5.11302e-06	0.000420205
03_1.53	Solyc03g032060.1.1	81.5165	36.7971	0.451407	0.000120565	0.00565731
03_1.53	Solyc03g032090.1.1	737.185	388.511	0.527019	4.01011e-08	6.32928e-06
03_1.53	Solyc03g032150.2.1	272.895	409.189	1.49944	0.0012552	0.0351018
03_1.53	Solyc03g032210.2.1	1698.27	474.454	0.279375	1.16785e-05	0.000839001
03_1.53	Solyc03g032230.1.1	223.479	111.361	0.498307	0.00188573	0.0477948
03_1.53	Solyc03g033410.2.1	91.41	181.066	1.98082	6.91371e-06	0.000539477
03_1.53	Solyc03g033460.2.1	1962.6	1206.18	0.614582	3.92844e-05	0.00231201
03_1.53	Solyc03g033970.1.1	299.594	154.243	0.514839	0.00147623	0.0396848
03_1.53	Solyc03g033980.2.1	1017.73	720.23	0.707679	0.00187688	0.0476284
03_1.53	Solyc03g034410.1.1	259.58	154.644	0.595747	0.000733959	0.0235613
03_1.53	Solyc03g043710.1.1	552.247	266.403	0.482398	9.48784e-06	0.000705963
03_1.53	Solyc03g043740.2.1	461.4	304.045	0.658962	0.00102205	0.0301002
03_1.53	Solyc03g044560.1.1	17.7709	62.3913	3.51086	7.30627e-07	8.0539e-05
03_1.53	Solyc03g080080.2.1	821.744	1185.08	1.44215	0.000883784	0.0268017
03_1.53	Solyc03g080100.2.1	1897.08	1060.26	0.558892	0.000334639	0.0128396
03_1.53	Solyc03g081240.2.1	130.108	265.288	2.03898	8.44983e-08	1.23974e-05
03_1.53	Solyc03g081320.2.1	540.216	328.197	0.607529	6.75792e-05	0.003657
03_1.53	Solyc03g082840.2.1	326.816	481.111	1.47211	0.00097998	0.0291254
03_1.53	Solyc03g083400.2.1	761.684	1589.51	2.08684	8.19096e-08	1.21029e-05
03_1.53	Solyc03g083470.2.1	352.684	155.127	0.439848	1.41184e-07	2.00097e-05
03_1.53	Solyc03g083480.2.1	202.74	83.4541	0.411631	0.000108347	0.0051892
03_1.53	Solyc03g083620.1.1	1401.95	2379.64	1.69738	7.99412e-07	8.58503e-05
03_1.53	Solyc03g083680.1.1	146.59	265.622	1.81201	0.000588828	0.0197229
03_1.53	Solyc03g093140.2.1	5104.47	13664.5	2.67697	5.99983e-14	3.57144e-11
03_1.53	Solyc03g093270.2.1	123.754	306.205	2.47432	0.000455927	0.0162372
03_1.53	Solyc03g093280.1.1	63.9814	227.431	3.55464	9.07523e-10	2.33424e-07
03_1.53	Solyc03g093290.2.1	17.5651	63.7682	3.6304	1.07458e-06	0.000110831
03_1.53	Solyc03g093550.1.1	42.7249	133.591	3.12677	0.0018007	0.0462587
03_1.53	Solyc03g093560.1.1	213.075	801.522	3.76169	2.48711e-08	4.21272e-06
03_1.53	Solyc03g093800.1.1	393.727	631.872	1.60485	6.45987e-05	0.00350482
03_1.53	Solyc03g095780.1.1	1746.63	1012.52	0.579701	3.65668e-05	0.00217046
03_1.53	Solyc03g096050.2.1	88.8057	174.312	1.96285	9.27167e-06	0.000692352
03_1.53	Solyc03g096290.2.1	2393.23	5912.4	2.47048	3.89324e-09	8.7217e-07
03_1.53	Solyc03g096760.1.1	40.6425	197.855	4.86817	4.4984e-13	2.28585e-10
03_1.53	Solyc03g096770.1.1	66.0905	173.264	2.62162	1.35613e-07	1.93519e-05
03_1.53	Solyc03g096780.1.1	107.744	362.005	3.35986	4.84892e-12	1.90608e-09
03_1.53	Solyc03g097210.2.1	573.679	339.044	0.591	1.5606e-05	0.00104882
03_1.53	Solyc03g097230.1.1	3321.13	5492.74	1.65388	7.70914e-05	0.00406613
03_1.53	Solyc03g097370.2.1	1488.15	2213.5	1.48742	0.000247374	0.0101453
03_1.53	Solyc03g097570.2.1	24.9409	135.102	5.41689	1.61282e-12	7.00032e-10
03_1.53	Solyc03g098480.1.1	150.271	87.3988	0.581607	0.00146705	0.0395402
03_1.53	Solyc03g111400.1.1	370.246	579.73	1.5658	0.000126969	0.00589556
03_1.53	Solyc03g111550.2.1	63.3474	111.678	1.76295	0.000610824	0.0201678
03_1.53	Solyc03g111710.2.1	2289.61	458.109	0.200081	3.3207e-14	2.16198e-11
03_1.53	Solyc03g112130.1.1	264.068	128.703	0.487386	1.8062e-06	0.000175842
03_1.53	Solyc03g112160.2.1	1567.45	2396.99	1.52923	8.54906e-05	0.00434417
03_1.53	Solyc03g112680.1.1	1242.28	833.867	0.67124	0.000359592	0.0135273
03_1.53	Solyc03g112700.1.1	191.916	679.572	3.54099	1.07058e-15	8.92176e-13
03_1.53	Solyc03g113010.1.1	1527.62	2483.13	1.62549	5.32841e-06	0.000431954
03_1.53	Solyc03g113340.2.1	615.043	340.37	0.553409	0.00119051	0.0335177
03_1.53	Solyc03g113380.2.1	914.976	1359.19	1.48549	0.000407394	0.0148386
03_1.53	Solyc03g113620.2.1	7406.29	3849.75	0.519795	1.65755e-09	3.96934e-07
03_1.53	Solyc03g113870.1.1	704.517	462.113	0.655929	0.000328601	0.0127014
03_1.53	Solyc03g113890.1.1	66.7311	18.2039	0.272794	4.05318e-06	0.000346082
03_1.53	Solyc03g114100.1.1	2247.2	949.516	0.422534	1.00414e-14	7.21387e-12
03_1.53	Solyc03g114210.2.1	499.555	312.819	0.626195	9.8765e-05	0.00486447
03_1.53	Solyc03g114360.2.1	214.585	348.579	1.62443	0.00160505	0.0424361
03_1.53	Solyc03g114430.1.1	44.8759	11.4155	0.254379	1.50342e-05	0.00102027
03_1.53	Solyc03g114450.2.1	240.118	432.099	1.79953	0.000218743	0.00918811
03_1.53	Solyc03g114660.1.1	263.865	139.012	0.52683	6.44916e-06	0.000507026
03_1.53	Solyc03g114710.2.1	269.942	407.354	1.50905	0.000766418	0.0243408
03_1.53	Solyc03g115690.1.1	1641.28	1063.24	0.647812	7.84254e-05	0.00411025
03_1.53	Solyc03g115700.2.1	5986.98	4085.1	0.68233	0.000332579	0.0128314
03_1.53	Solyc03g115870.2.1	1917.1	598.464	0.312171	4.36431e-07	5.31731e-05
03_1.53	Solyc03g115950.2.1	721.953	1203.11	1.66647	2.05503e-05	0.00130532
03_1.53	Solyc03g116320.2.1	233.297	124.606	0.534106	2.31697e-05	0.0014324
03_1.53	Solyc03g116470.1.1	130.877	63.185	0.482783	4.53066e-05	0.00260033
03_1.53	Solyc03g116710.2.1	162.016	262.401	1.61959	0.00161744	0.0425426
03_1.53	Solyc03g117340.1.1	282.689	177.109	0.626516	0.00051941	0.0180658
03_1.53	Solyc03g119180.1.1	302.538	157.036	0.519061	0.00110032	0.031446
03_1.53	Solyc03g119250.2.1	486.844	953.66	1.95886	2.02422e-05	0.00129364
03_1.53	Solyc03g119530.2.1	610.788	400.034	0.654947	0.000395292	0.0144737
03_1.53	Solyc03g119810.1.1	3090.98	4901.14	1.58563	0.000226871	0.00947221
03_1.53	Solyc03g119820.1.1	186.801	325.664	1.74337	0.000973432	0.0290136
03_1.53	Solyc03g120160.1.1	86.95	41.7587	0.480261	0.000249992	0.0102124
03_1.53	Solyc03g120290.2.1	1499.83	2491.04	1.66088	8.03761e-06	0.000609666
03_1.53	Solyc03g120510.1.1	156.249	93.9201	0.601093	0.00175775	0.0454482
03_1.53	Solyc03g120690.2.1	134.268	63.5325	0.473177	0.000606725	0.0200962
03_1.53	Solyc03g120890.2.1	942.964	528.956	0.56095	0.000101527	0.00494208
03_1.53	Solyc03g120930.1.1	54.8362	94.556	1.72434	0.00172821	0.0448665
03_1.53	Solyc03g121810.2.1	65.7185	21.3873	0.325438	5.89837e-06	0.000470575
03_1.53	Solyc03g121920.2.1	1029.59	374.515	0.363753	2.68334e-12	1.07509e-09
03_1.53	Solyc03g123370.2.1	3888.92	2492.49	0.640921	2.86398e-05	0.00173454
03_1.53	Solyc04g005100.2.1	1123.68	1870.32	1.66446	1.38129e-05	0.000946641
03_1.53	Solyc04g005800.2.1	402.017	607.113	1.51017	0.000432963	0.0156332
03_1.53	Solyc04g006940.2.1	1771.22	1003.91	0.566791	9.60047e-07	0.000100511
03_1.53	Solyc04g007500.1.1	414.034	998.503	2.41164	4.62375e-13	2.2936e-10
03_1.53	Solyc04g007750.2.1	5401.43	2842.72	0.526292	0.00169245	0.0441308
03_1.53	Solyc04g008100.1.1	73.756	234.188	3.17517	0.000651171	0.0213013
03_1.53	Solyc04g008110.2.1	2256.43	1456.33	0.645416	0.000529726	0.018272
03_1.53	Solyc04g008570.2.1	99.0422	189.719	1.91553	5.5521e-05	0.00310947
03_1.53	Solyc04g008940.2.1	379.606	185.198	0.487867	0.000300706	0.0117761
03_1.53	Solyc04g008950.2.1	483.359	203.99	0.422025	5.1488e-09	1.10588e-06
03_1.53	Solyc04g008960.2.1	522.274	294.009	0.56294	3.99033e-06	0.000342117
03_1.53	Solyc04g008970.2.1	268.711	163.04	0.606749	0.000504764	0.0176744
03_1.53	Solyc04g009050.2.1	819.742	2455.81	2.99583	5.29288e-23	1.3784e-19
03_1.53	Solyc04g009180.1.1	806.132	417.529	0.517942	2.84436e-08	4.66609e-06
03_1.53	Solyc04g009440.2.1	242.515	709.521	2.92567	7.7608e-07	8.37764e-05
03_1.53	Solyc04g009690.1.1	795.686	427.241	0.536946	7.16602e-05	0.00385183
03_1.53	Solyc04g009850.2.1	544.803	797.818	1.46442	0.0010118	0.0299006
03_1.53	Solyc04g009900.2.1	1207.03	2502.63	2.07338	4.47568e-08	6.95868e-06
03_1.53	Solyc04g011920.1.1	178.199	97.1171	0.544993	0.000586861	0.0196887
03_1.53	Solyc04g012050.2.1	389.165	736.261	1.8919	9.02437e-05	0.00451956
03_1.53	Solyc04g014220.1.1	670.16	1522.36	2.27163	9.04576e-10	2.33424e-07
03_1.53	Solyc04g014990.1.1	94.9927	50.9178	0.536018	0.00153086	0.0408895
03_1.53	Solyc04g015020.2.1	2193.57	1455.27	0.663427	0.000103858	0.00500873
03_1.53	Solyc04g015520.2.1	683.815	1079.18	1.57818	8.3019e-05	0.00426026
03_1.53	Solyc04g016060.1.1	3358.35	5202.11	1.54901	0.000960105	0.0287397
03_1.53	Solyc04g016200.1.1	37.0731	153.288	4.13476	1.91228e-11	6.64008e-09
03_1.53	Solyc04g016210.2.1	101.926	205.705	2.01818	9.92191e-06	0.000733025
03_1.53	Solyc04g017690.2.1	4740.6	2872.95	0.606032	1.38262e-06	0.000137169
03_1.53	Solyc04g018110.1.1	567.107	1154.09	2.03504	8.78173e-09	1.74246e-06
03_1.53	Solyc04g024430.2.1	631.554	311.071	0.492548	2.3345e-08	4.09151e-06
03_1.53	Solyc04g025750.2.1	1809.23	3145.25	1.73845	0.000376224	0.0139969
03_1.53	Solyc04g025940.2.1	1797.27	1212.9	0.674853	0.000334083	0.0128396
03_1.53	Solyc04g040190.1.1	926.348	1426.59	1.54002	7.37324e-05	0.00393882
03_1.53	Solyc04g049670.2.1	126.078	696.962	5.52802	3.8943e-40	4.05669e-36
03_1.53	Solyc04g049680.2.1	31.9373	155.367	4.86476	4.98004e-19	8.64618e-16
03_1.53	Solyc04g051800.2.1	2410.34	3914.23	1.62393	5.12298e-06	0.000420205
03_1.53	Solyc04g054260.2.1	747.979	445.769	0.595964	0.000292954	0.0115397
03_1.53	Solyc04g054340.1.1	1274.95	370.686	0.290745	9.57655e-11	3.11747e-08
03_1.53	Solyc04g054450.1.1	53.5376	117.393	2.19272	0.00014951	0.00672761
03_1.53	Solyc04g054740.2.1	73.1191	252.683	3.45577	4.40315e-10	1.25665e-07
03_1.53	Solyc04g054930.2.1	1608.39	2644.47	1.64417	3.49128e-06	0.00030434
03_1.53	Solyc04g057980.2.1	157.62	272.079	1.72618	0.000285739	0.0113177
03_1.53	Solyc04g064670.2.1	133.279	207.17	1.55441	0.00166954	0.0437145
03_1.53	Solyc04g071930.2.1	175.309	267.968	1.52855	0.00123475	0.0346227
03_1.53	Solyc04g071990.2.1	188.245	387.606	2.05905	0.000141142	0.00643447
03_1.53	Solyc04g072070.2.1	22.74	111.595	4.90745	1.22337e-06	0.000123329
03_1.53	Solyc04g072620.1.1	93.4183	154.67	1.65567	0.00193605	0.0490105
03_1.53	Solyc04g072780.2.1	1370.99	1959.8	1.42948	0.000796203	0.0249821
03_1.53	Solyc04g072890.2.1	808.42	1255.79	1.55339	0.000978879	0.0291254
03_1.53	Solyc04g074270.2.1	2840.29	4184.94	1.47342	0.000232748	0.00964028
03_1.53	Solyc04g074680.1.1	103.972	217.545	2.09234	0.000867708	0.0265851
03_1.53	Solyc04g074830.1.1	785.617	392.888	0.500101	5.91754e-09	1.23286e-06
03_1.53	Solyc04g074950.2.1	165.056	280.357	1.69856	0.000538236	0.0185043
03_1.53	Solyc04g076010.2.1	762.425	1630.25	2.13824	1.32375e-08	2.50718e-06
03_1.53	Solyc04g076950.2.1	34.7996	71.4094	2.05202	0.000711187	0.0229363
03_1.53	Solyc04g077050.2.1	1452.51	2675.11	1.84171	1.37618e-08	2.55993e-06
03_1.53	Solyc04g077980.1.1	538.038	1343.84	2.49767	2.22654e-06	0.000207088
03_1.53	Solyc04g078930.2.1	76.5408	179.677	2.34747	3.09861e-05	0.00186042
03_1.53	Solyc04g078950.1.1	457.428	867.593	1.89668	3.9761e-08	6.32352e-06
03_1.53	Solyc04g078960.1.1	80.6251	142.205	1.76379	0.000385762	0.0142218
03_1.53	Solyc04g078970.1.1	431.682	685.198	1.58728	0.000267142	0.0107653
03_1.53	Solyc04g079450.2.1	42.5022	84.115	1.97907	0.00126231	0.0352532
03_1.53	Solyc04g079910.2.1	341.383	138.216	0.404871	1.20074e-05	0.000853513
03_1.53	Solyc04g080700.2.1	1955.39	1390.49	0.711106	0.00161929	0.0425426
03_1.53	Solyc04g080740.1.1	1016.91	2127.09	2.09172	2.27039e-11	7.75431e-09
03_1.53	Solyc04g081460.2.1	160.493	304.497	1.89725	9.95611e-07	0.000103713
03_1.53	Solyc04g081800.1.1	5.08308	19.6576	3.86726	0.000225464	0.00943235
03_1.53	Solyc04g082050.2.1	1466.41	996.812	0.679762	0.00059796	0.0199646
03_1.53	Solyc04g082060.2.1	1925.33	1132.16	0.588031	1.83112e-06	0.00017744
03_1.53	Solyc04g082250.2.1	2272.8	3627.95	1.59624	1.24693e-05	0.000877173
03_1.53	Solyc04g082290.2.1	2238.88	831.338	0.371319	4.74944e-10	1.33716e-07
03_1.53	Solyc05g005100.2.1	1038.48	1514.05	1.45795	0.000560078	0.0190977
03_1.53	Solyc05g005260.1.1	615.677	960.218	1.55961	0.0015565	0.0413879
03_1.53	Solyc05g005280.2.1	133.231	447.269	3.35711	1.68584e-14	1.17076e-11
03_1.53	Solyc05g005670.1.1	585.202	857.143	1.4647	0.000822659	0.0255646
03_1.53	Solyc05g005750.2.1	10621.7	4888.17	0.460208	5.31268e-09	1.11802e-06
03_1.53	Solyc05g005920.2.1	448.207	787.425	1.75683	8.9882e-07	9.60309e-05
03_1.53	Solyc05g005930.1.1	389.082	629.688	1.61839	4.80359e-05	0.00274186
03_1.53	Solyc05g006210.2.1	285.197	96.5887	0.338674	8.05658e-13	3.64893e-10
03_1.53	Solyc05g006390.1.1	333.245	563.548	1.69109	0.000313706	0.0122392
03_1.53	Solyc05g006420.2.1	1031.02	635.152	0.616044	8.95113e-05	0.00450454
03_1.53	Solyc05g006490.2.1	2669.06	1631.71	0.611342	7.00655e-06	0.000544681
03_1.53	Solyc05g006850.2.1	1192.75	2014.86	1.68926	5.91776e-06	0.000470575
03_1.53	Solyc05g007230.2.1	745.732	404.967	0.543046	2.78331e-07	3.62422e-05
03_1.53	Solyc05g007270.2.1	271.93	406.608	1.49526	0.00102528	0.0301002
03_1.53	Solyc05g008020.2.1	661.509	402.843	0.608975	0.000315714	0.0122946
03_1.53	Solyc05g008130.2.1	349.203	226.162	0.647652	0.000834612	0.0258755
03_1.53	Solyc05g008290.2.1	1489.53	2791.13	1.87382	7.87202e-09	1.57698e-06
03_1.53	Solyc05g009360.2.1	1022.92	1448.72	1.41626	0.00143987	0.0391579
03_1.53	Solyc05g009450.1.1	480.078	855.85	1.78273	3.02372e-07	3.82254e-05
03_1.53	Solyc05g009460.2.1	107.544	188.827	1.75581	0.000110678	0.00528868
03_1.53	Solyc05g009650.2.1	167.862	353.303	2.10472	0.000233997	0.00967279
03_1.53	Solyc05g009740.1.1	1366.36	931.831	0.68198	0.000514115	0.0179115
03_1.53	Solyc05g010010.1.1	783.095	1332.8	1.70196	1.05934e-05	0.000771692
03_1.53	Solyc05g010180.2.1	83.0175	220.166	2.65204	7.58437e-05	0.00401048
03_1.53	Solyc05g012010.2.1	341.331	182.002	0.533212	2.00434e-06	0.000189811
03_1.53	Solyc05g012230.2.1	197.582	310.822	1.57313	0.000575798	0.0195647
03_1.53	Solyc05g012820.1.1	39.7361	119.364	3.00392	1.59098e-07	2.22459e-05
03_1.53	Solyc05g013500.2.1	767.609	1198.89	1.56185	6.04487e-05	0.00331532
03_1.53	Solyc05g015060.2.1	170.966	287.161	1.67964	0.000112034	0.00533274
03_1.53	Solyc05g015470.1.1	133.46	264.516	1.98199	6.98827e-07	7.74434e-05
03_1.53	Solyc05g015640.2.1	480.633	692.293	1.44038	0.00197095	0.0497574
03_1.53	Solyc05g015840.2.1	419.763	642.105	1.52968	0.000403611	0.0147265
03_1.53	Solyc05g021390.2.1	860.349	2465.94	2.8662	1.96616e-07	2.64278e-05
03_1.53	Solyc05g025820.2.1	1298.34	2052.45	1.58082	2.31033e-05	0.0014324
03_1.53	Solyc05g025900.2.1	1938.68	792.114	0.408583	8.38702e-16	7.59718e-13
03_1.53	Solyc05g041910.2.1	1411.86	2067.47	1.46436	0.000823357	0.0255646
03_1.53	Solyc05g049970.2.1	330.407	637.737	1.93015	2.34833e-08	4.09151e-06
03_1.53	Solyc05g049980.2.1	5785.25	8159.68	1.41043	0.00140033	0.0382366
03_1.53	Solyc05g050410.2.1	208.875	107.967	0.516896	0.000127814	0.00591753
03_1.53	Solyc05g050430.1.1	301.437	158.695	0.526463	0.000101234	0.00493939
03_1.53	Solyc05g050790.1.1	97.842	52.3449	0.534994	0.00102509	0.0301002
03_1.53	Solyc05g050830.1.1	58.7653	106.348	1.80971	0.000655877	0.0213687
03_1.53	Solyc05g051460.2.1	1412.34	2157.26	1.52743	0.000102483	0.00496544
03_1.53	Solyc05g051480.2.1	34.2511	84.1668	2.45735	2.74857e-05	0.0016695
03_1.53	Solyc05g052550.1.1	516.714	1135.02	2.19661	8.04733e-06	0.000609666
03_1.53	Solyc05g052560.1.1	409.229	748.206	1.82833	6.87224e-05	0.00370923
03_1.53	Solyc05g052570.2.1	1923.87	3807.3	1.97897	5.27353e-09	1.11802e-06
03_1.53	Solyc05g052650.2.1	15.5464	67.9621	4.37157	1.37797e-05	0.000946641
03_1.53	Solyc05g052660.1.1	11.4368	79.6781	6.96682	2.35663e-08	4.09151e-06
03_1.53	Solyc05g052750.2.1	309.852	155.54	0.501982	5.95918e-07	6.711e-05
03_1.53	Solyc05g052870.2.1	907.808	472.073	0.520014	1.8925e-08	3.46796e-06
03_1.53	Solyc05g052950.2.1	600.994	3381.47	5.62646	1.91322e-31	5.6943e-28
03_1.53	Solyc05g052980.2.1	687.143	1359.11	1.97791	2.33369e-08	4.09151e-06
03_1.53	Solyc05g053070.2.1	15317.7	23218.2	1.51578	0.000380454	0.0140918
03_1.53	Solyc05g053080.2.1	12669.2	19596.5	1.54678	0.000235733	0.00972528
03_1.53	Solyc05g053760.2.1	726.463	1197.98	1.64906	0.000147937	0.00668571
03_1.53	Solyc05g053860.2.1	79.3426	31.8721	0.401702	0.000161646	0.00713547
03_1.53	Solyc05g053890.1.1	465.618	863.363	1.85423	1.62217e-07	2.25308e-05
03_1.53	Solyc05g054120.1.1	449.228	279.719	0.622665	0.000865288	0.0265499
03_1.53	Solyc05g054620.2.1	6430.3	3682.2	0.572632	1.66309e-07	2.27953e-05
03_1.53	Solyc05g054860.1.1	387.827	205.674	0.530323	2.01743e-06	0.000190186
03_1.53	Solyc05g055430.2.1	103.175	176.081	1.70662	0.000271846	0.0108707
03_1.53	Solyc06g007580.1.1	61.9881	16.1822	0.261053	3.88845e-07	4.82214e-05
03_1.53	Solyc06g007620.2.1	663.659	446.462	0.672727	0.000592589	0.019817
03_1.53	Solyc06g008270.2.1	401.835	224.4	0.558439	5.49225e-05	0.00308425
03_1.53	Solyc06g009390.2.1	592.722	918.764	1.55008	0.000123914	0.00580142
03_1.53	Solyc06g035420.1.1	938.742	478.519	0.509745	1.28072e-05	0.000895388
03_1.53	Solyc06g035520.2.1	52.0811	158.146	3.03654	2.66512e-07	3.49214e-05
03_1.53	Solyc06g035760.2.1	6195.23	3659.73	0.590734	0.00104898	0.0305714
03_1.53	Solyc06g035810.1.1	30.582	78.3968	2.5635	2.34649e-06	0.000216871
03_1.53	Solyc06g036260.2.1	840.658	1563.16	1.85945	1.31604e-06	0.000131819
03_1.53	Solyc06g036470.1.1	37.2001	102.775	2.76277	0.000350898	0.0133162
03_1.53	Solyc06g048820.1.1	1300.49	2004.65	1.54146	0.000164595	0.00721933
03_1.53	Solyc06g049020.1.1	3051.98	4358.16	1.42798	0.000775533	0.0245554
03_1.53	Solyc06g050500.2.1	1168.31	619.441	0.530202	3.5091e-08	5.62374e-06
03_1.53	Solyc06g050760.1.1	527.327	1367.54	2.59335	6.25039e-13	2.95956e-10
03_1.53	Solyc06g050830.1.1	59.3895	28.7353	0.483844	0.00186047	0.0473852
03_1.53	Solyc06g051090.1.1	185.231	112.669	0.608264	0.000880819	0.0267507
03_1.53	Solyc06g053150.1.1	194.656	115.107	0.591332	0.000580202	0.0195647
03_1.53	Solyc06g053620.2.1	455.348	267.359	0.587154	2.01358e-05	0.0012908
03_1.53	Solyc06g053700.1.1	62.8233	25.2614	0.402102	0.000477481	0.0169469
03_1.53	Solyc06g053930.2.1	370.849	648.818	1.74955	0.000369893	0.0138355
03_1.53	Solyc06g060070.2.1	2504.35	4457.62	1.77995	0.000364072	0.0136574
03_1.53	Solyc06g062540.2.1	6.21492	40.7014	6.54899	3.3003e-08	5.33011e-06
03_1.53	Solyc06g063280.1.1	21.6205	131.981	6.10444	9.65688e-19	1.43708e-15
03_1.53	Solyc06g064750.1.1	337.286	159.174	0.471926	2.98562e-08	4.85957e-06
03_1.53	Solyc06g064760.1.1	150.883	78.1686	0.518074	0.000789109	0.0248719
03_1.53	Solyc06g064940.2.1	8878.14	6139.72	0.691554	0.000661506	0.0215005
03_1.53	Solyc06g065100.2.1	942.164	506.871	0.537986	9.65287e-08	1.39658e-05
03_1.53	Solyc06g065210.2.1	4531.67	3153.7	0.695924	0.000585493	0.0196745
03_1.53	Solyc06g066490.1.1	11.0628	35.0397	3.16735	6.41611e-05	0.00349016
03_1.53	Solyc06g066500.1.1	65.9491	135.749	2.05839	1.0551e-05	0.000771299
03_1.53	Solyc06g066520.1.1	431.145	715.483	1.65949	1.66449e-05	0.00109741
03_1.53	Solyc06g066800.1.1	1442.43	2422.25	1.67928	0.000164312	0.00721933
03_1.53	Solyc06g068230.2.1	1159.71	1896.14	1.63502	0.00157093	0.0415866
03_1.53	Solyc06g068500.2.1	4262.72	2726.95	0.639721	3.14117e-05	0.00188055
03_1.53	Solyc06g068620.2.1	31.7879	191.008	6.00882	7.26806e-13	3.36495e-10
03_1.53	Solyc06g068640.1.1	22.7426	134.633	5.91987	1.01209e-11	3.76534e-09
03_1.53	Solyc06g068930.1.1	626.059	1309.39	2.09148	5.85712e-11	1.96818e-08
03_1.53	Solyc06g068970.2.1	663.368	1155.04	1.74117	1.97042e-06	0.000187924
03_1.53	Solyc06g069120.2.1	4235.89	3001.07	0.708486	0.00130313	0.0361474
03_1.53	Solyc06g069150.1.1	60.2144	217.099	3.60542	2.44827e-16	2.42892e-13
03_1.53	Solyc06g069420.2.1	1059.71	595.453	0.5619	5.69633e-07	6.51508e-05
03_1.53	Solyc06g071370.1.1	344.405	144.171	0.418607	1.22463e-08	2.34072e-06
03_1.53	Solyc06g071830.2.1	359.665	1638.96	4.55692	1.18613e-15	9.50453e-13
03_1.53	Solyc06g072210.1.1	13.1459	41.9065	3.18779	0.000580349	0.0195647
03_1.53	Solyc06g072390.2.1	656.512	222.1	0.338304	2.81578e-09	6.37653e-07
03_1.53	Solyc06g072400.1.1	902.394	280.246	0.310558	4.39112e-06	0.00036889
03_1.53	Solyc06g072710.2.1	373.868	825.959	2.20922	1.78369e-11	6.29853e-09
03_1.53	Solyc06g073260.2.1	105.05	173.87	1.65511	0.000637889	0.0209288
03_1.53	Solyc06g073320.2.1	6394.65	11257.5	1.76046	1.53069e-05	0.00103205
03_1.53	Solyc06g073830.1.1	202.944	411.531	2.0278	0.000353846	0.0134037
03_1.53	Solyc06g074030.1.1	140.486	564.228	4.01627	1.18917e-05	0.000848464
03_1.53	Solyc06g074800.1.1	570.22	1175.53	2.06154	1.56879e-05	0.00105094
03_1.53	Solyc06g076220.2.1	1893.77	3691.13	1.9491	7.69821e-08	1.1456e-05
03_1.53	Solyc06g076250.2.1	84.3135	152.868	1.81309	0.00143562	0.0390977
03_1.53	Solyc06g076280.1.1	663.788	1004.4	1.51313	0.000237976	0.00979841
03_1.53	Solyc06g076350.2.1	809.258	394.311	0.48725	1.36909e-09	3.39566e-07
03_1.53	Solyc06g076850.2.1	277.855	517.789	1.86353	0.000579902	0.0195647
03_1.53	Solyc06g082560.1.1	82.4748	37.0829	0.449628	0.000126065	0.0058757
03_1.53	Solyc06g082590.1.1	315.889	473.699	1.49957	0.00117929	0.0332918
03_1.53	Solyc06g083560.2.1	89.9609	202.473	2.25068	1.64615e-05	0.00108876
03_1.53	Solyc06g084120.2.1	74.7862	126.589	1.69267	0.00155605	0.0413879
03_1.53	Solyc07g005070.1.1	21.0231	116.266	5.53041	1.85806e-12	7.74216e-10
03_1.53	Solyc07g005080.1.1	16.4729	100.278	6.08747	9.55536e-17	1.08641e-13
03_1.53	Solyc07g005090.2.1	5418.61	8397.99	1.54984	0.000521072	0.0180675
03_1.53	Solyc07g005440.1.1	950.915	1664.99	1.75094	2.09854e-06	0.000196059
03_1.53	Solyc07g005760.2.1	3604.44	6468.99	1.79473	7.49515e-07	8.1756e-05
03_1.53	Solyc07g006630.2.1	1638.78	2663.5	1.62529	4.49285e-05	0.00258575
03_1.53	Solyc07g007020.2.1	1074.96	1547.98	1.44003	0.000781974	0.0247218
03_1.53	Solyc07g007170.2.1	414.897	745.353	1.79648	4.99998e-07	5.95254e-05
03_1.53	Solyc07g007350.1.1	183.197	114.861	0.626977	0.00198301	0.0499565
03_1.53	Solyc07g007550.2.1	1924.32	1321.34	0.686655	0.000379216	0.014083
03_1.53	Solyc07g007560.2.1	367.696	645.902	1.75662	4.20639e-06	0.000357698
03_1.53	Solyc07g007590.1.1	679.343	1099.49	1.61846	0.0008379	0.0259388
03_1.53	Solyc07g007620.2.1	156.988	274.936	1.75132	0.000431049	0.0156195
03_1.53	Solyc07g008540.2.1	116.227	246.076	2.11719	9.27391e-08	1.35114e-05
03_1.53	Solyc07g015800.1.1	1294.21	849.996	0.656766	0.000179613	0.00771557
03_1.53	Solyc07g017220.2.1	1873.1	2636.85	1.40775	0.00137014	0.0375599
03_1.53	Solyc07g017800.2.1	210.44	322.249	1.53131	0.00109677	0.0314123
03_1.53	Solyc07g018010.2.1	625.313	938.248	1.50045	0.000364476	0.0136574
03_1.53	Solyc07g018070.2.1	2020.2	3071.55	1.52042	6.07568e-05	0.00332233
03_1.53	Solyc07g019460.2.1	12467.7	17950.1	1.43973	0.000500679	0.0175608
03_1.53	Solyc07g039410.2.1	402.081	236.867	0.589104	5.30236e-05	0.00299375
03_1.53	Solyc07g039420.1.1	390.373	191.255	0.489929	1.40543e-05	0.000960027
03_1.53	Solyc07g040950.2.1	150.628	236.321	1.56891	0.00100925	0.0298674
03_1.53	Solyc07g041070.2.1	1148.41	1897.97	1.65269	4.29581e-06	0.000362344
03_1.53	Solyc07g041230.2.1	639.672	996.854	1.55838	7.48206e-05	0.00398626
03_1.53	Solyc07g041900.2.1	3326.22	5158.58	1.55088	0.000169756	0.00736775
03_1.53	Solyc07g042170.2.1	1118.76	1752.98	1.56689	0.00128116	0.0356842
03_1.53	Solyc07g042400.2.1	11.93	36.298	3.04258	9.22625e-05	0.00460958
03_1.53	Solyc07g042990.1.1	245.096	156.093	0.636867	0.00114942	0.0326255
03_1.53	Solyc07g043580.2.1	17.2737	46.2316	2.67642	0.00070702	0.0228373
03_1.53	Solyc07g047850.2.1	377.099	1300.87	3.44967	1.64947e-10	5.20684e-08
03_1.53	Solyc07g047940.2.1	202.72	105.631	0.521068	1.928e-05	0.00124359
03_1.53	Solyc07g048070.2.1	1086.23	1872.83	1.72415	0.000599066	0.0199695
03_1.53	Solyc07g048080.2.1	792.535	1150.53	1.45171	0.000702987	0.0227423
03_1.53	Solyc07g049150.2.1	381.099	663.856	1.74195	1.68004e-05	0.00110416
03_1.53	Solyc07g051840.2.1	667.985	1172.76	1.75567	9.24166e-06	0.000692352
03_1.53	Solyc07g052620.1.1	12.2318	70.2827	5.74592	1.05389e-08	2.05909e-06
03_1.53	Solyc07g053010.1.1	62.8484	159.726	2.54145	3.63812e-06	0.000315819
03_1.53	Solyc07g053020.1.1	348.158	529.281	1.52023	0.000438391	0.0157745
03_1.53	Solyc07g053140.2.1	938.742	3680.95	3.92115	3.31767e-35	1.72801e-31
03_1.53	Solyc07g053180.2.1	2112.48	3122.89	1.4783	0.000208403	0.00878921
03_1.53	Solyc07g053540.1.1	5845.88	3149.53	0.538762	9.72531e-06	0.000721057
03_1.53	Solyc07g053740.1.1	1548.29	2503.06	1.61666	2.17631e-05	0.0013657
03_1.53	Solyc07g054220.1.1	190.57	464.566	2.43777	2.30836e-05	0.0014324
03_1.53	Solyc07g054730.1.1	1935.15	627.883	0.324463	5.73701e-17	7.47031e-14
03_1.53	Solyc07g054880.2.1	572.73	279.75	0.48845	7.79894e-05	0.00410311
03_1.53	Solyc07g055060.2.1	4129.14	6037	1.46205	0.000339061	0.0129615
03_1.53	Solyc07g055260.2.1	154.411	265.288	1.71807	9.00447e-05	0.00451956
03_1.53	Solyc07g055320.2.1	4107.55	6668.23	1.62341	0.000150487	0.00674245
03_1.53	Solyc07g055930.2.1	1352.51	944.889	0.698617	0.00144347	0.0391579
03_1.53	Solyc07g056280.2.1	167.276	256.156	1.53133	0.00184185	0.0470258
03_1.53	Solyc07g056400.1.1	1212.95	2409.22	1.98624	6.50112e-10	1.75902e-07
03_1.53	Solyc07g056570.1.1	200.824	543.878	2.70823	1.0562e-09	2.68353e-07
03_1.53	Solyc07g061790.2.1	408.813	735.086	1.7981	0.000276841	0.0110492
03_1.53	Solyc07g061890.1.1	120.368	280.838	2.33317	1.60986e-09	3.89997e-07
03_1.53	Solyc07g061990.2.1	260.342	453.403	1.74157	0.000107325	0.00516397
03_1.53	Solyc07g062960.1.1	144.417	88.0964	0.610013	0.0017987	0.0462587
03_1.53	Solyc07g063050.1.1	1096.45	724.652	0.660909	0.000254877	0.0103713
03_1.53	Solyc07g063120.2.1	2008.4	2953.5	1.47057	0.000282584	0.0112354
03_1.53	Solyc07g063830.2.1	290.307	487.115	1.67793	2.13934e-05	0.00134656
03_1.53	Solyc07g064410.1.1	105.463	326.804	3.09876	1.34086e-07	1.92658e-05
03_1.53	Solyc07g064620.1.1	4170.61	6677.32	1.60104	3.2579e-05	0.00194485
03_1.53	Solyc07g064650.1.1	158.37	252.754	1.59597	0.000487559	0.0171875
03_1.53	Solyc07g065220.1.1	640.553	420.094	0.65583	0.0004122	0.0149874
03_1.53	Solyc07g065860.2.1	2916.9	1722.81	0.590629	9.11963e-07	9.64459e-05
03_1.53	Solyc07g066250.1.1	53.0274	23.8463	0.449698	0.0013799	0.0377281
03_1.53	Solyc08g005050.2.1	340.982	558.162	1.63692	2.5744e-05	0.00157288
03_1.53	Solyc08g005130.1.1	118.908	67.4281	0.567061	0.00137608	0.0376731
03_1.53	Solyc08g005500.2.1	631.516	371.79	0.588726	0.000443108	0.0159168
03_1.53	Solyc08g005700.1.1	29.2351	59.5926	2.03839	0.00179367	0.0462491
03_1.53	Solyc08g006110.2.1	2164.04	3192.89	1.47543	0.000222195	0.00931431
03_1.53	Solyc08g006320.2.1	4074.07	6695.32	1.6434	1.9754e-06	0.000187924
03_1.53	Solyc08g006520.1.1	128.589	27.0715	0.210527	0.000255511	0.0103768
03_1.53	Solyc08g007270.2.1	198.388	344.974	1.73888	1.83496e-05	0.00119095
03_1.53	Solyc08g007460.2.1	1333.46	2045.86	1.53425	7.93718e-05	0.00414444
03_1.53	Solyc08g007690.1.1	306.922	175.729	0.572552	0.000127057	0.00589556
03_1.53	Solyc08g008370.2.1	1560.34	2885.26	1.84913	1.37014e-05	0.000946063
03_1.53	Solyc08g013730.2.1	6288.33	8979.73	1.428	0.000549945	0.0188137
03_1.53	Solyc08g014080.2.1	468.08	238.098	0.508669	7.49138e-08	1.12284e-05
03_1.53	Solyc08g016080.2.1	2339.52	3464.92	1.48104	0.00174389	0.0451894
03_1.53	Solyc08g060920.2.1	772.965	1993.57	2.57912	5.80241e-10	1.59062e-07
03_1.53	Solyc08g061130.2.1	1061.1	1562.9	1.4729	0.000490111	0.0172483
03_1.53	Solyc08g061250.2.1	947.058	1413.41	1.49242	0.00109559	0.0314123
03_1.53	Solyc08g061490.2.1	3208.29	1317.02	0.410504	1.25046e-05	0.000877173
03_1.53	Solyc08g065430.2.1	875.459	1266.21	1.44633	0.000543554	0.0186257
03_1.53	Solyc08g065870.2.1	868.972	482.753	0.555545	3.84806e-07	4.80062e-05
03_1.53	Solyc08g065950.1.1	352.971	199.132	0.564158	0.00161594	0.0425426
03_1.53	Solyc08g066070.1.1	1890.58	1248.64	0.660452	0.000150893	0.00674615
03_1.53	Solyc08g066430.1.1	613.019	1071.31	1.7476	5.99272e-07	6.71249e-05
03_1.53	Solyc08g066740.2.1	913.222	597.724	0.654522	0.000141518	0.00643754
03_1.53	Solyc08g068600.2.1	244.605	748.139	3.05856	3.21144e-10	9.69667e-08
03_1.53	Solyc08g068610.2.1	57.2692	189.051	3.3011	3.5564e-05	0.00211697
03_1.53	Solyc08g068620.1.1	21.9588	67.8603	3.09034	0.00103529	0.0302937
03_1.53	Solyc08g068690.1.1	352.861	823.261	2.3331	1.18611e-05	0.000848464
03_1.53	Solyc08g074250.1.1	417.863	184.972	0.442663	1.35128e-06	0.000134701
03_1.53	Solyc08g074270.2.1	903.129	1401.17	1.55146	0.000102794	0.00496894
03_1.53	Solyc08g074960.2.1	201.455	421.926	2.09439	2.52948e-08	4.21593e-06
03_1.53	Solyc08g074970.1.1	194.837	383.368	1.96763	1.9131e-06	0.000184526
03_1.53	Solyc08g075540.2.1	1202.7	1826.39	1.51858	0.000506822	0.0177167
03_1.53	Solyc08g076290.2.1	203.384	404.504	1.98887	7.10931e-08	1.0733e-05
03_1.53	Solyc08g076520.2.1	388.726	198.377	0.510326	2.85915e-07	3.67701e-05
03_1.53	Solyc08g076870.1.1	184.418	311.936	1.69146	8.14624e-05	0.00421606
03_1.53	Solyc08g076960.1.1	969.241	469.332	0.484226	3.56846e-10	1.06207e-07
03_1.53	Solyc08g077210.2.1	2018.43	3750.19	1.85797	6.93229e-07	7.72339e-05
03_1.53	Solyc08g077460.2.1	2023.41	3225.12	1.59391	1.11494e-05	0.000806553
03_1.53	Solyc08g077480.2.1	396.585	703.401	1.77364	5.19767e-06	0.000423001
03_1.53	Solyc08g077530.2.1	1321.94	697.808	0.527868	0.000373767	0.0139303
03_1.53	Solyc08g077780.2.1	4589.98	7000.21	1.52511	5.99624e-05	0.00331532
03_1.53	Solyc08g078190.1.1	145.481	423.35	2.91001	5.37498e-05	0.00302655
03_1.53	Solyc08g078300.2.1	579.652	959.915	1.65602	0.000112112	0.00533274
03_1.53	Solyc08g078460.2.1	3709.67	2438.7	0.65739	0.000448349	0.0160221
03_1.53	Solyc08g078550.1.1	523.453	297.983	0.569265	0.000398403	0.014562
03_1.53	Solyc08g078730.2.1	289.649	184.101	0.6356	0.000668194	0.021684
03_1.53	Solyc08g079180.2.1	1280.91	2487.05	1.94163	5.19039e-06	0.000423001
03_1.53	Solyc08g079530.2.1	564.362	805.203	1.42675	0.00151995	0.0406504
03_1.53	Solyc08g079700.1.1	784.901	330.753	0.421394	8.30324e-12	3.14527e-09
03_1.53	Solyc08g079730.1.1	515.417	303.743	0.589315	2.09092e-05	0.00132408
03_1.53	Solyc08g080540.2.1	63.6678	14.7979	0.232424	1.95417e-06	0.000187618
03_1.53	Solyc08g080560.1.1	155.803	84.0125	0.539224	0.000963901	0.0287707
03_1.53	Solyc08g080930.1.1	169.072	89.1958	0.52756	8.41394e-05	0.00429647
03_1.53	Solyc08g081350.2.1	75.4323	158.342	2.09913	1.23171e-05	0.000869876
03_1.53	Solyc08g081440.2.1	93.0337	43.4161	0.466671	0.000437443	0.0157676
03_1.53	Solyc08g081480.2.1	2353.37	3436.12	1.46009	0.000373607	0.0139303
03_1.53	Solyc08g081540.2.1	236.004	138.85	0.588337	0.000150104	0.00673979
03_1.53	Solyc08g081820.2.1	26.6423	115.314	4.32823	5.31501e-14	3.35555e-11
03_1.53	Solyc08g082370.1.1	256.773	156.236	0.608457	0.000555058	0.0189575
03_1.53	Solyc08g082590.2.1	3302.26	5118.84	1.5501	0.000813515	0.0254105
03_1.53	Solyc08g082630.2.1	199.022	362.365	1.82073	2.04478e-05	0.00130278
03_1.53	Solyc08g082950.2.1	541.122	1780.04	3.28953	2.85837e-07	3.67701e-05
03_1.53	Solyc08g083220.1.1	195.86	114.118	0.582648	0.000271336	0.0108707
03_1.53	Solyc09g005120.2.1	376.641	244.538	0.649259	0.000749899	0.0239759
03_1.53	Solyc09g005830.1.1	314.259	650.425	2.06971	8.40301e-05	0.00429647
03_1.53	Solyc09g005860.2.1	553.078	923.58	1.66989	7.52267e-05	0.00398797
03_1.53	Solyc09g007810.2.1	1580.73	3143.01	1.98833	1.05752e-08	2.05909e-06
03_1.53	Solyc09g009130.2.1	179.289	452.432	2.52349	7.71709e-07	8.37385e-05
03_1.53	Solyc09g009150.1.1	668.746	433.8	0.648677	0.000301414	0.0117817
03_1.53	Solyc09g009420.1.1	148.566	1054.03	7.09464	2.89034e-38	2.00724e-34
03_1.53	Solyc09g010740.2.1	446.779	253.334	0.567023	0.000483026	0.0171146
03_1.53	Solyc09g011080.2.1	28.3091	141.23	4.98886	2.12508e-05	0.00134163
03_1.53	Solyc09g011160.2.1	83.3296	138.734	1.66488	0.00157047	0.0415866
03_1.53	Solyc09g011870.1.1	1616.31	3038.37	1.87982	0.000108189	0.0051892
03_1.53	Solyc09g018280.1.1	1407.89	3454.61	2.45375	6.00612e-15	4.46898e-12
03_1.53	Solyc09g057580.2.1	276.622	141.8	0.512612	3.10397e-06	0.000272861
03_1.53	Solyc09g059990.1.1	181.269	100.391	0.553821	0.00011626	0.00548
03_1.53	Solyc09g063010.2.1	223.205	124.822	0.559228	0.00144648	0.0391885
03_1.53	Solyc09g063150.2.1	1347.81	714.428	0.530066	2.46848e-08	4.21272e-06
03_1.53	Solyc09g064480.1.1	481.104	699.542	1.45404	0.000996412	0.0295295
03_1.53	Solyc09g064630.2.1	1748.28	3152.65	1.80329	2.51279e-08	4.21593e-06
03_1.53	Solyc09g066310.2.1	296.251	175.123	0.591131	0.00135804	0.0372773
03_1.53	Solyc09g066470.2.1	1493.35	2104.81	1.40945	0.00172679	0.0448665
03_1.53	Solyc09g073030.2.1	26.7068	92.2342	3.45358	0.000141131	0.00643447
03_1.53	Solyc09g074270.2.1	3119.82	4924.61	1.57849	1.20444e-05	0.000853513
03_1.53	Solyc09g074280.1.1	211.164	131.261	0.621605	0.00102578	0.0301002
03_1.53	Solyc09g074350.1.1	145.667	361.194	2.47959	1.07324e-11	3.9228e-09
03_1.53	Solyc09g074430.2.1	555.869	1101.06	1.98079	0.000231681	0.00962009
03_1.53	Solyc09g074520.2.1	1878.27	1322.62	0.704171	0.00147342	0.0396606
03_1.53	Solyc09g074760.1.1	101.193	50.4261	0.498316	0.000454546	0.0162158
03_1.53	Solyc09g075040.2.1	756.163	511.516	0.676462	0.000752627	0.0239759
03_1.53	Solyc09g075080.2.1	676.621	1068.96	1.57985	4.11111e-05	0.00239248
03_1.53	Solyc09g075420.2.1	387.834	601.655	1.55132	0.00145426	0.0392971
03_1.53	Solyc09g075740.1.1	86.3008	45.7096	0.529655	0.00161232	0.0425204
03_1.53	Solyc09g082690.2.1	2879.08	6255.89	2.17288	1.03683e-12	4.59602e-10
03_1.53	Solyc09g083090.2.1	943.512	1909.06	2.02335	9.55405e-11	3.11747e-08
03_1.53	Solyc09g083100.1.1	226.203	413.67	1.82876	1.03619e-06	0.000107403
03_1.53	Solyc09g089650.1.1	250.668	380.628	1.51846	0.00114787	0.0326255
03_1.53	Solyc09g090380.1.1	159.364	96.3076	0.604324	0.00167105	0.0437145
03_1.53	Solyc09g090570.2.1	341.12	981.905	2.87847	3.16096e-13	1.6886e-10
03_1.53	Solyc09g091030.2.1	1261.34	1869.78	1.48238	0.000269428	0.0108364
03_1.53	Solyc09g091580.2.1	2141.59	3786.77	1.76821	3.02735e-07	3.82254e-05
03_1.53	Solyc09g091690.1.1	137.2	71.4078	0.520466	0.000161656	0.00713547
03_1.53	Solyc09g092260.2.1	73.9843	9.09435	0.122923	0.000521194	0.0180675
03_1.53	Solyc09g092330.1.1	4450.11	3081.54	0.692463	0.000630361	0.0207144
03_1.53	Solyc09g092490.2.1	63.9592	308.005	4.81566	2.55655e-14	1.71816e-11
03_1.53	Solyc10g005030.2.1	1360.64	5143.65	3.78031	4.71278e-34	1.96372e-30
03_1.53	Solyc10g006040.1.1	311.208	627.386	2.01597	2.41603e-09	5.59283e-07
03_1.53	Solyc10g006120.1.1	110.756	61.0813	0.551494	0.000995643	0.0295295
03_1.53	Solyc10g006130.1.1	579.35	873.74	1.50814	0.000771454	0.0244634
03_1.53	Solyc10g006700.1.1	140.624	310.696	2.2094	0.0014047	0.0383056
03_1.53	Solyc10g006720.2.1	196.704	325.459	1.65456	0.000359707	0.0135273
03_1.53	Solyc10g007280.2.1	405.386	929.916	2.2939	5.38142e-07	6.26349e-05
03_1.53	Solyc10g007520.1.1	93.5732	167.111	1.78588	0.000118134	0.00555575
03_1.53	Solyc10g008350.2.1	425.545	654.943	1.53907	0.00144301	0.0391579
03_1.53	Solyc10g008400.1.1	646.298	275.479	0.426241	4.49896e-06	0.000376431
03_1.53	Solyc10g008490.2.1	1433.5	912.636	0.636649	0.000102456	0.00496544
03_1.53	Solyc10g009110.1.1	394.202	679.405	1.7235	5.37989e-06	0.000434437
03_1.53	Solyc10g009120.1.1	55.9798	131.838	2.3551	2.85974e-06	0.000255707
03_1.53	Solyc10g009340.1.1	281.638	449.469	1.59591	0.000146692	0.00665836
03_1.53	Solyc10g009550.2.1	51.0621	109.476	2.14397	5.06384e-05	0.00286685
03_1.53	Solyc10g017960.1.1	922.453	290.752	0.315195	4.09503e-21	8.53159e-18
03_1.53	Solyc10g018200.1.1	718.464	341.161	0.474847	2.6647e-05	0.00162328
03_1.53	Solyc10g044520.1.1	426.809	790.567	1.85227	0.00038148	0.0140918
03_1.53	Solyc10g050690.1.1	28.8533	77.3873	2.6821	0.0014927	0.0400245
03_1.53	Solyc10g054010.1.1	140.903	231.476	1.6428	0.00129639	0.0360121
03_1.53	Solyc10g054440.1.1	3366.13	5809.49	1.72587	1.16646e-05	0.000839001
03_1.53	Solyc10g055200.1.1	959.909	1492.49	1.55482	8.43823e-05	0.00429834
03_1.53	Solyc10g055410.1.1	660.535	309.474	0.46852	6.75232e-10	1.80356e-07
03_1.53	Solyc10g055680.1.1	1808.88	3133.43	1.73225	6.34428e-06	0.000501442
03_1.53	Solyc10g055720.1.1	2187.72	1561.42	0.713717	0.00175824	0.0454482
03_1.53	Solyc10g055760.1.1	21.6082	58.4168	2.70346	7.26719e-05	0.00389215
03_1.53	Solyc10g076210.1.1	1134.37	1940.9	1.71099	0.00102337	0.0301002
03_1.53	Solyc10g077130.1.1	719.149	1040.91	1.44742	0.00085232	0.0262681
03_1.53	Solyc10g078240.1.1	3019.88	5039.72	1.66885	1.46458e-06	0.000144612
03_1.53	Solyc10g078720.1.1	1019.26	562.15	0.551527	1.64547e-07	2.27031e-05
03_1.53	Solyc10g079420.1.1	684.153	1031.41	1.50758	0.000259485	0.0105177
03_1.53	Solyc10g079620.1.1	1494.56	2515.27	1.68295	7.17342e-05	0.00385183
03_1.53	Solyc10g079700.1.1	470.926	283.108	0.601173	5.92576e-05	0.0032922
03_1.53	Solyc10g079810.1.1	777.701	2263.91	2.91103	8.80485e-14	5.09556e-11
03_1.53	Solyc10g079820.1.1	5285.07	7594.06	1.43689	0.000576508	0.0195647
03_1.53	Solyc10g080050.1.1	904.378	1822.55	2.01525	1.88119e-07	2.54499e-05
03_1.53	Solyc10g080250.1.1	142.976	57.5938	0.402823	7.21677e-06	0.000556867
03_1.53	Solyc10g080610.1.1	1936.22	851.424	0.439736	0.000114768	0.00542193
03_1.53	Solyc10g080730.1.1	162.684	329.555	2.02574	0.00107719	0.0310832
03_1.53	Solyc10g080980.1.1	634.551	413.781	0.652084	0.000359179	0.0135273
03_1.53	Solyc10g081000.1.1	439.97	254.148	0.577648	1.52839e-05	0.00103205
03_1.53	Solyc10g081040.1.1	165.832	313.968	1.89329	0.00167229	0.0437145
03_1.53	Solyc10g081320.1.1	581.019	916.287	1.57703	4.10154e-05	0.00239248
03_1.53	Solyc10g081570.1.1	3365.24	5913.14	1.75712	0.000390474	0.0143224
03_1.53	Solyc10g083470.1.1	232.551	350.642	1.50781	0.00108875	0.03133
03_1.53	Solyc10g083730.1.1	514.11	293.196	0.570298	6.59598e-06	0.000516619
03_1.53	Solyc10g083920.1.1	1528.26	1086.27	0.710789	0.00168048	0.0438736
03_1.53	Solyc10g084250.1.1	1139.41	552.168	0.484607	2.73747e-10	8.38712e-08
03_1.53	Solyc10g084590.2.1	37.9677	9.52127	0.250773	1.32127e-05	0.000920646
03_1.53	Solyc10g084640.1.1	1076.4	740.711	0.688139	0.000841489	0.0260112
03_1.53	Solyc10g085030.1.1	286.157	887.779	3.10242	9.90773e-17	1.08641e-13
03_1.53	Solyc10g085680.1.1	388.956	564.184	1.45051	0.00156868	0.0415866
03_1.53	Solyc10g086000.1.1	345.532	565.022	1.63523	4.37573e-05	0.00252532
03_1.53	Solyc10g086490.1.1	369.213	205.579	0.556804	7.77424e-06	0.000593291
03_1.53	Solyc10g086520.1.1	1000.67	468.323	0.46801	0.000431085	0.0156195
03_1.53	Solyc10g086650.1.1	254.632	159.408	0.626034	0.000497678	0.017485
03_1.53	Solyc11g005190.1.1	1036.46	1638.64	1.581	0.000736517	0.0236071
03_1.53	Solyc11g005280.1.1	210.86	27.2664	0.12931	1.9347e-10	6.01605e-08
03_1.53	Solyc11g005310.1.1	14.3872	67.2248	4.67254	5.56198e-07	6.40212e-05
03_1.53	Solyc11g006300.1.1	43.6482	103.572	2.37288	0.00113011	0.0322088
03_1.53	Solyc11g006710.1.1	378.3	215.3	0.569126	2.28743e-05	0.00142684
03_1.53	Solyc11g006720.1.1	415.804	142.342	0.34233	0.000188499	0.00801468
03_1.53	Solyc11g006890.1.1	628.086	397.246	0.632472	8.30213e-05	0.00426026
03_1.53	Solyc11g006980.1.1	208.574	114.288	0.547949	8.61559e-05	0.00436733
03_1.53	Solyc11g007590.1.1	1178.09	1670.72	1.41816	0.00155746	0.0413879
03_1.53	Solyc11g007660.1.1	1887.72	2766.18	1.46536	0.000336745	0.0128966
03_1.53	Solyc11g008200.1.1	1083.19	2366.85	2.18508	5.0473e-09	1.09537e-06
03_1.53	Solyc11g008250.1.1	451.511	695.932	1.54134	0.000170101	0.00736775
03_1.53	Solyc11g008440.1.1	1308.82	827.528	0.632271	3.96262e-05	0.00232556
03_1.53	Solyc11g008540.1.1	1681.21	2744.41	1.63241	0.000201732	0.00855985
03_1.53	Solyc11g008600.1.1	63.4646	29.6267	0.466823	0.00105705	0.0307255
03_1.53	Solyc11g010160.1.1	343.794	183.914	0.534954	0.000249679	0.0102124
03_1.53	Solyc11g010500.1.1	1298.52	2692.87	2.0738	2.50474e-09	5.73449e-07
03_1.53	Solyc11g010630.2.1	2091.41	1461.12	0.698631	0.000920225	0.0276652
03_1.53	Solyc11g010790.1.1	1011	563.982	0.557847	4.7111e-07	5.64087e-05
03_1.53	Solyc11g010930.1.1	518.977	1226.65	2.36358	4.17595e-07	5.12847e-05
03_1.53	Solyc11g011190.1.1	1986.22	1321.24	0.665203	0.00016808	0.0073259
03_1.53	Solyc11g011330.1.1	4804.05	7016.44	1.46053	0.00104465	0.0305249
03_1.53	Solyc11g011340.1.1	57.4932	167.916	2.92063	2.35254e-06	0.000216871
03_1.53	Solyc11g011440.1.1	1836.03	4059.52	2.21103	7.43309e-10	1.96027e-07
03_1.53	Solyc11g011580.1.1	298.523	62.2178	0.208419	3.89495e-21	8.53159e-18
03_1.53	Solyc11g011970.1.1	469.079	738.541	1.57445	0.00135726	0.0372773
03_1.53	Solyc11g013110.1.1	1122.06	1949.01	1.73699	0.000166183	0.0072584
03_1.53	Solyc11g017270.1.1	452.627	653.41	1.44359	0.00114575	0.0326101
03_1.53	Solyc11g020670.1.1	5440.9	3326.11	0.611317	0.000793901	0.0249821
03_1.53	Solyc11g030730.1.1	152.878	247.154	1.61667	0.000603911	0.020046
03_1.53	Solyc11g066320.1.1	1883.22	1232.05	0.654225	9.3022e-05	0.00463641
03_1.53	Solyc11g066800.1.1	324.373	479.536	1.47835	0.00180624	0.0463439
03_1.53	Solyc11g066880.1.1	208.075	385.717	1.85374	0.000254541	0.0103713
03_1.53	Solyc11g066890.1.1	2521.09	4068.14	1.61364	7.03398e-06	0.00054478
03_1.53	Solyc11g066930.1.1	177.216	102.189	0.576638	0.000447865	0.0160221
03_1.53	Solyc11g067000.1.1	185.739	551.185	2.96753	0.000577886	0.0195647
03_1.53	Solyc11g068380.1.1	33.9715	155.635	4.58135	3.56211e-15	2.74863e-12
03_1.53	Solyc11g068530.1.1	94.7854	166.188	1.75331	0.000204049	0.00864058
03_1.53	Solyc11g068920.1.1	57.1618	22.5582	0.394638	0.000341372	0.0130259
03_1.53	Solyc11g068940.1.1	294.214	183.929	0.625156	0.000604248	0.020046
03_1.53	Solyc11g069030.1.1	411.588	647.692	1.57364	0.000847485	0.0261578
03_1.53	Solyc11g069350.1.1	498.492	850.081	1.7053	2.76638e-06	0.000248426
03_1.53	Solyc11g069940.1.1	102	177.926	1.74437	0.000878688	0.0267507
03_1.53	Solyc11g071580.1.1	724.943	367.943	0.507547	0.00194593	0.0492008
03_1.53	Solyc11g071850.1.1	2621.86	1515.92	0.578184	5.20565e-07	6.12737e-05
03_1.53	Solyc11g072570.1.1	507.129	308.643	0.608608	0.000293007	0.0115397
03_1.53	Solyc12g005000.1.1	411.868	212.764	0.516583	4.86006e-06	0.000401803
03_1.53	Solyc12g005450.1.1	40.7494	96.5249	2.36875	0.00176975	0.0456889
03_1.53	Solyc12g005660.1.1	96.8717	221.686	2.28845	5.08586e-07	6.02038e-05
03_1.53	Solyc12g005720.1.1	1467.78	2149.3	1.46433	0.00121385	0.0341288
03_1.53	Solyc12g005750.1.1	18.648	52.2612	2.80252	0.000261925	0.010596
03_1.53	Solyc12g005810.1.1	68.6539	134.715	1.96224	0.000524005	0.0181347
03_1.53	Solyc12g005840.1.1	408.744	742.435	1.81638	2.18518e-07	2.88139e-05
03_1.53	Solyc12g006050.1.1	1469.62	3379.42	2.29953	0.000919868	0.0276652
03_1.53	Solyc12g006210.1.1	50.0223	18.0732	0.361304	0.000271125	0.0108707
03_1.53	Solyc12g006370.1.1	679.482	968.901	1.42594	0.00186458	0.0474027
03_1.53	Solyc12g006800.1.1	316.567	202.617	0.640044	0.000656426	0.0213687
03_1.53	Solyc12g007050.1.1	15.3529	38.3035	2.49487	0.000801384	0.0250691
03_1.53	Solyc12g007070.1.1	2281.7	4899.09	2.14712	4.8464e-10	1.34627e-07
03_1.53	Solyc12g008350.1.1	143.622	267.485	1.86242	3.2957e-06	0.000288499
03_1.53	Solyc12g008500.1.1	1099.75	688.17	0.625753	0.0012679	0.0353619
03_1.53	Solyc12g008600.1.1	230.778	138.447	0.599916	0.00024059	0.00988649
03_1.53	Solyc12g008650.1.1	1260.52	628.791	0.498837	0.00078906	0.0248719
03_1.53	Solyc12g009450.1.1	316.779	182.485	0.576064	3.71646e-05	0.00219564
03_1.53	Solyc12g009480.1.1	414.236	1115.24	2.69229	3.71571e-06	0.000321216
03_1.53	Solyc12g009880.1.1	255.563	105.434	0.412557	6.58256e-09	1.35783e-06
03_1.53	Solyc12g010430.1.1	275.833	87.8392	0.31845	4.45865e-07	5.40067e-05
03_1.53	Solyc12g010870.1.1	133.604	224.637	1.68136	0.00154896	0.0413201
03_1.53	Solyc12g014530.1.1	308.697	458.262	1.4845	0.00115595	0.0327215
03_1.53	Solyc12g014590.1.1	739.496	489.253	0.661603	0.00048396	0.0171185
03_1.53	Solyc12g015640.1.1	129.46	235.725	1.82083	1.79949e-05	0.00117525
03_1.53	Solyc12g017800.1.1	454.838	281.329	0.618524	0.000138569	0.00634495
03_1.53	Solyc12g019740.1.1	874.471	508.42	0.581403	2.03004e-06	0.000190512
03_1.53	Solyc12g042890.1.1	190.839	552.538	2.89532	2.99751e-07	3.82254e-05
03_1.53	Solyc12g042910.1.1	528.915	1010.94	1.91135	4.54298e-07	5.47101e-05
03_1.53	Solyc12g056650.1.1	246.53	2281.12	9.25293	2.82004e-52	5.87526e-48
03_1.53	Solyc12g062690.1.1	49.7825	133.55	2.68268	1.89761e-08	3.46796e-06
03_1.53	Solyc12g077360.1.1	66.7097	22.3388	0.334865	2.48523e-05	0.00152286
03_1.53	Solyc12g077370.1.1	164.311	44.6389	0.271673	6.87396e-09	1.40404e-06
03_1.53	Solyc12g088020.1.1	793.576	468.775	0.590712	7.39463e-06	0.000566396
03_1.53	Solyc12g088400.1.1	26.0428	62.8213	2.41223	0.00109618	0.0314123
03_1.53	Solyc12g088760.1.1	2643.11	4577.47	1.73185	0.000185338	0.00792881
03_1.53	Solyc12g094380.1.1	420.796	270.669	0.643231	0.000816213	0.0254566
03_1.53	Solyc12g094460.1.1	4677.63	3214.87	0.687285	0.000297867	0.0116869
03_1.53	Solyc12g094690.1.1	207.289	431.096	2.07969	5.3267e-07	6.23463e-05
03_1.53	Solyc12g095900.1.1	752.858	437.469	0.581077	1.5895e-05	0.00105801
03_1.53	Solyc12g096310.1.1	50.9385	109.596	2.15154	0.00118105	0.0332962
03_1.53	Solyc12g096480.1.1	191.316	42.4353	0.221807	3.17308e-16	3.0049e-13
03_1.53	Solyc12g096490.1.1	144.369	43.7036	0.302722	4.03309e-10	1.18346e-07
03_1.53	Solyc12g098170.1.1	198.383	90.6203	0.456795	0.00186571	0.0474027
03_1.53	Solyc12g098310.1.1	879.863	507.919	0.577271	2.41581e-06	0.00022075
03_1.53	Solyc12g098520.1.1	1474.66	966.857	0.655646	0.000168902	0.00734636
03_1.53	Solyc12g098660.1.1	92.0403	190.524	2.07001	1.64046e-06	0.000160457
03_1.53	Solyc12g098850.1.1	4923.9	3199.65	0.64982	7.5003e-05	0.00398626
03_1.53	Solyc12g099270.1.1	445.708	290.511	0.651797	0.000651288	0.0213013
03_1.53	Solyc12g099730.1.1	161.371	88.4883	0.548353	0.000114283	0.00541132
03_1.53	Solyc12g099940.1.1	604.647	401.197	0.663522	0.00057753	0.0195647
03_23	Solyc00g005840.2.1	148.259	340.846	2.29899	2.87543e-10	5.12023e-08
03_23	Solyc00g009120.2.1	865.282	1571.7	1.8164	1.05738e-05	0.000517123
03_23	Solyc00g014830.2.1	384.084	123.638	0.321903	0.00295749	0.0490575
03_23	Solyc00g014840.1.1	168.666	55.3115	0.327935	0.00152649	0.0296978
03_23	Solyc00g014850.1.1	175.39	48.6283	0.277258	0.00250922	0.0434411
03_23	Solyc00g020010.1.1	47.1258	15.2281	0.323138	0.00274776	0.0463383
03_23	Solyc00g020020.2.1	123.827	34.4518	0.278225	0.00120208	0.024647
03_23	Solyc00g020030.1.1	48.8349	12.8608	0.263353	0.000100654	0.00347766
03_23	Solyc00g042840.1.1	61.8047	27.5331	0.445486	0.00291278	0.0485406
03_23	Solyc00g048510.2.1	11.4132	64.5002	5.65137	0.000415094	0.0110448
03_23	Solyc00g056680.1.1	54.438	22.9639	0.421835	0.000268949	0.00782582
03_23	Solyc00g136260.1.1	52.0735	14.121	0.271175	6.1444e-06	0.000328237
03_23	Solyc00g171810.2.1	353.234	135.79	0.384421	0.00102415	0.0219517
03_23	Solyc00g175240.1.1	114.527	21.4857	0.187605	5.00491e-10	8.08312e-08
03_23	Solyc00g179640.1.1	81.4557	12.5645	0.154249	1.7968e-11	4.20613e-09
03_23	Solyc00g217960.1.1	160.368	37.2805	0.232468	6.32101e-15	3.33401e-12
03_23	Solyc01g005160.2.1	65.237	28.3381	0.434387	0.000199694	0.00612727
03_23	Solyc01g005210.2.1	4595.74	2728.15	0.593626	2.21833e-06	0.000136736
03_23	Solyc01g005220.2.1	760.623	450.06	0.591699	0.000195926	0.00602942
03_23	Solyc01g005230.2.1	502.917	284.121	0.564946	4.84218e-05	0.00187165
03_23	Solyc01g005470.2.1	603.818	313.791	0.519679	0.000552026	0.0137901
03_23	Solyc01g005520.2.1	108.697	197.345	1.81555	0.000271059	0.00786523
03_23	Solyc01g005860.2.1	261.591	501.408	1.91677	0.00254095	0.043823
03_23	Solyc01g006670.2.1	212.322	132.676	0.624883	0.00134116	0.0270491
03_23	Solyc01g006780.2.1	344.502	220.203	0.639194	0.00280193	0.0470769
03_23	Solyc01g006880.2.1	1507.49	1033.07	0.68529	0.000947215	0.0206858
03_23	Solyc01g007280.2.1	132.776	71.5643	0.538987	0.000903654	0.0199647
03_23	Solyc01g007330.2.1	1783.23	838.344	0.470127	0.000221299	0.00665302
03_23	Solyc01g007350.2.1	183.231	109.968	0.600161	0.00245158	0.0426702
03_23	Solyc01g007490.2.1	755.616	344.39	0.455774	0.000109097	0.00372
03_23	Solyc01g007560.2.1	420.125	223.837	0.532787	0.000388972	0.0104566
03_23	Solyc01g007570.2.1	894.893	463.465	0.5179	0.000131795	0.00435152
03_23	Solyc01g007580.2.1	833.767	439.737	0.52741	0.000446875	0.0117245
03_23	Solyc01g007590.2.1	677.833	348.283	0.513818	0.000503676	0.0128434
03_23	Solyc01g007600.2.1	926.337	473.799	0.511476	0.000778139	0.0178347
03_23	Solyc01g007610.2.1	1173.31	624.684	0.53241	0.00109366	0.0231558
03_23	Solyc01g007750.2.1	132.083	75.3415	0.570409	0.000918445	0.0201845
03_23	Solyc01g007920.2.1	295.353	175.637	0.59467	0.00017538	0.00548347
03_23	Solyc01g008640.2.1	109.204	56.9185	0.521212	0.000265292	0.0077302
03_23	Solyc01g008690.2.1	115.838	334.114	2.88433	3.02938e-10	5.34064e-08
03_23	Solyc01g008910.2.1	264.461	157.607	0.595955	0.000410445	0.0109465
03_23	Solyc01g009260.1.1	30.2353	364.579	12.058	1.29108e-18	1.07594e-15
03_23	Solyc01g009320.1.1	152.179	72.6639	0.477491	9.48599e-06	0.000473935
03_23	Solyc01g009430.2.1	88.4527	268.386	3.03423	2.9822e-05	0.00123644
03_23	Solyc01g010020.2.1	461.447	218.241	0.47295	9.53981e-09	1.12928e-06
03_23	Solyc01g010040.2.1	1600.63	1059.25	0.661771	0.000648784	0.0156395
03_23	Solyc01g010050.2.1	1600.63	1059.25	0.661771	0.000647446	0.0156395
03_23	Solyc01g010230.2.1	663.91	947.733	1.4275	0.00175808	0.0331179
03_23	Solyc01g010770.2.1	271.921	123.292	0.453409	0.00161285	0.0309982
03_23	Solyc01g017420.1.1	34.4843	12.5609	0.364251	0.000513086	0.0129689
03_23	Solyc01g050040.2.1	221.947	101.915	0.459184	3.62149e-07	2.71403e-05
03_23	Solyc01g058100.2.1	222.743	431.25	1.93608	0.000220861	0.00665302
03_23	Solyc01g065550.2.1	357.512	573.206	1.60332	0.00013416	0.00440867
03_23	Solyc01g065690.2.1	725.361	1142.91	1.57564	7.03029e-05	0.00257415
03_23	Solyc01g065700.2.1	16967.2	26896.2	1.58519	0.00247215	0.0429206
03_23	Solyc01g066290.2.1	86.4775	29.0636	0.336083	5.18164e-05	0.00197719
03_23	Solyc01g066970.2.1	1089.93	1683.16	1.54428	0.00227122	0.0404433
03_23	Solyc01g067000.2.1	1599.49	1083.62	0.677481	0.000611707	0.0149406
03_23	Solyc01g067620.2.1	373.962	912.682	2.44057	2.75833e-06	0.000162336
03_23	Solyc01g067660.2.1	5730.42	2480.72	0.432903	3.50675e-14	1.55446e-11
03_23	Solyc01g067680.2.1	575.734	338.646	0.588198	1.95917e-05	0.000863203
03_23	Solyc01g068410.2.1	784.795	2691.26	3.42926	7.46702e-13	2.10227e-10
03_23	Solyc01g068420.2.1	530.881	246.169	0.463699	0.002559	0.0439886
03_23	Solyc01g068560.2.1	284.548	910.174	3.19867	5.80732e-21	6.04949e-18
03_23	Solyc01g068630.2.1	1049.87	1845.53	1.75787	1.72136e-05	0.000777937
03_23	Solyc01g073700.2.1	315.545	201.514	0.638623	0.00117526	0.024291
03_23	Solyc01g073770.2.1	564.58	371.487	0.657988	0.000793728	0.0180925
03_23	Solyc01g073780.2.1	2478.94	1648.88	0.665152	0.00116424	0.0241352
03_23	Solyc01g073810.2.1	1979.55	854.854	0.431842	2.89065e-05	0.00120448
03_23	Solyc01g073830.1.1	926.954	536.809	0.579111	0.000442152	0.0116605
03_23	Solyc01g073840.1.1	267.541	114.36	0.427447	1.43652e-05	0.0006636
03_23	Solyc01g073860.2.1	944.436	484.557	0.513065	2.3837e-06	0.000144366
03_23	Solyc01g073880.2.1	137.678	84.26	0.612008	0.00289227	0.0482834
03_23	Solyc01g079130.1.1	342.49	596.473	1.74158	0.000840923	0.0189199
03_23	Solyc01g079150.2.1	2363.88	3713.7	1.57102	2.40139e-05	0.00102522
03_23	Solyc01g079160.2.1	102.003	269.927	2.64626	2.40884e-07	1.93023e-05
03_23	Solyc01g079400.2.1	532.884	249.237	0.467713	1.8482e-09	2.60171e-07
03_23	Solyc01g079530.2.1	301.168	167.377	0.55576	1.00334e-05	0.000495348
03_23	Solyc01g079580.2.1	1132.68	769.103	0.679013	0.00109789	0.0231982
03_23	Solyc01g079600.2.1	478.034	270.47	0.565796	4.46975e-05	0.00174387
03_23	Solyc01g079910.1.1	84.5429	37.5776	0.44448	0.000117531	0.00396864
03_23	Solyc01g080010.2.1	3551.78	1828.31	0.514757	0.000130482	0.00432186
03_23	Solyc01g080020.2.1	813.086	289.148	0.355619	1.46558e-06	9.49138e-05
03_23	Solyc01g080500.2.1	5718.14	8040.43	1.40613	0.00147787	0.0289924
03_23	Solyc01g080580.2.1	1014.93	1492.58	1.47062	0.00191717	0.0354412
03_23	Solyc01g080680.2.1	886.129	294.571	0.332424	4.981e-05	0.00191063
03_23	Solyc01g081420.1.1	168.185	104.644	0.622197	0.00165747	0.0317096
03_23	Solyc01g081450.2.1	1990.2	2922.39	1.46839	0.00034928	0.00960013
03_23	Solyc01g081480.2.1	12.6956	31.3782	2.47158	0.00154784	0.0299421
03_23	Solyc01g086660.2.1	582.132	867.468	1.49016	0.00258223	0.0442419
03_23	Solyc01g086670.2.1	105.649	212.905	2.01522	0.000275713	0.007967
03_23	Solyc01g086870.2.1	1313.87	799.44	0.608461	0.00123625	0.0252432
03_23	Solyc01g087040.2.1	167.076	60.7031	0.363326	4.75001e-07	3.4602e-05
03_23	Solyc01g087090.2.1	352.47	152.81	0.433542	9.16571e-10	1.38804e-07
03_23	Solyc01g087440.2.1	288.538	436.088	1.51137	0.00123708	0.0252432
03_23	Solyc01g087450.2.1	1023	1620.85	1.5844	3.08599e-05	0.00126812
03_23	Solyc01g087740.1.1	1532.49	896.699	0.585125	2.24494e-06	0.000137562
03_23	Solyc01g087830.1.1	46.209	14.7171	0.318489	6.59779e-05	0.00243721
03_23	Solyc01g087840.2.1	164.535	73.9952	0.449724	0.000700129	0.0165192
03_23	Solyc01g087850.2.1	8218.95	5881.66	0.715622	0.00198585	0.036356
03_23	Solyc01g087970.2.1	578.732	396.487	0.685096	0.00184127	0.0343737
03_23	Solyc01g088440.2.1	97.2889	43.612	0.448273	4.35321e-05	0.00170509
03_23	Solyc01g088630.1.1	225.521	105.957	0.46983	2.91327e-06	0.000169539
03_23	Solyc01g088690.2.1	592.242	402.34	0.679351	0.00144122	0.0284879
03_23	Solyc01g090240.2.1	491.809	727.602	1.47944	0.000777986	0.0178347
03_23	Solyc01g090490.1.1	146.021	82.4797	0.564848	0.000451973	0.0118
03_23	Solyc01g090560.2.1	320.724	461.258	1.43818	0.00294023	0.0488102
03_23	Solyc01g090680.2.1	394.92	258.71	0.655095	0.00144454	0.0285265
03_23	Solyc01g090790.2.1	85.5925	201.393	2.35292	0.000277626	0.00801115
03_23	Solyc01g090890.2.1	18.2512	53.0899	2.90885	9.67846e-06	0.000482395
03_23	Solyc01g091700.2.1	1861.04	447.914	0.24068	1.82712e-32	5.43802e-29
03_23	Solyc01g091830.2.1	215.946	505.631	2.34147	1.68757e-06	0.000106542
03_23	Solyc01g091870.2.1	19.9955	88.0931	4.40566	1.9701e-05	0.000865931
03_23	Solyc01g091920.2.1	768.673	1298.72	1.68956	1.12071e-05	0.000542998
03_23	Solyc01g092950.2.1	984.762	1471.78	1.49455	0.000334888	0.00929133
03_23	Solyc01g094210.2.1	882.469	1809.89	2.05094	5.92819e-05	0.0022134
03_23	Solyc01g095100.2.1	1789.77	1133.39	0.633258	0.00050707	0.0128756
03_23	Solyc01g095200.2.1	4268.99	6043.26	1.41562	0.00127125	0.0258393
03_23	Solyc01g095240.2.1	791.772	1413.98	1.78584	6.84507e-06	0.000356526
03_23	Solyc01g095370.2.1	1502.85	2619.77	1.7432	4.433e-07	3.28673e-05
03_23	Solyc01g095440.2.1	83.8516	35.9997	0.429326	6.60976e-05	0.0024373
03_23	Solyc01g095580.2.1	1287.47	899.016	0.698283	0.00221157	0.0396864
03_23	Solyc01g095700.2.1	1832.86	953.479	0.520214	8.54594e-09	1.02325e-06
03_23	Solyc01g095860.2.1	694.491	421.769	0.607306	0.000697855	0.016503
03_23	Solyc01g095980.2.1	126.212	198.897	1.5759	0.00136694	0.0273835
03_23	Solyc01g096320.2.1	144.567	362.424	2.50697	1.26755e-05	0.000598826
03_23	Solyc01g096460.2.1	836.037	580.502	0.694349	0.00182931	0.0341811
03_23	Solyc01g096620.2.1	1743.16	4131.16	2.36992	4.4492e-08	4.35187e-06
03_23	Solyc01g096630.2.1	1392.68	3320.9	2.38454	1.87178e-09	2.61722e-07
03_23	Solyc01g096640.2.1	917.144	2322.33	2.53213	9.34978e-11	1.87012e-08
03_23	Solyc01g096660.2.1	402.404	841.962	2.09233	3.1797e-10	5.47486e-08
03_23	Solyc01g097650.2.1	396.505	590.918	1.49032	0.000837685	0.0188674
03_23	Solyc01g098570.2.1	23.3726	60.401	2.58427	7.24208e-05	0.00261947
03_23	Solyc01g098640.2.1	108.441	62.9135	0.580164	0.00199024	0.0364044
03_23	Solyc01g099980.2.1	2492.54	1496.83	0.600526	3.8645e-06	0.000216433
03_23	Solyc01g100020.2.1	75.8984	146.398	1.92887	0.00247141	0.0429206
03_23	Solyc01g100660.2.1	2427.49	1399.89	0.576684	9.95262e-07	6.6888e-05
03_23	Solyc01g100690.2.1	238.486	145.792	0.611322	0.0005673	0.0140872
03_23	Solyc01g100810.2.1	561.622	378.981	0.674798	0.00111995	0.0235686
03_23	Solyc01g100850.2.1	1402.56	2401.88	1.7125	1.14661e-06	7.60777e-05
03_23	Solyc01g100890.2.1	104.457	183.498	1.75669	0.000289805	0.00824837
03_23	Solyc01g100980.2.1	93.4036	293.352	3.1407	2.02717e-06	0.000126072
03_23	Solyc01g101260.2.1	40.7303	73.2333	1.798	0.00222292	0.0398557
03_23	Solyc01g102340.2.1	1232.63	717.35	0.581966	0.00113082	0.0237016
03_23	Solyc01g102420.1.1	84.6037	41.045	0.485144	0.000235727	0.00705928
03_23	Solyc01g103970.2.1	458.932	299.474	0.652545	0.000793506	0.0180925
03_23	Solyc01g104770.2.1	5379.41	10353.2	1.92461	2.59519e-08	2.80146e-06
03_23	Solyc01g104950.2.1	5148.31	2303.6	0.447448	1.83794e-10	3.4497e-08
03_23	Solyc01g105120.2.1	1397.67	4220	3.01932	1.89439e-23	2.63118e-20
03_23	Solyc01g105290.2.1	447.931	743.925	1.6608	1.78601e-05	0.000802296
03_23	Solyc01g106270.1.1	1.12205	30.5051	27.187	2.22795e-06	0.000136924
03_23	Solyc01g106520.1.1	158.542	67.4284	0.425304	3.27267e-07	2.50672e-05
03_23	Solyc01g106530.1.1	86.1308	38.7648	0.450069	6.5182e-05	0.00241208
03_23	Solyc01g106890.2.1	299.293	190.005	0.634845	0.00079894	0.0181557
03_23	Solyc01g107090.2.1	162.276	65.1379	0.401402	0.00042806	0.0113463
03_23	Solyc01g107190.2.1	1771.48	556.784	0.314305	9.24087e-23	1.1325e-19
03_23	Solyc01g107430.2.1	429.028	275.422	0.641968	0.00248147	0.0430466
03_23	Solyc01g107460.2.1	3.1485	23.8406	7.57207	0.000930468	0.0204057
03_23	Solyc01g107800.2.1	639.631	1565.17	2.44699	9.71082e-14	3.61277e-11
03_23	Solyc01g107910.2.1	6258.78	8701.69	1.39032	0.0021775	0.0391761
03_23	Solyc01g108170.2.1	765.328	522.473	0.682679	0.00107631	0.0228814
03_23	Solyc01g108300.2.1	796.055	547.908	0.688279	0.00135959	0.0272625
03_23	Solyc01g108490.2.1	417.037	254.445	0.610126	0.000161467	0.00513779
03_23	Solyc01g108570.2.1	86.8751	175.413	2.01914	6.53205e-06	0.000344528
03_23	Solyc01g108620.2.1	1015.36	653.425	0.643539	0.000163945	0.00519093
03_23	Solyc01g108700.2.1	855.542	290.848	0.339958	1.90951e-13	6.41656e-11
03_23	Solyc01g109050.2.1	361.284	244.938	0.677966	0.00239046	0.0418807
03_23	Solyc01g109170.2.1	3655.03	2321.96	0.635277	0.00102388	0.0219517
03_23	Solyc01g109180.2.1	1804.11	1135.84	0.629586	0.00277277	0.0466548
03_23	Solyc01g109420.2.1	241.371	147.561	0.611346	0.000384573	0.0103785
03_23	Solyc01g109460.2.1	2463.59	3877.75	1.57402	0.0008241	0.0185815
03_23	Solyc01g109470.2.1	911.285	413.103	0.453319	2.86798e-07	2.22953e-05
03_23	Solyc01g109600.2.1	703.125	384.763	0.547219	7.82043e-07	5.43939e-05
03_23	Solyc01g109700.2.1	534.471	251.329	0.470238	0.00171996	0.032576
03_23	Solyc01g109800.2.1	324.02	45.2218	0.139565	3.31214e-26	5.75043e-23
03_23	Solyc01g109810.2.1	49.7923	14.5179	0.29157	9.88371e-06	0.000490279
03_23	Solyc01g109880.2.1	1010.47	1624.44	1.6076	2.1562e-05	0.000935882
03_23	Solyc01g110000.2.1	2376.29	1588.98	0.668681	0.000350719	0.00961617
03_23	Solyc01g110360.2.1	15.8715	51.2524	3.22921	4.45702e-07	3.29282e-05
03_23	Solyc01g110370.2.1	1379.69	2152.64	1.56023	5.27735e-05	0.0020027
03_23	Solyc01g110560.2.1	126.253	45.8898	0.363474	0.000388601	0.0104566
03_23	Solyc01g110570.2.1	89.4769	48.6158	0.543333	0.00232009	0.0411151
03_23	Solyc01g110580.2.1	87.4783	49.6937	0.568069	0.00286729	0.0479817
03_23	Solyc01g110590.2.1	55.4037	23.8903	0.431204	0.00109079	0.0231421
03_23	Solyc01g111050.2.1	54.1077	24.4725	0.452292	0.000751007	0.0174043
03_23	Solyc01g111500.2.1	789.969	1423.79	1.80234	5.63462e-06	0.000303338
03_23	Solyc01g111570.2.1	1486.98	2587.56	1.74014	0.000110227	0.0037524
03_23	Solyc02g014030.1.1	199.783	104.695	0.524045	0.00209924	0.0380309
03_23	Solyc02g014460.2.1	705.908	1047.8	1.48433	0.000579499	0.0143388
03_23	Solyc02g021290.1.1	53.8567	17.365	0.32243	2.11371e-05	0.00092321
03_23	Solyc02g027080.1.1	1557.04	1095.86	0.703809	0.00168002	0.0320526
03_23	Solyc02g033060.2.1	34.6153	13.1118	0.378787	0.000865566	0.0194275
03_23	Solyc02g037590.1.1	58.2018	29.2981	0.503388	0.00258944	0.0443274
03_23	Solyc02g062610.2.1	375.518	626.456	1.66825	1.71468e-05	0.000776599
03_23	Solyc02g062790.2.1	69.6098	137.74	1.97875	3.49587e-05	0.00140876
03_23	Solyc02g063030.2.1	766.414	1235.85	1.61251	0.000557247	0.0138794
03_23	Solyc02g063170.2.1	1936.54	3408.68	1.7602	2.5387e-07	2.01875e-05
03_23	Solyc02g063180.2.1	737.691	1335.37	1.81021	2.24135e-07	1.81698e-05
03_23	Solyc02g063200.1.1	34.296	10.8022	0.314969	0.000108021	0.00368935
03_23	Solyc02g063460.1.1	203.182	127.264	0.626355	0.00177454	0.033277
03_23	Solyc02g063520.2.1	402.717	781.126	1.93964	0.000425438	0.0112912
03_23	Solyc02g064800.2.1	1134.85	664.211	0.585285	4.14714e-06	0.000230404
03_23	Solyc02g065050.1.1	56.7538	18.0122	0.317373	6.81341e-06	0.000355766
03_23	Solyc02g065190.2.1	778.514	226.8	0.291324	0.000244827	0.00726598
03_23	Solyc02g065550.2.1	939.597	641.906	0.683172	0.0011397	0.0237922
03_23	Solyc02g065600.2.1	730.155	408.186	0.55904	1.29763e-06	8.50152e-05
03_23	Solyc02g065690.2.1	386.22	558.133	1.44512	0.00225791	0.0404135
03_23	Solyc02g067120.2.1	451.556	641.849	1.42142	0.00255606	0.0439743
03_23	Solyc02g067350.2.1	169.174	81.1331	0.479583	0.00115398	0.0240179
03_23	Solyc02g067430.2.1	393.847	873.567	2.21804	1.71738e-06	0.000108097
03_23	Solyc02g067520.2.1	367.03	227.661	0.620279	0.000255292	0.00752298
03_23	Solyc02g067600.1.1	197.625	107.257	0.542733	0.000680047	0.0161736
03_23	Solyc02g067610.1.1	395.843	190.779	0.481957	0.000447391	0.0117245
03_23	Solyc02g067860.2.1	764.448	1214.87	1.58921	0.000103428	0.00355884
03_23	Solyc02g068060.2.1	1357.21	925.259	0.681737	0.00068232	0.0162092
03_23	Solyc02g068080.2.1	5415.27	3650.36	0.674086	0.00029984	0.00847608
03_23	Solyc02g068300.2.1	2290.32	1450.46	0.633297	4.35397e-05	0.00170509
03_23	Solyc02g068660.1.1	290.718	151.143	0.519895	1.48536e-05	0.000683136
03_23	Solyc02g069060.2.1	15.7307	98.931	6.28905	0.000255004	0.00752298
03_23	Solyc02g069600.2.1	450.839	797.098	1.76804	0.00135548	0.0272147
03_23	Solyc02g070090.1.1	867.457	447.028	0.515332	2.42411e-06	0.000146254
03_23	Solyc02g070130.1.1	643.766	291.046	0.4521	0.00153687	0.0298129
03_23	Solyc02g070180.1.1	2018.35	872.541	0.432304	1.79609e-09	2.54556e-07
03_23	Solyc02g070200.1.1	1662.82	861.989	0.518391	0.000355509	0.00972003
03_23	Solyc02g070410.1.1	126.035	58.8182	0.466682	2.33786e-05	0.0010022
03_23	Solyc02g070430.2.1	23.2526	99.0942	4.26165	0.00259148	0.0443274
03_23	Solyc02g070580.1.1	825.687	256.576	0.310743	6.34708e-16	3.73046e-13
03_23	Solyc02g070940.1.1	168.787	903.488	5.35282	6.66165e-06	0.000349594
03_23	Solyc02g071090.2.1	230.649	115.35	0.500109	4.79775e-06	0.000262352
03_23	Solyc02g071220.2.1	463.47	291.18	0.628261	0.000190389	0.00590264
03_23	Solyc02g071250.2.1	2214.22	1526.55	0.689429	0.000760547	0.0175302
03_23	Solyc02g071470.2.1	1702.77	1200.3	0.704909	0.0029343	0.0487505
03_23	Solyc02g071740.2.1	4021.94	2758.13	0.68577	0.000607362	0.0148693
03_23	Solyc02g072150.2.1	2050.36	753.119	0.36731	9.19406e-10	1.38804e-07
03_23	Solyc02g072160.2.1	205.786	333.875	1.62244	0.000194097	0.00599972
03_23	Solyc02g072190.2.1	1530.25	904.577	0.591129	3.83483e-06	0.00021535
03_23	Solyc02g072210.1.1	48.3861	140.174	2.89699	7.93638e-07	5.49296e-05
03_23	Solyc02g072220.1.1	126.087	304.101	2.41183	1.25319e-06	8.23625e-05
03_23	Solyc02g072260.2.1	596.419	848.424	1.42253	0.00266517	0.0452369
03_23	Solyc02g072530.1.1	2828.07	5744.96	2.03141	9.42511e-11	1.87012e-08
03_23	Solyc02g076740.1.1	196.632	312.304	1.58826	0.000617348	0.0150607
03_23	Solyc02g076850.1.1	204.014	60.5989	0.297033	3.08412e-13	1.00398e-10
03_23	Solyc02g077140.2.1	82.7381	203.853	2.46384	6.50517e-08	6.07752e-06
03_23	Solyc02g077590.1.1	143.106	56.6212	0.395659	0.00264144	0.044924
03_23	Solyc02g077880.2.1	3099.04	1346.92	0.434624	6.39357e-05	0.00237017
03_23	Solyc02g077960.1.1	79.5986	41.7266	0.524212	0.00153677	0.0298129
03_23	Solyc02g077970.2.1	5.59589	27.7072	4.95135	5.58489e-06	0.000301439
03_23	Solyc02g078150.2.1	1149.92	292.091	0.254009	4.5689e-08	4.42737e-06
03_23	Solyc02g078160.2.1	712.507	256.602	0.36014	3.26877e-14	1.51337e-11
03_23	Solyc02g078170.1.1	279.229	158.045	0.566005	0.000162075	0.00514737
03_23	Solyc02g078240.2.1	58.3939	108.548	1.8589	0.000429313	0.0113651
03_23	Solyc02g078460.2.1	1608.97	1047.12	0.6508	0.0001393	0.00456317
03_23	Solyc02g078500.2.1	1640.63	585.665	0.356975	1.23559e-05	0.000586383
03_23	Solyc02g079430.2.1	69.5531	230.021	3.30713	4.14628e-11	8.9983e-09
03_23	Solyc02g079760.2.1	2104.95	3617.07	1.71837	2.80859e-05	0.00117972
03_23	Solyc02g079780.1.1	381.463	242.75	0.636365	0.000634369	0.0154038
03_23	Solyc02g079870.2.1	746.695	186.489	0.249752	2.26703e-21	2.62397e-18
03_23	Solyc02g080110.2.1	264.489	412.088	1.55805	0.000889174	0.0197285
03_23	Solyc02g080360.1.1	82.1649	145.569	1.77167	0.000480177	0.0123659
03_23	Solyc02g080450.1.1	1355.6	2843.87	2.09788	1.08675e-08	1.24403e-06
03_23	Solyc02g080510.1.1	772.385	1099.9	1.42403	0.00160607	0.0308965
03_23	Solyc02g080640.2.1	4759.23	7744.56	1.62727	6.74965e-06	0.000353322
03_23	Solyc02g080850.1.1	46.3069	11.4556	0.247384	9.37909e-07	6.34429e-05
03_23	Solyc02g080890.2.1	953.906	1637.08	1.71618	1.87435e-05	0.000833251
03_23	Solyc02g081170.2.1	143.83	311.22	2.16381	1.35699e-08	1.54489e-06
03_23	Solyc02g081390.2.1	3960.24	6963.43	1.75834	1.62207e-07	1.36267e-05
03_23	Solyc02g081550.2.1	164.906	307.864	1.86691	0.000750269	0.0174043
03_23	Solyc02g082120.2.1	730.702	401.19	0.549048	0.00239215	0.0418807
03_23	Solyc02g082270.2.1	2484.64	1561.67	0.628529	0.000876985	0.0195622
03_23	Solyc02g082910.2.1	1021.33	1988.02	1.9465	0.00014991	0.00485726
03_23	Solyc02g083310.2.1	1011.27	567.29	0.560968	6.05163e-07	4.29349e-05
03_23	Solyc02g083410.2.1	577.366	389.947	0.67539	0.00146484	0.0287912
03_23	Solyc02g083540.2.1	1501.97	2245.05	1.49473	0.000241883	0.00718887
03_23	Solyc02g083570.2.1	2421.42	4290.74	1.77199	1.19869e-07	1.0582e-05
03_23	Solyc02g083790.2.1	560.092	1043.11	1.8624	1.48058e-06	9.52051e-05
03_23	Solyc02g084420.2.1	208.954	564.727	2.70263	1.05524e-08	1.22138e-06
03_23	Solyc02g084430.2.1	211.375	589.182	2.78738	8.61761e-09	1.02594e-06
03_23	Solyc02g084860.1.1	2423.36	3871.11	1.59742	0.000169483	0.00534192
03_23	Solyc02g084900.2.1	781.61	464.595	0.594408	1.42497e-05	0.000659731
03_23	Solyc02g084950.2.1	518.948	1177.74	2.26948	1.26568e-07	1.08964e-05
03_23	Solyc02g084980.2.1	285.767	1215.7	4.25416	1.13772e-13	4.09955e-11
03_23	Solyc02g084990.2.1	2180.08	4233.61	1.94195	3.16336e-05	0.00128973
03_23	Solyc02g085000.2.1	513.698	722.876	1.4072	0.00299935	0.0495155
03_23	Solyc02g085010.1.1	466.728	773.454	1.65718	0.0010203	0.0219369
03_23	Solyc02g085210.1.1	310.686	198.012	0.637337	0.000878089	0.0195659
03_23	Solyc02g085300.2.1	353.742	509.196	1.43946	0.00292673	0.0486636
03_23	Solyc02g085360.2.1	85.6554	166.324	1.94178	1.04867e-05	0.000514071
03_23	Solyc02g086090.2.1	90.3775	153.275	1.69594	0.000409936	0.0109465
03_23	Solyc02g086460.2.1	123982	214383	1.72914	0.000296023	0.00840148
03_23	Solyc02g086910.2.1	209.992	126.639	0.603064	0.000457854	0.0118939
03_23	Solyc02g086960.2.1	223.903	528.467	2.36025	4.7367e-11	9.96812e-09
03_23	Solyc02g087430.2.1	852.399	597.334	0.700768	0.00240595	0.042087
03_23	Solyc02g087580.2.1	228.265	136.06	0.596062	0.000283413	0.00811076
03_23	Solyc02g088220.2.1	507.558	326.735	0.643739	0.00187484	0.0348443
03_23	Solyc02g088480.2.1	1135.57	691.541	0.608982	1.56349e-05	0.000714337
03_23	Solyc02g088740.1.1	144.344	81.4675	0.564398	0.000664766	0.0159192
03_23	Solyc02g088980.1.1	18.9321	7.00947	0.370242	0.00233622	0.0412482
03_23	Solyc02g088990.1.1	31.6024	10.7288	0.339493	0.00157442	0.030428
03_23	Solyc02g089120.2.1	300.62	472.151	1.57059	0.000275378	0.007967
03_23	Solyc02g089160.2.1	292.135	136.523	0.467331	1.22272e-07	1.07229e-05
03_23	Solyc02g089610.1.1	1192.3	2428.57	2.03688	5.62756e-09	7.02063e-07
03_23	Solyc02g089630.2.1	129.926	54.9542	0.422966	0.000287299	0.00821068
03_23	Solyc02g089700.2.1	1938.23	896.722	0.46265	1.56639e-11	3.70844e-09
03_23	Solyc02g089990.1.1	99.6867	37.3839	0.375014	4.54383e-07	3.33332e-05
03_23	Solyc02g090100.1.1	136.667	275.631	2.0168	3.34895e-07	2.54643e-05
03_23	Solyc02g090110.2.1	1225.41	713.127	0.581949	2.4289e-06	0.000146254
03_23	Solyc02g090600.1.1	348.048	1713.62	4.92351	2.69697e-18	2.16111e-15
03_23	Solyc02g090890.2.1	810.327	1320.95	1.63015	1.64273e-05	0.000747262
03_23	Solyc02g091250.1.1	103.066	49.5805	0.481053	6.85397e-05	0.00251844
03_23	Solyc02g091350.2.1	487.086	301.351	0.618682	0.000141916	0.00463428
03_23	Solyc02g091360.1.1	179.381	110.04	0.613443	0.00174114	0.032873
03_23	Solyc02g091370.2.1	1513.78	604.769	0.39951	6.71501e-14	2.6904e-11
03_23	Solyc02g091430.2.1	787.403	1203.54	1.5285	0.000181942	0.00567452
03_23	Solyc02g091540.2.1	1101.33	1664.88	1.51169	0.00273852	0.0462728
03_23	Solyc02g091710.2.1	1259.84	734.147	0.58273	3.43013e-06	0.00019579
03_23	Solyc02g091740.2.1	161.41	250.717	1.5533	0.00154441	0.0299035
03_23	Solyc02g091870.2.1	25.6486	55.4264	2.16099	0.0012246	0.0250622
03_23	Solyc02g091990.2.1	185.865	302.776	1.62901	0.000165617	0.00523593
03_23	Solyc02g092140.1.1	78.2698	152.11	1.9434	0.000103629	0.00355884
03_23	Solyc02g092410.2.1	393.554	202.414	0.514324	6.88874e-07	4.83232e-05
03_23	Solyc02g092420.2.1	864.978	560.518	0.648014	0.00138081	0.0275648
03_23	Solyc02g092460.2.1	6250.19	2730.35	0.436843	6.14924e-13	1.80441e-10
03_23	Solyc02g092490.2.1	120.047	202.044	1.68304	0.000350787	0.00961617
03_23	Solyc02g092700.2.1	741.093	1353.44	1.82628	0.00171726	0.0325545
03_23	Solyc02g093430.2.1	1454.31	962.23	0.661638	0.00114579	0.0238714
03_23	Solyc02g093960.2.1	910.808	624.333	0.685472	0.00255463	0.0439743
03_23	Solyc02g094030.2.1	875.192	1279.21	1.46164	0.000882452	0.0196421
03_23	Solyc02g094060.2.1	73.7376	22.0653	0.299241	8.05773e-05	0.00286965
03_23	Solyc02g094190.2.1	4103.62	2521.79	0.614528	8.78529e-06	0.000445335
03_23	Solyc02g094400.2.1	7963.3	4041.68	0.507539	0.000508032	0.0128763
03_23	Solyc02g094860.1.1	427.064	1160.08	2.71642	1.68544e-08	1.89808e-06
03_23	Solyc03g005200.2.1	663.382	382.488	0.576573	0.00112733	0.023694
03_23	Solyc03g005480.2.1	2112.43	3103.94	1.46937	0.000443666	0.0116856
03_23	Solyc03g005650.1.1	1533.56	1033.79	0.674112	0.001436	0.0284272
03_23	Solyc03g005670.2.1	1574.39	969.738	0.615944	0.00167909	0.0320526
03_23	Solyc03g005760.1.1	88.7617	443.761	4.99946	5.71513e-05	0.00214153
03_23	Solyc03g005820.2.1	1206.73	491.653	0.407425	4.08275e-09	5.31626e-07
03_23	Solyc03g006410.2.1	118.179	303.344	2.56682	2.79191e-10	5.01436e-08
03_23	Solyc03g006620.2.1	233.734	598.564	2.56087	1.91642e-12	5.18529e-10
03_23	Solyc03g006750.1.1	51.8611	18.7201	0.360966	4.27202e-05	0.00168887
03_23	Solyc03g006760.2.1	185.205	89.3639	0.482514	2.7367e-06	0.00016152
03_23	Solyc03g007240.2.1	1098.77	1617.94	1.4725	0.000507385	0.0128756
03_23	Solyc03g007290.2.1	1495.42	2871.04	1.91989	4.84674e-07	3.48196e-05
03_23	Solyc03g007370.2.1	1596.91	2741.16	1.71654	1.27061e-05	0.000598911
03_23	Solyc03g007380.1.1	114.749	39.9441	0.348101	1.17709e-05	0.00056376
03_23	Solyc03g007550.2.1	928.796	1497.24	1.61202	2.60939e-05	0.00110721
03_23	Solyc03g007560.2.1	534.506	809.528	1.51453	0.000454866	0.0118311
03_23	Solyc03g007700.1.1	90.6672	47.1836	0.520404	0.00126448	0.0257267
03_23	Solyc03g007760.2.1	8139.32	12847.6	1.57846	2.57383e-05	0.00109659
03_23	Solyc03g007870.2.1	1960	3134.11	1.59903	0.000890631	0.0197398
03_23	Solyc03g019830.2.1	293.779	166.37	0.566308	3.37222e-05	0.00136421
03_23	Solyc03g025170.1.1	1918.36	1227.74	0.639992	8.29472e-05	0.00293898
03_23	Solyc03g025180.2.1	230.334	140.852	0.611511	0.00185138	0.0345314
03_23	Solyc03g025290.2.1	630.041	335.779	0.532948	3.06047e-07	2.35283e-05
03_23	Solyc03g025800.2.1	1004.6	1552.51	1.5454	0.00011824	0.00398611
03_23	Solyc03g026020.2.1	851.353	398.105	0.467615	3.98762e-10	6.68046e-08
03_23	Solyc03g026140.2.1	204.96	105.198	0.513262	9.30092e-06	0.000465806
03_23	Solyc03g026370.1.1	649.46	1357.48	2.09016	4.9792e-07	3.56483e-05
03_23	Solyc03g031420.1.1	1041.54	645.254	0.619516	4.33895e-05	0.00170509
03_23	Solyc03g031530.2.1	2260.73	1099.42	0.486314	1.00046e-05	0.000495095
03_23	Solyc03g031860.2.1	1687.35	2540.38	1.50554	0.000307114	0.00863752
03_23	Solyc03g031890.2.1	472.35	116.023	0.245629	0.000351255	0.00961637
03_23	Solyc03g032010.2.1	806.451	341.658	0.423655	1.55815e-06	9.95779e-05
03_23	Solyc03g032060.1.1	81.5165	34.6746	0.425369	4.93647e-05	0.00189754
03_23	Solyc03g032090.1.1	737.185	339.875	0.461043	1.68575e-10	3.19281e-08
03_23	Solyc03g032210.2.1	1698.27	309.039	0.181973	1.87061e-08	2.08408e-06
03_23	Solyc03g032230.1.1	223.479	86.234	0.385871	4.92217e-05	0.00189554
03_23	Solyc03g033410.2.1	91.41	203.148	2.22238	1.09374e-07	9.73804e-06
03_23	Solyc03g033460.2.1	1962.6	1105.56	0.563314	3.07038e-06	0.000177689
03_23	Solyc03g033500.2.1	932.793	1329.13	1.42489	0.00226502	0.0404365
03_23	Solyc03g033970.1.1	299.594	141.134	0.471085	0.000532656	0.0133542
03_23	Solyc03g033980.2.1	1017.73	710.37	0.697991	0.00181905	0.0340504
03_23	Solyc03g034080.2.1	4065.56	5734.44	1.41049	0.00163899	0.0314427
03_23	Solyc03g034410.1.1	259.58	106.258	0.409345	3.81226e-08	3.83694e-06
03_23	Solyc03g043710.1.1	552.247	225.975	0.409192	1.15573e-07	1.02461e-05
03_23	Solyc03g043740.2.1	461.4	260.586	0.564773	1.15379e-05	0.000556436
03_23	Solyc03g043900.1.1	272.413	173.779	0.637925	0.000912287	0.0201136
03_23	Solyc03g044560.1.1	17.7709	62.3665	3.50947	8.30957e-07	5.66961e-05
03_23	Solyc03g071850.1.1	1222.28	2394.37	1.95894	0.000678057	0.0161655
03_23	Solyc03g078620.1.1	710.414	426.576	0.600461	0.000384373	0.0103785
03_23	Solyc03g080030.2.1	156.281	288.418	1.8455	0.000207924	0.00632393
03_23	Solyc03g080080.2.1	821.744	1318.21	1.60416	2.78809e-05	0.00117348
03_23	Solyc03g080100.2.1	1897.08	952.775	0.502234	2.29102e-05	0.000986179
03_23	Solyc03g081240.2.1	130.108	337.639	2.59507	4.94332e-13	1.47527e-10
03_23	Solyc03g081320.2.1	540.216	313.789	0.580858	1.26179e-05	0.00059746
03_23	Solyc03g082610.1.1	291.477	530.751	1.8209	1.83966e-06	0.000115444
03_23	Solyc03g082890.2.1	181.162	99.6636	0.550135	8.97511e-05	0.00316391
03_23	Solyc03g083150.2.1	90.8509	149.373	1.64416	0.00207786	0.0377421
03_23	Solyc03g083400.2.1	761.684	1482.74	1.94666	2.48936e-06	0.000149033
03_23	Solyc03g083470.2.1	352.684	111.601	0.316433	1.02012e-12	2.79646e-10
03_23	Solyc03g083480.2.1	202.74	60.8651	0.300213	4.63179e-07	3.38592e-05
03_23	Solyc03g083620.1.1	1401.95	2348.46	1.67514	2.36433e-06	0.00014361
03_23	Solyc03g093130.2.1	95.9446	31.1495	0.324662	0.00109206	0.0231454
03_23	Solyc03g093140.2.1	5104.47	18097.5	3.54543	8.36453e-21	8.29841e-18
03_23	Solyc03g093270.2.1	123.754	373.746	3.02008	3.07382e-05	0.00126631
03_23	Solyc03g093280.1.1	63.9814	240.58	3.76016	2.69331e-10	4.96571e-08
03_23	Solyc03g093290.2.1	17.5651	65.3487	3.72038	8.33924e-07	5.66961e-05
03_23	Solyc03g093350.2.1	639.355	439.029	0.686675	0.00174195	0.032873
03_23	Solyc03g093550.1.1	42.7249	158.003	3.69815	0.000603007	0.0147975
03_23	Solyc03g093560.1.1	213.075	889.452	4.17437	4.15744e-09	5.36791e-07
03_23	Solyc03g093800.1.1	393.727	835.793	2.12277	3.3514e-10	5.67668e-08
03_23	Solyc03g095510.2.1	440.141	651.165	1.47945	0.00159618	0.0307916
03_23	Solyc03g095780.1.1	1746.63	857.769	0.491099	2.23801e-07	1.81698e-05
03_23	Solyc03g096050.2.1	88.8057	156.581	1.76318	0.000183955	0.00572871
03_23	Solyc03g096290.2.1	2393.23	7818.76	3.26704	2.63764e-13	8.72263e-11
03_23	Solyc03g096380.2.1	41.8956	77.9962	1.86168	0.00244402	0.0425742
03_23	Solyc03g096760.1.1	40.6425	279.281	6.87164	4.66485e-18	3.47098e-15
03_23	Solyc03g096770.1.1	66.0905	172.854	2.61541	1.51159e-07	1.28018e-05
03_23	Solyc03g096780.1.1	107.744	386.284	3.5852	6.5758e-13	1.90278e-10
03_23	Solyc03g097210.2.1	573.679	287.307	0.500815	3.11498e-08	3.27765e-06
03_23	Solyc03g097230.1.1	3321.13	5606.52	1.68814	7.49431e-05	0.00270132
03_23	Solyc03g097570.2.1	24.9409	135.641	5.4385	3.12226e-12	8.23407e-10
03_23	Solyc03g097710.2.1	2189.55	1501.09	0.685571	0.000640201	0.0155093
03_23	Solyc03g098010.2.1	31.106	238.081	7.65387	7.67582e-06	0.000395372
03_23	Solyc03g098480.1.1	150.271	58.8875	0.391875	2.61569e-07	2.07207e-05
03_23	Solyc03g098490.1.1	506.164	246.45	0.486898	6.14634e-08	5.77791e-06
03_23	Solyc03g098630.2.1	1069.17	740.989	0.693049	0.00142698	0.028287
03_23	Solyc03g098660.2.1	205.158	96.9844	0.47273	0.000623269	0.0151873
03_23	Solyc03g111400.1.1	370.246	628.156	1.69659	1.22645e-05	0.000583376
03_23	Solyc03g111550.2.1	63.3474	118.246	1.86663	0.000152505	0.00492604
03_23	Solyc03g111710.2.1	2289.61	276.84	0.120911	4.87045e-21	5.34058e-18
03_23	Solyc03g112130.1.1	264.068	120.051	0.45462	2.96806e-07	2.29025e-05
03_23	Solyc03g112160.2.1	1567.45	2276.28	1.45222	0.00066259	0.0158854
03_23	Solyc03g112460.2.1	336.225	510.045	1.51698	0.000713208	0.0167709
03_23	Solyc03g112680.1.1	1242.28	793.343	0.638619	0.000100059	0.00346861
03_23	Solyc03g112700.1.1	191.916	640.403	3.33689	8.16009e-14	3.09104e-11
03_23	Solyc03g113010.1.1	1527.62	2567.57	1.68076	2.46272e-06	0.000147863
03_23	Solyc03g113270.2.1	11954.5	17948.6	1.50141	0.000376691	0.0102054
03_23	Solyc03g113340.2.1	615.043	317.555	0.516314	0.000454687	0.0118311
03_23	Solyc03g113620.2.1	7406.29	4125.96	0.557089	1.73324e-07	1.43866e-05
03_23	Solyc03g113710.2.1	498.035	305.124	0.612656	0.000314036	0.00878436
03_23	Solyc03g113870.1.1	704.517	411.891	0.584644	8.26758e-06	0.000421141
03_23	Solyc03g113890.1.1	66.7311	14.2969	0.214247	5.66489e-08	5.38914e-06
03_23	Solyc03g114100.1.1	2247.2	682.361	0.30365	1.86261e-24	2.77183e-21
03_23	Solyc03g114130.1.1	47.879	20.1961	0.421814	0.000468282	0.0121195
03_23	Solyc03g114210.2.1	499.555	314.923	0.630407	0.000205866	0.0062705
03_23	Solyc03g114420.1.1	34.4771	9.57016	0.27758	1.66126e-05	0.000754045
03_23	Solyc03g114430.1.1	44.8759	12.6379	0.281619	2.76741e-05	0.00116713
03_23	Solyc03g114450.2.1	240.118	477.022	1.98662	2.14086e-05	0.000931163
03_23	Solyc03g114660.1.1	263.865	117.99	0.44716	2.10625e-08	2.3172e-06
03_23	Solyc03g114710.2.1	269.942	422.92	1.56671	0.000305785	0.00862073
03_23	Solyc03g115040.2.1	173.749	104.238	0.599931	0.000649334	0.0156395
03_23	Solyc03g115690.1.1	1641.28	794.505	0.484077	3.05048e-10	5.34064e-08
03_23	Solyc03g115700.2.1	5986.98	3673.73	0.613619	6.4919e-06	0.000344153
03_23	Solyc03g115730.2.1	198.325	103.037	0.519535	1.59061e-05	0.000725139
03_23	Solyc03g115770.2.1	1165.76	778.206	0.667552	0.000410875	0.0109465
03_23	Solyc03g115870.2.1	1917.1	401.009	0.209175	8.52563e-11	1.72449e-08
03_23	Solyc03g115950.2.1	721.953	1081.53	1.49807	0.0009169	0.0201845
03_23	Solyc03g116320.2.1	233.297	109.714	0.470274	1.47111e-06	9.49138e-05
03_23	Solyc03g116460.2.1	428.855	234.955	0.547867	0.00013224	0.00435932
03_23	Solyc03g116470.1.1	130.877	52.7382	0.402961	4.81008e-07	3.46759e-05
03_23	Solyc03g116710.2.1	162.016	318.791	1.96765	9.07533e-06	0.00045781
03_23	Solyc03g116860.2.1	222.925	110.493	0.495649	4.69742e-05	0.00182243
03_23	Solyc03g117070.1.1	518.689	298.927	0.576311	0.00113715	0.0237627
03_23	Solyc03g117340.1.1	282.689	160.199	0.566699	4.98887e-05	0.00191063
03_23	Solyc03g119180.1.1	302.538	119.529	0.395087	8.20513e-06	0.000418985
03_23	Solyc03g119210.1.1	3286.17	4834.07	1.47103	0.000356224	0.00972682
03_23	Solyc03g119520.2.1	1493.02	1006.55	0.674167	0.000477559	0.0123137
03_23	Solyc03g119530.2.1	610.788	306.649	0.502055	2.96908e-08	3.15601e-06
03_23	Solyc03g119700.2.1	389.833	578.823	1.4848	0.00097253	0.0211059
03_23	Solyc03g119760.2.1	743.556	483.496	0.650249	0.000387207	0.010436
03_23	Solyc03g119810.1.1	3090.98	5131.8	1.66025	0.000103687	0.00355884
03_23	Solyc03g120120.2.1	864.514	1233.21	1.42648	0.00131256	0.0265493
03_23	Solyc03g120160.1.1	86.95	40.5497	0.466357	0.000261581	0.00766495
03_23	Solyc03g120290.2.1	1499.83	2741.59	1.82793	2.77529e-07	2.1737e-05
03_23	Solyc03g120510.1.1	156.249	76.4799	0.489475	1.47078e-05	0.000677926
03_23	Solyc03g120600.2.1	301.619	168.013	0.557037	3.18978e-05	0.00129544
03_23	Solyc03g120690.2.1	134.268	45.1219	0.336058	9.5204e-07	6.41903e-05
03_23	Solyc03g120890.2.1	942.964	596.154	0.632213	0.00254851	0.043917
03_23	Solyc03g120930.1.1	54.8362	94.592	1.72499	0.00138374	0.0275648
03_23	Solyc03g121540.2.1	17883.8	6159.76	0.344432	0.000258148	0.0075857
03_23	Solyc03g121810.2.1	65.7185	14.5954	0.222089	7.14815e-09	8.60835e-07
03_23	Solyc03g121920.2.1	1029.59	322.248	0.312988	6.4011e-15	3.33401e-12
03_23	Solyc03g122300.1.1	2313.06	3417.52	1.47749	0.00103156	0.0220879
03_23	Solyc03g123370.2.1	3888.92	2194.12	0.564197	1.71285e-07	1.42742e-05
03_23	Solyc03g123560.2.1	372.996	211.91	0.568131	2.66856e-05	0.00113002
03_23	Solyc04g005100.2.1	1123.68	1862.96	1.65791	2.35862e-05	0.00100903
03_23	Solyc04g005800.2.1	402.017	631.668	1.57125	0.000150499	0.0048688
03_23	Solyc04g006940.2.1	1771.22	989.936	0.558902	1.05428e-06	7.06264e-05
03_23	Solyc04g007090.1.1	130.632	79.1399	0.605825	0.00233225	0.0412345
03_23	Solyc04g007130.1.1	228.671	132.264	0.578406	0.000112026	0.00380744
03_23	Solyc04g007250.1.1	203.139	72.3913	0.356363	7.51574e-05	0.00270371
03_23	Solyc04g007450.2.1	725.638	476.251	0.656321	0.000365853	0.00995063
03_23	Solyc04g007490.2.1	2117.58	1411.07	0.666361	0.00227085	0.0404433
03_23	Solyc04g007500.1.1	414.034	1272.34	3.07304	2.10189e-19	1.82873e-16
03_23	Solyc04g007660.1.1	718.167	458.629	0.638611	0.000168192	0.00530927
03_23	Solyc04g008100.1.1	73.756	259.623	3.52003	0.000272093	0.00788425
03_23	Solyc04g008940.2.1	379.606	132.096	0.347981	2.71588e-07	2.1352e-05
03_23	Solyc04g008950.2.1	483.359	157.611	0.326075	1.14128e-13	4.09955e-11
03_23	Solyc04g008960.2.1	522.274	240.513	0.460511	1.51586e-09	2.19315e-07
03_23	Solyc04g008970.2.1	268.711	145.134	0.540112	1.91521e-05	0.000847166
03_23	Solyc04g009050.2.1	819.742	2686.14	3.2768	7.68553e-26	1.2317e-22
03_23	Solyc04g009180.1.1	806.132	353.265	0.438222	2.23119e-11	5.10819e-09
03_23	Solyc04g009440.2.1	242.515	703.415	2.9005	1.60858e-06	0.000102487
03_23	Solyc04g009660.2.1	730.337	486.3	0.665856	0.00087186	0.0195315
03_23	Solyc04g009690.1.1	795.686	320.372	0.402636	4.44921e-08	4.35187e-06
03_23	Solyc04g009790.2.1	3159.8	5526.5	1.749	0.00164357	0.0315016
03_23	Solyc04g009850.2.1	544.803	803.711	1.47523	0.000937587	0.0205186
03_23	Solyc04g009900.2.1	1207.03	2922.22	2.421	1.43984e-10	2.76521e-08
03_23	Solyc04g011480.2.1	1593.6	1019.9	0.639993	0.000669611	0.0160169
03_23	Solyc04g011490.2.1	897.301	349.37	0.389356	4.06137e-07	3.02195e-05
03_23	Solyc04g011650.2.1	706.963	497.813	0.704158	0.00252279	0.0435819
03_23	Solyc04g011760.2.1	326.593	166.278	0.50913	0.000326619	0.00908515
03_23	Solyc04g011990.1.1	136.927	79.3051	0.57918	0.00243695	0.0425221
03_23	Solyc04g012090.1.1	95.1563	40.175	0.4222	0.00112875	0.023694
03_23	Solyc04g012190.1.1	89.1495	242.486	2.72	7.12219e-05	0.00259412
03_23	Solyc04g014220.1.1	670.16	1741.02	2.59792	4.90175e-12	1.26078e-09
03_23	Solyc04g014540.1.1	783.804	1090.35	1.3911	0.00301334	0.0496677
03_23	Solyc04g014990.1.1	94.9927	44.8727	0.47238	0.000141649	0.00463283
03_23	Solyc04g015010.2.1	622.001	346.921	0.557749	0.000583794	0.0144189
03_23	Solyc04g015020.2.1	2193.57	1257.67	0.573344	7.13758e-07	4.99008e-05
03_23	Solyc04g015460.2.1	912.331	639.668	0.701135	0.0025808	0.0442419
03_23	Solyc04g015520.2.1	683.815	1133.94	1.65825	2.88683e-05	0.00120448
03_23	Solyc04g016010.2.1	238.376	139.793	0.586439	0.00135016	0.0271519
03_23	Solyc04g016060.1.1	3358.35	5682.97	1.69219	0.000122772	0.0041189
03_23	Solyc04g016200.1.1	37.0731	231.231	6.23717	1.23925e-17	8.32856e-15
03_23	Solyc04g016210.2.1	101.926	285.988	2.80584	1.34002e-10	2.63376e-08
03_23	Solyc04g016430.2.1	94.9118	151.232	1.59339	0.00174068	0.032873
03_23	Solyc04g017690.2.1	4740.6	2488.58	0.524951	4.3691e-09	5.5844e-07
03_23	Solyc04g018110.1.1	567.107	1330.05	2.34533	1.96047e-11	4.53827e-09
03_23	Solyc04g024430.2.1	631.554	280.455	0.444071	4.08424e-10	6.75326e-08
03_23	Solyc04g025040.1.1	2659.35	4094.29	1.53958	0.000518067	0.0130513
03_23	Solyc04g025750.2.1	1809.23	3358.8	1.85648	0.000102012	0.00351874
03_23	Solyc04g025940.2.1	1797.27	1104.1	0.614319	1.35072e-05	0.000630962
03_23	Solyc04g040190.1.1	926.348	1503.24	1.62276	1.37372e-05	0.000640272
03_23	Solyc04g049670.2.1	126.078	723.238	5.73643	3.73547e-41	2.59416e-37
03_23	Solyc04g049680.2.1	31.9373	110.625	3.46381	5.58053e-12	1.41786e-09
03_23	Solyc04g051800.2.1	2410.34	3704.24	1.53681	7.15752e-05	0.00260244
03_23	Solyc04g054260.2.1	747.979	375.944	0.502613	4.05912e-06	0.000226117
03_23	Solyc04g054340.1.1	1274.95	263.761	0.206879	1.58334e-15	8.68085e-13
03_23	Solyc04g054480.2.1	13714.8	9939.09	0.724699	0.00303165	0.0499299
03_23	Solyc04g054740.2.1	73.1191	238.407	3.26053	6.49449e-09	8.00628e-07
03_23	Solyc04g054930.2.1	1608.39	2370.31	1.47372	0.000451699	0.0118
03_23	Solyc04g055080.2.1	163.776	98.3281	0.600381	0.000993557	0.0214728
03_23	Solyc04g055100.1.1	320.112	201.566	0.629674	0.000519632	0.0130591
03_23	Solyc04g055140.1.1	63.7974	29.9488	0.469435	0.000772665	0.0177875
03_23	Solyc04g057930.2.1	1510.91	2178.58	1.4419	0.00243038	0.0424431
03_23	Solyc04g057980.2.1	157.62	292.167	1.85362	5.30667e-05	0.00201017
03_23	Solyc04g064630.2.1	814.306	1245.48	1.5295	0.000799117	0.0181557
03_23	Solyc04g071440.2.1	4923.2	3379.01	0.686345	0.000658933	0.0158159
03_23	Solyc04g071870.1.1	370.866	253.136	0.682554	0.00296111	0.0490786
03_23	Solyc04g072070.2.1	22.74	71.1636	3.12945	0.000940112	0.0205523
03_23	Solyc04g072310.2.1	111.096	51.1465	0.460383	0.000719245	0.0168747
03_23	Solyc04g072780.2.1	1370.99	2094	1.52737	0.000113096	0.00383128
03_23	Solyc04g072800.2.1	553.983	821.807	1.48345	0.000757833	0.0175235
03_23	Solyc04g072890.2.1	808.42	1370.92	1.6958	0.00011904	0.00400659
03_23	Solyc04g074270.2.1	2840.29	4220.37	1.48589	0.000344071	0.00948199
03_23	Solyc04g074450.1.1	287.287	117.442	0.408797	7.1978e-05	0.00260798
03_23	Solyc04g074820.1.1	72.2461	34.181	0.473118	0.000585252	0.0144298
03_23	Solyc04g074830.1.1	785.617	341.197	0.434304	1.55224e-11	3.70844e-09
03_23	Solyc04g076010.2.1	762.425	1758.85	2.30692	1.40939e-09	2.05337e-07
03_23	Solyc04g076950.2.1	34.7996	67.7336	1.94639	0.00187101	0.0348352
03_23	Solyc04g076980.2.1	697.222	423.774	0.607803	0.00160194	0.0308741
03_23	Solyc04g077050.2.1	1452.51	2980.47	2.05194	4.58688e-11	9.75133e-09
03_23	Solyc04g077250.2.1	15.5665	48.5338	3.11783	0.00194456	0.0358204
03_23	Solyc04g077860.2.1	783.142	336.769	0.430023	0.000281304	0.00809486
03_23	Solyc04g077980.1.1	538.038	1526.52	2.83719	1.26234e-07	1.08964e-05
03_23	Solyc04g077990.2.1	270.103	178.698	0.66159	0.00269056	0.0455362
03_23	Solyc04g078110.1.1	4271.98	2578.21	0.603516	2.25896e-05	0.000976414
03_23	Solyc04g078340.2.1	132.833	65.613	0.493952	0.0021577	0.0388535
03_23	Solyc04g078930.2.1	76.5408	147.102	1.92188	0.00195354	0.0358908
03_23	Solyc04g078950.1.1	457.428	842.276	1.84133	2.16065e-07	1.77224e-05
03_23	Solyc04g078960.1.1	80.6251	140.901	1.74761	0.000449309	0.0117599
03_23	Solyc04g079050.1.1	73.4266	210.089	2.86122	0.00117689	0.0243005
03_23	Solyc04g079240.2.1	3593.47	1747.01	0.486163	0.000338243	0.00935851
03_23	Solyc04g079480.2.1	196.889	430.565	2.18684	0.000417319	0.0110898
03_23	Solyc04g079910.2.1	341.383	118.495	0.347103	8.31052e-07	5.66961e-05
03_23	Solyc04g080210.1.1	7.53826	22.7903	3.02328	0.0017646	0.0331523
03_23	Solyc04g080700.2.1	1955.39	1202.42	0.614925	1.31614e-05	0.00061758
03_23	Solyc04g080740.1.1	1016.91	2169.14	2.13306	2.59797e-11	5.88327e-09
03_23	Solyc04g080820.2.1	170.874	75.2518	0.440393	0.00173826	0.032873
03_23	Solyc04g081460.2.1	160.493	317.154	1.97612	3.45306e-07	2.61604e-05
03_23	Solyc04g081590.2.1	3216.26	4934.31	1.53418	0.000758712	0.0175244
03_23	Solyc04g081800.1.1	5.08308	50.169	9.86981	2.13943e-12	5.71446e-10
03_23	Solyc04g081810.2.1	3603.96	6772.55	1.8792	6.29642e-05	0.00234249
03_23	Solyc04g082050.2.1	1466.41	858.948	0.585748	3.57549e-06	0.000203529
03_23	Solyc04g082060.2.1	1925.33	1016.43	0.527927	3.47747e-08	3.53412e-06
03_23	Solyc04g082290.2.1	2238.88	743.15	0.33193	7.94542e-12	1.97065e-09
03_23	Solyc04g082420.2.1	2166.48	1277.06	0.589464	0.000779479	0.0178458
03_23	Solyc04g082860.1.1	101.04	43.1895	0.427451	1.20152e-05	0.000572826
03_23	Solyc04g082940.2.1	137.265	230.944	1.68247	0.00151096	0.0294751
03_23	Solyc05g005070.2.1	2260.24	1531.65	0.67765	0.000432462	0.0114339
03_23	Solyc05g005100.2.1	1038.48	1625.46	1.56524	7.36986e-05	0.00266107
03_23	Solyc05g005260.1.1	615.677	985.015	1.59989	0.00107146	0.022825
03_23	Solyc05g005280.2.1	133.231	386.208	2.89879	1.50732e-11	3.65157e-09
03_23	Solyc05g005520.1.1	1897.75	1364.76	0.719147	0.00291467	0.0485406
03_23	Solyc05g005670.1.1	585.202	952.47	1.62759	4.23093e-05	0.0016758
03_23	Solyc05g005750.2.1	10621.7	3683.04	0.346748	2.4713e-14	1.19737e-11
03_23	Solyc05g005870.2.1	955.638	1884.87	1.97237	0.000440284	0.011626
03_23	Solyc05g005920.2.1	448.207	887.965	1.98115	7.05881e-09	8.55019e-07
03_23	Solyc05g005930.1.1	389.082	743.398	1.91064	5.51066e-08	5.26648e-06
03_23	Solyc05g006210.2.1	285.197	88.7773	0.311284	2.77529e-14	1.3141e-11
03_23	Solyc05g006390.1.1	333.245	584.787	1.75483	0.000116932	0.00395481
03_23	Solyc05g006420.2.1	1031.02	626.489	0.607642	5.63074e-05	0.00211371
03_23	Solyc05g006490.2.1	2669.06	1548.93	0.580328	8.10338e-07	5.57181e-05
03_23	Solyc05g006510.1.1	662.296	373.723	0.564284	1.33885e-05	0.000626821
03_23	Solyc05g006830.2.1	343.41	623.178	1.81467	0.00249079	0.0431724
03_23	Solyc05g006850.2.1	1192.75	1983.01	1.66256	1.29359e-05	0.000608369
03_23	Solyc05g006920.2.1	237.489	154.55	0.650766	0.00299712	0.0495155
03_23	Solyc05g007230.2.1	745.732	348.93	0.467902	5.85215e-10	9.23665e-08
03_23	Solyc05g007270.2.1	271.93	434.861	1.59916	0.000153764	0.00495134
03_23	Solyc05g007610.2.1	2799.32	1532.37	0.547408	0.000396175	0.0106091
03_23	Solyc05g008020.2.1	661.509	352.634	0.533076	1.07681e-05	0.000525393
03_23	Solyc05g008130.2.1	349.203	186.209	0.533241	2.5479e-06	0.0001521
03_23	Solyc05g008290.2.1	1489.53	2599.69	1.7453	5.42013e-07	3.86722e-05
03_23	Solyc05g008880.1.1	121.25	62.2264	0.513209	0.000172517	0.00541931
03_23	Solyc05g008990.2.1	851.186	513.383	0.603138	0.00124383	0.0253561
03_23	Solyc05g009010.1.1	178.1	326.027	1.83058	0.00215151	0.0387798
03_23	Solyc05g009070.2.1	817.129	1201.49	1.47038	0.000471552	0.012189
03_23	Solyc05g009360.2.1	1022.92	1565.78	1.5307	0.000160915	0.005134
03_23	Solyc05g009450.1.1	480.078	924.495	1.92572	1.94563e-08	2.15613e-06
03_23	Solyc05g009460.2.1	107.544	187.91	1.74728	0.000154441	0.00496548
03_23	Solyc05g009740.1.1	1366.36	903.842	0.661496	0.000296395	0.00840148
03_23	Solyc05g009820.2.1	763.073	487.091	0.638328	0.000204308	0.00623215
03_23	Solyc05g010010.1.1	783.095	1175.06	1.50054	0.00128113	0.0260148
03_23	Solyc05g010180.2.1	83.0175	204.423	2.46241	0.000263506	0.00769971
03_23	Solyc05g012010.2.1	341.331	165.771	0.485659	1.50516e-07	1.27994e-05
03_23	Solyc05g012230.2.1	197.582	333.144	1.68611	8.05586e-05	0.00286965
03_23	Solyc05g012730.1.1	651.534	280.446	0.430439	3.34646e-06	0.00019159
03_23	Solyc05g012820.1.1	39.7361	118.208	2.97484	1.82794e-07	1.51124e-05
03_23	Solyc05g013480.2.1	155.861	236.999	1.52057	0.00251047	0.0434411
03_23	Solyc05g013500.2.1	767.609	1268.68	1.65277	1.49905e-05	0.000686399
03_23	Solyc05g013880.1.1	2520.17	1788.89	0.709828	0.00251504	0.0434841
03_23	Solyc05g014120.1.1	329.59	152.652	0.463159	2.99191e-08	3.16414e-06
03_23	Solyc05g014230.2.1	631.412	379.228	0.600602	2.98517e-05	0.00123644
03_23	Solyc05g014290.2.1	96.7519	54.3641	0.561891	0.00271795	0.0459625
03_23	Solyc05g014640.2.1	2226.71	1599.27	0.718223	0.00239012	0.0418807
03_23	Solyc05g015060.2.1	170.966	282.37	1.65161	0.000214444	0.00649378
03_23	Solyc05g015240.1.1	41.0479	18.0131	0.43883	0.000893697	0.0197867
03_23	Solyc05g015470.1.1	133.46	229.458	1.7193	0.000100356	0.00347312
03_23	Solyc05g015610.2.1	5522.23	3627.05	0.656809	0.0011336	0.0237361
03_23	Solyc05g015640.2.1	480.633	737.876	1.53522	0.000454349	0.0118311
03_23	Solyc05g015710.2.1	1600.23	1126.03	0.703665	0.00149201	0.0291326
03_23	Solyc05g015800.2.1	30.1466	109.831	3.64323	2.68924e-06	0.000159573
03_23	Solyc05g015840.2.1	419.763	602.897	1.43628	0.00246569	0.0428799
03_23	Solyc05g016120.1.1	315.972	124.525	0.394102	0.00101727	0.0218945
03_23	Solyc05g018930.1.1	148.522	69.9592	0.471037	6.50868e-06	0.000344167
03_23	Solyc05g021390.2.1	860.349	2181.82	2.53598	6.3469e-06	0.000337325
03_23	Solyc05g025820.2.1	1298.34	2074.88	1.59809	1.95975e-05	0.000863203
03_23	Solyc05g025900.2.1	1938.68	688.196	0.354981	2.10663e-19	1.82873e-16
03_23	Solyc05g043420.1.1	71.3106	29.2497	0.410174	0.000155365	0.00497979
03_23	Solyc05g046000.2.1	3263.3	2035.13	0.623641	0.00146308	0.0287912
03_23	Solyc05g046030.2.1	422.983	201.706	0.476866	0.00134287	0.0270574
03_23	Solyc05g047590.2.1	228.846	131.84	0.576108	0.00134777	0.02713
03_23	Solyc05g049970.2.1	330.407	696.661	2.10849	4.49024e-10	7.36611e-08
03_23	Solyc05g049980.2.1	5785.25	8532.87	1.47494	0.000311643	0.00873859
03_23	Solyc05g050410.2.1	208.875	107.125	0.512866	0.000124942	0.00417824
03_23	Solyc05g050430.1.1	301.437	99.8117	0.33112	2.78763e-10	5.01436e-08
03_23	Solyc05g051230.2.1	2613.6	1169.62	0.447514	6.72708e-13	1.91989e-10
03_23	Solyc05g051270.2.1	98.6525	55.4471	0.562045	0.00202031	0.0368251
03_23	Solyc05g051460.2.1	1412.34	2182.19	1.54509	9.38446e-05	0.00328047
03_23	Solyc05g051740.2.1	156.257	80.6441	0.516101	0.000163612	0.00518828
03_23	Solyc05g051810.1.1	415.715	907.434	2.18283	0.000514651	0.0129809
03_23	Solyc05g051940.2.1	100.194	183.027	1.82672	0.000964769	0.0209593
03_23	Solyc05g052050.1.1	222.79	117.485	0.527333	0.000951403	0.0207291
03_23	Solyc05g052420.1.1	305.893	169.107	0.552831	3.71774e-05	0.00148667
03_23	Solyc05g052550.1.1	516.714	1192.73	2.3083	3.3178e-06	0.000190948
03_23	Solyc05g052560.1.1	409.229	844.818	2.06441	2.98483e-06	0.00017322
03_23	Solyc05g052570.2.1	1923.87	3563.19	1.85209	2.32898e-07	1.8807e-05
03_23	Solyc05g052630.2.1	4728.42	7450.6	1.57571	1.87349e-05	0.000833251
03_23	Solyc05g052650.2.1	15.5464	104.673	6.73294	3.47115e-08	3.53412e-06
03_23	Solyc05g052660.1.1	11.4368	98.7172	8.63154	8.35242e-10	1.29613e-07
03_23	Solyc05g052750.2.1	309.852	125.82	0.406063	2.01406e-10	3.74651e-08
03_23	Solyc05g052870.2.1	907.808	453.638	0.499707	4.56356e-09	5.76226e-07
03_23	Solyc05g052950.2.1	600.994	3744.18	6.22998	5.83394e-34	2.02574e-30
03_23	Solyc05g052980.2.1	687.143	1731.36	2.51965	1.82271e-13	6.22531e-11
03_23	Solyc05g053010.1.1	594.927	338.575	0.569103	4.60507e-06	0.000253145
03_23	Solyc05g053070.2.1	15317.7	23494.9	1.53384	0.000557602	0.0138794
03_23	Solyc05g053080.2.1	12669.2	19947.3	1.57447	0.000298202	0.00844122
03_23	Solyc05g053760.2.1	726.463	1513.73	2.0837	3.90614e-08	3.8938e-06
03_23	Solyc05g053860.2.1	79.3426	22.0805	0.278292	1.05704e-07	9.45163e-06
03_23	Solyc05g053890.1.1	465.618	798.438	1.71479	1.00777e-05	0.000496356
03_23	Solyc05g053970.2.1	147.035	294.521	2.00307	0.000875456	0.019549
03_23	Solyc05g054620.2.1	6430.3	3580.95	0.556887	6.15674e-08	5.77791e-06
03_23	Solyc05g054860.1.1	387.827	136.68	0.352426	4.2294e-14	1.83574e-11
03_23	Solyc05g055430.2.1	103.175	172.905	1.67584	0.000513552	0.0129689
03_23	Solyc05g056300.2.1	876.912	1250.73	1.42629	0.00159084	0.0307169
03_23	Solyc05g056500.1.1	224.71	128.393	0.571374	0.000128173	0.00425893
03_23	Solyc06g007580.1.1	61.9881	13.818	0.222914	2.11322e-08	2.3172e-06
03_23	Solyc06g007620.2.1	663.659	409.653	0.617265	5.23155e-05	0.00199258
03_23	Solyc06g007980.2.1	3043.83	2177.02	0.715225	0.00297809	0.0492816
03_23	Solyc06g008270.2.1	401.835	202.384	0.503649	3.08372e-06	0.000177967
03_23	Solyc06g008770.1.1	223.659	147.65	0.660156	0.00303743	0.0499856
03_23	Solyc06g009240.2.1	58.5542	26.8362	0.458314	0.000570833	0.014158
03_23	Solyc06g009940.1.1	38.6141	15.0021	0.388515	0.000673287	0.0160863
03_23	Solyc06g024270.1.1	142.679	28.9297	0.202762	3.30188e-10	5.63863e-08
03_23	Solyc06g024340.1.1	442.844	72.8188	0.164434	6.67695e-14	2.6904e-11
03_23	Solyc06g031710.2.1	553.186	918.26	1.65995	0.002852	0.0477642
03_23	Solyc06g035420.1.1	938.742	480.004	0.511326	2.30561e-05	0.000990413
03_23	Solyc06g035520.2.1	52.0811	257.001	4.93463	3.9422e-13	1.24442e-10
03_23	Solyc06g035810.1.1	30.582	102.019	3.3359	1.09851e-09	1.61172e-07
03_23	Solyc06g036260.2.1	840.658	1506.62	1.79219	7.71347e-06	0.000395372
03_23	Solyc06g036470.1.1	37.2001	100.051	2.68953	0.000642226	0.0155402
03_23	Solyc06g048590.2.1	962.262	669.171	0.695415	0.00137292	0.0274768
03_23	Solyc06g048820.1.1	1300.49	2370.6	1.82285	2.80022e-07	2.18501e-05
03_23	Solyc06g050230.2.1	601.573	314.699	0.523127	9.92287e-08	8.95263e-06
03_23	Solyc06g050500.2.1	1168.31	569.943	0.487835	1.08981e-09	1.61029e-07
03_23	Solyc06g050630.2.1	503.074	303.725	0.603738	0.00220784	0.0396536
03_23	Solyc06g050760.1.1	527.327	1714.07	3.25049	6.59495e-18	4.71122e-15
03_23	Solyc06g050830.1.1	59.3895	24.1753	0.407063	0.000175553	0.00548347
03_23	Solyc06g050900.2.1	84.38	176.506	2.0918	0.00068691	0.0162811
03_23	Solyc06g051090.1.1	185.231	87.5429	0.472616	1.22899e-06	8.1028e-05
03_23	Solyc06g051360.2.1	487.262	703.826	1.44445	0.001914	0.0354142
03_23	Solyc06g053150.1.1	194.656	96.6373	0.496451	4.38983e-06	0.000243239
03_23	Solyc06g053480.2.1	2975.8	4271.26	1.43533	0.000798775	0.0181557
03_23	Solyc06g053640.1.1	163.546	100.36	0.61365	0.00166959	0.0319121
03_23	Solyc06g053840.2.1	1887.11	2782.91	1.47469	0.000399289	0.0106788
03_23	Solyc06g053930.2.1	370.849	616.787	1.66317	0.00189419	0.03511
03_23	Solyc06g054540.2.1	909.698	465.718	0.511948	0.0026299	0.0447642
03_23	Solyc06g054640.1.1	229.63	115.229	0.501805	2.31912e-06	0.000141691
03_23	Solyc06g060010.2.1	262.96	144.408	0.549164	0.000875191	0.019549
03_23	Solyc06g060070.2.1	2504.35	4682.56	1.86977	0.000133754	0.00440227
03_23	Solyc06g060170.2.1	1821.34	2650.13	1.45504	0.000750743	0.0174043
03_23	Solyc06g062540.2.1	6.21492	78.3554	12.6076	5.75429e-14	2.44663e-11
03_23	Solyc06g063280.1.1	21.6205	125.784	5.81782	1.71426e-17	1.11609e-14
03_23	Solyc06g064720.1.1	344.666	223.793	0.649304	0.000912322	0.0201136
03_23	Solyc06g064750.1.1	337.286	181.729	0.538799	5.90816e-06	0.000317244
03_23	Solyc06g064760.1.1	150.883	76.5126	0.507099	0.000814702	0.0184094
03_23	Solyc06g064940.2.1	8878.14	6233.74	0.702145	0.00202677	0.0369106
03_23	Solyc06g065100.2.1	942.164	492.824	0.523076	4.5279e-08	4.40814e-06
03_23	Solyc06g065190.1.1	237.253	147.383	0.621208	0.00113608	0.0237627
03_23	Solyc06g065210.2.1	4531.67	3156.89	0.696628	0.000726433	0.0169669
03_23	Solyc06g066010.2.1	192.944	344.419	1.78507	8.9354e-06	0.000451845
03_23	Solyc06g066490.1.1	11.0628	32.8116	2.96595	0.000172716	0.00541931
03_23	Solyc06g066590.2.1	725.226	450.108	0.620645	0.00098481	0.0213502
03_23	Solyc06g066630.1.1	82.4741	44.384	0.538157	0.00220583	0.0396517
03_23	Solyc06g068230.2.1	1159.71	1955.92	1.68656	0.0013828	0.0275648
03_23	Solyc06g068310.1.1	172.794	94.1774	0.545025	0.00111951	0.0235686
03_23	Solyc06g068500.2.1	4262.72	2522.27	0.591703	2.17526e-06	0.000134879
03_23	Solyc06g068520.2.1	272.544	543.406	1.99383	0.000720328	0.0168811
03_23	Solyc06g068620.2.1	31.7879	289.621	9.11104	6.78394e-18	4.71122e-15
03_23	Solyc06g068640.1.1	22.7426	192.247	8.45319	1.09772e-15	6.18106e-13
03_23	Solyc06g068930.1.1	626.059	1152.55	1.84097	1.01835e-07	9.14493e-06
03_23	Solyc06g068970.2.1	663.368	1262.63	1.90336	5.72575e-08	5.42228e-06
03_23	Solyc06g069150.1.1	60.2144	236.027	3.91977	2.82537e-18	2.18014e-15
03_23	Solyc06g069420.2.1	1059.71	578.238	0.545656	3.50833e-07	2.64828e-05
03_23	Solyc06g070990.2.1	969.622	1453.69	1.49923	0.00138519	0.0275648
03_23	Solyc06g071060.1.1	669.08	996.649	1.48958	0.00261683	0.0446517
03_23	Solyc06g071370.1.1	344.405	136.116	0.395222	1.64372e-09	2.36175e-07
03_23	Solyc06g071620.2.1	330.525	192.211	0.581531	0.00176059	0.0331347
[truncated: 9,043 more rows]
