# Supplementary material for: Differential Transcriptional Regulation in Roots of Tomato Near-Isogenic Lines in Response to Rapid-Onset Water Stress
Source: Front Plant Sci. 2017 Feb 21;8:166. doi: 10.3389/fpls.2017.00166 (PMC5318454; doi:10.3389/fpls.2017.00166)
Supplement: Supplementary file 4 [file Table4.XLSX]

## Sheet: Sheet1
Supplementary Table 4--GO enrichment analysis for pairwise comparisons of different time-point/NIL combinations
GO analysis performed on unique and overlapping genes from DE analysis of NIL163 and NIL175 using g:Profiler, version r1435_e80_eg27 (http://biit.cs.ut.ee/gprofiler/). S. lycopersicum ITAG2.4 was used as the reference. The lists of DE genes from the comparison of time-points 1hr, 1.5hr, 2hr, and 4hr to the 0hr control within each paired NIL were compared to produce input lists of unique or overla…
Time-Point	NIL	GO term	Description	Functional Type	# in Input List	# in Reference	Corrected P-Value
1 hr	163	GO:0001071	nucleic acid binding transcription factor activity	MF	11	95	0.017
1 hr	163	GO:0003700	sequence-specific DNA binding transcription factor activity	MF	11	95	0.017
1 hr	overlap	GO:0090595	acetyl-CoA:L-lysine N6-acetyltransferase	MF	3	12	0.00667
1 hr	overlap	GO:0004402	histone acetyltransferase activity	MF	3	12	0.00667
1 hr	175	GO:0007154	cell communication	BP	20	795	0.0157
1.5 hr	163	No significant results
1.5 hr	overlap	GO:0005991	trehalose metabolic process	BP	5	20	0.00986
1.5 hr	overlap	GO:0009312	oligosaccharide biosynthetic process	BP	5	27	0.0468
1.5 hr	overlap	GO:0046351	disaccharide biosynthetic process	BP	5	22	0.0163
1.5 hr	overlap	GO:0005992	trehalose biosynthetic process	BP	5	19	0.00749
1.5 hr	overlap	GO:0007154	cell communication	BP	30	795	0.0107
1.5 hr	overlap	GO:0001071	nucleic acid binding transcription factor activity	MF	36	699	6.01e-07
1.5 hr	overlap	GO:0003700	sequence-specific DNA binding transcription factor activity	MF	36	699	6.01e-07
1.5 hr	overlap	GO:0016407	acetyltransferase activity	MF	8	68	0.00974
1.5 hr	overlap	GO:0008080	N-acetyltransferase activity	MF	7	60	0.036
1.5 hr	175	GO:0004674	protein serine/threonine kinase activity	MF	15	515	0.0474
1.5 hr	175	GO:0043531	ADP binding	MF	12	252	0.00218
1.5 hr	175	GO:0016740	transferase activity	MF	50	3165	0.0237
2 hr	163	No significant results
2 hr	overlap	GO:0006820	anion transport	BP	15	134	0.0301
2 hr	overlap	GO:0015698	inorganic anion transport	BP	10	50	0.00372
2 hr	overlap	GO:0005991	trehalose metabolic process	BP	7	20	0.00187
2 hr	overlap	GO:0005992	trehalose biosynthetic process	BP	6	19	0.0204
2 hr	overlap	GO:0000160	phosphorelay signal transduction system	BP	11	79	0.0455
2 hr	overlap	GO:0019787	ubiquitin-like protein transferase activity	MF	17	152	0.00927
2 hr	overlap	GO:0004842	ubiquitin-protein transferase activity	MF	17	143	0.00406
2 hr	overlap	GO:0004674	protein serine/threonine kinase activity	MF	35	515	0.036
2 hr	overlap	GO:0043531	ADP binding	MF	29	252	3.99e-06
2 hr	overlap	GO:0016668	oxidoreductase activity, acting on a sulfur group of donors, NAD(P) as acceptor	MF	7	30	0.037
2 hr	overlap	GO:0047134	protein-disulfide reductase activity	MF	7	21	0.00273
2 hr	175	GO:0015706	nitrate transport	BP	9	32	0.011
2 hr	175	GO:0010167	esponse to nitrate	BP	8	26	0.0161
2 hr	175	GO:0010467	gene expression	BP	172	2435	6.5e-05
2 hr	175	GO:0009058	biosynthetic process	BP	233	3745	0.00588
2 hr	175	GO:1901576	organic substance biosynthetic process	BP	225	3527	0.0015
2 hr	175	GO:0009059	macromolecule biosynthetic process	BP	181	2401	1.85e-07
2 hr	175	GO:0044249	cellular biosynthetic process	BP	218	3438	0.00354
2 hr	175	GO:0034645	cellular macromolecule biosynthetic process	BP	178	2357	2.36e-07
2 hr	175	GO:0019538	protein metabolic process	BP	124	1717	0.00191
2 hr	175	GO:0044267	cellular protein metabolic process	BP	123	1656	0.000507
2 hr	175	GO:0006412	translation	BP	89	536	2.79e-22
2 hr	175	GO:0032991	macromolecular complex	CC	121	1694	0.00437
2 hr	175	GO:0030529	ribonucleoprotein complex	CC	96	554	1.09e-25
2 hr	175	GO:0043228	non-membrane-bounded organelle	CC	105	952	6.54e-13
2 hr	175	GO:0043232	intracellular non-membrane-bounded organelle	CC	105	952	6.54e-13
2 hr	175	GO:0005840	ribosome	CC	88	453	4.2e-27
2 hr	175	GO:0003674	molecular_function	MF	867	16983	0.000994
2 hr	175	GO:0005198	structural molecule activity	MF	88	481	4.1e-25
2 hr	175	GO:0003735	structural constituent of ribosome	MF	86	423	6.07e-28
2 hr	175	GO:0001871	pattern binding	MF	11	48	0.0106
2 hr	175	GO:0030247	polysaccharide binding	MF	11	48	0.0106
2 hr	175	GO:0017076	purine nucleotide binding	MF	179	2765	0.00984
2 hr	175	GO:0030554	adenyl nucleotide binding	MF	173	2513	0.000331
2 hr	175	GO:0043168	anion binding	MF	201	3206	0.0193
2 hr	175	GO:0032553	ribonucleotide binding	MF	178	2802	0.031
2 hr	175	GO:0032555	purine ribonucleotide binding	MF	178	2760	0.0131
2 hr	175	GO:0032559	adenyl ribonucleotide binding	MF	172	2508	0.000462
2 hr	175	GO:0001882	nucleoside binding	MF	178	2778	0.019
2 hr	175	GO:0001883	purine nucleoside binding	MF	178	2760	0.0131
2 hr	175	GO:0032549	ribonucleoside binding	MF	178	2777	0.0186
2 hr	175	GO:0032550	purine ribonucleoside binding	MF	178	2760	0.0131
2 hr	175	GO:0043531	ADP binding	MF	41	252	4.96e-09
2 hr	175	GO:0016597	amino acid binding	MF	10	39	0.00899
2 hr	175	GO:0016772	transferase activity, transferring phosphorus-containing groups	MF	114	1633	0.0231
2 hr	175	GO:0016773	phosphotransferase activity, alcohol group as acceptor	MF	101	1335	0.00256
2 hr	175	GO:0016301	kinase activity	MF	100	1378	0.0164
2 hr	175	GO:0004672	protein kinase activity	MF	88	1195	0.0312
2 hr	175	GO:0004674	protein serine/threonine kinase activity	MF	52	515	0.000286
4 hr	163	GO:0009637	response to blue light	BP	7	50	0.0463
4 hr	163	GO:0044815	DNA packaging complex	CC	10	96	0.0181
4 hr	163	GO:0032993	protein-DNA complex	CC	10	101	0.0283
4 hr	163	GO:0000785	chromatin	CC	11	117	0.0189
4 hr	163	GO:0000786	nucleosome	CC	10	92	0.0125
4 hr	overlap	GO:0042221	response to chemical	BP	68	783	0.0401
4 hr	overlap	GO:1901700	response to oxygen-containing compound	BP	48	486	0.0242
4 hr	overlap	GO:0009416	response to light stimulus	BP	37	346	0.0379
4 hr	overlap	GO:0007154	cell communication	BP	70	795	0.02
4 hr	overlap	GO:0015979	photosynthesis	BP	50	345	8.98e-08
4 hr	overlap	GO:0019684	photosynthesis, light reaction	BP	29	232	0.0148
4 hr	overlap	GO:0022900	electron transport chain	BP	20	119	0.00388
4 hr	overlap	GO:0009767	photosynthetic electron transport chain	BP	14	75	0.0312
4 hr	overlap	GO:0009772	photosynthetic electron transport in photosystem II	BP	8	20	0.0039
4 hr	overlap	GO:0009719	response to endogenous stimulus	BP	38	348	0.0189
4 hr	overlap	GO:0071495	cellular response to endogenous stimulus	BP	28	209	0.00555
4 hr	overlap	GO:0032870	cellular response to hormone stimulus	BP	27	206	0.0121
4 hr	overlap	GO:0009755	hormone-mediated signaling pathway	BP	26	204	0.0284
4 hr	overlap	GO:1901362	organic cyclic compound biosynthetic process	BP	140	1874	0.0165
4 hr	overlap	GO:0019438	aromatic compound biosynthetic process	BP	134	1781	0.0181
4 hr	overlap	GO:0044271	cellular nitrogen compound biosynthetic process	BP	128	1717	0.043
4 hr	overlap	GO:0034654	nucleobase-containing compound biosynthetic process	BP	123	1571	0.00659
4 hr	overlap	GO:0032774	RNA biosynthetic process	BP	110	1342	0.00274
4 hr	overlap	GO:0097659	nucleic acid-templated transcription	BP	110	1341	0.00264
4 hr	overlap	GO:0006351	transcription, DNA-templated	BP	110	1341	0.00264
4 hr	overlap	GO:0044436	thylakoid part	CC	35	301	0.0104
4 hr	overlap	GO:0034357	photosynthetic membrane	CC	34	281	0.00587
4 hr	overlap	GO:0009521	photosystem	CC	23	147	0.00271
4 hr	overlap	GO:0009522	photosystem I	CC	16	88	0.0125
4 hr	overlap	GO:0003677	DNA binding	MF	147	1880	0.000813
4 hr	overlap	GO:0043565	sequence-specific DNA binding	MF	51	356	8.93e-08
4 hr	overlap	GO:0016410	N-acyltransferase activity	MF	13	65	0.0276
4 hr	overlap	GO:0016407	acetyltransferase activity	MF	14	68	0.00971
4 hr	overlap	GO:0008080	N-acetyltransferase activity	MF	13	60	0.0111
4 hr	overlap	GO:0016651	oxidoreductase activity, acting on NAD(P)H	MF	19	106	0.0025
4 hr	overlap	GO:0001071	nucleic acid binding transcription factor activity	MF	94	699	5.56e-14
4 hr	overlap	GO:0003700	sequence-specific DNA binding transcription factor activity	MF	94	699	5.56e-14
4 hr	overlap	GO:0045156	electron transporter, transferring electrons within the cyclic electron transport pathway of photosynthesis activity	MF	9	21	0.000477
4 hr	175	GO:0031669	cellular response to nutrient levels	BP	9	51	0.0446
4 hr	175	GO:0006820	anion transport	BP	15	134	0.0456
4 hr	175	GO:0004672	protein kinase activity	MF	68	1195	0.0147
4 hr	175	GO:0004674	protein serine/threonine kinase activity	MF	48	515	1.92e-07
4 hr	175	GO:0043531	ADP binding	MF	29	252	8.18e-06
