# Supplementary material for: Differential Transcriptional Regulation in Roots of Tomato Near-Isogenic Lines in Response to Rapid-Onset Water Stress
Source: Front Plant Sci. 2017 Feb 21;8:166. doi: 10.3389/fpls.2017.00166 (PMC5318454; doi:10.3389/fpls.2017.00166)
Supplement: Supplementary file 5 [file Table5.xlsx]

## Sheet: Sheet1
Supplementary Table 5--GO enrichment analysis for Trend Groups comparisons between NIL175 and NIL163
GO analysis performed on unique and overlapping genes of Trend Groups A-M for NIL175 and NIL163 using g:Profiler, version r1435_e80_eg27 (http://biit.cs.ut.ee/gprofiler/). S. lycopersicum ITAG2.4 was used as the reference. The lists of unique and overlapping genes for Trend Groups A-M were used as input lists for GO enrichment analysis. GO term significance was determined at P ≤ 0.05. The followi…
Trend Group	NIL	GO term	Description	Functional Type	# in Input List	# in Reference	Corrected P-Value
A	163	No significant results
A	overlap	GO:0000723	telomere maintenance	BP	42	89	3.76e-17
A	overlap	GO:0015074	DNA integration	BP	14	39	0.00655
A	overlap	GO:0000785	chromatin	CC	27	117	0.00993
A	overlap	GO:0016592	mediator complex	CC	13	37	0.0182
A	overlap	GO:0004161	dimethylallyltranstransferase activity	MF	19	25	3.26e-12
A	overlap	GO:0032296	double-stranded RNA-specific ribonuclease activity	MF	32	52	2.71e-17
A	overlap	GO:0001076	RNA polymerase II transcription factor binding transcription factor activity	MF	13	27	0.000254
A	overlap	GO:0030599	pectinesterase activity	MF	28	125	0.0125
A	overlap	GO:0008146	sulfotransferase activity	MF	18	40	4.98e-06
A	overlap	GO:0003674	molecular_function	MF	1778	16983	7.39e-26
A	overlap	GO:0008234	cysteine-type peptidase activity	MF	118	247	4.66e-52
A	overlap	GO:0008270	zinc ion binding	MF	209	1344	2.14e-10
A	overlap	GO:0003678	DNA helicase activity	MF	43	85	4.12e-19
A	overlap	GO:0008171	O-methyltransferase activity	MF	20	55	5.79e-05
A	overlap	GO:0003676	nucleic acid binding	MF	449	3222	3.32e-16
A	175	GO:0008234	cysteine-type peptidase activity	MF	20	247	0.0253
A	175	GO:0046914	transition metal ion binding	MF	83	1897	0.0461
B	163	No significant results
B	overlap	No significant results
B	175	No significant results
C	163	GO:0046271	phenylpropanoid catabolic process	BP	7	22	0.0262
C	163	GO:0046274	lignin catabolic process	BP	7	22	0.0262
C	163	GO:0009538	photosystem I reaction center	CC	6	10	0.00113
C	163	GO:0052716	hydroquinone:oxygen oxidoreductase activity	MF	7	22	0.0262
C	overlap	GO:0006289	nucleotide-excision repair	BP	18	18	0.0241
C	overlap	GO:0009926	auxin polar transport	BP	26	28	0.0195
C	overlap	GO:0006366	transcription from RNA polymerase II promoter	BP	35	38	0.00111
C	overlap	GO:0044699	single-organism process	BP	3849	5520	3.86e-120
C	overlap	GO:0006354	DNA-templated transcription, elongation	BP	37	40	0.000411
C	overlap	GO:0030964	NADH dehydrogenase complex	CC	21	22	0.0439
C	overlap	GO:0005737	cytoplasm	CC	2363	3079	3.16e-139
C	overlap	GO:0004702	receptor signaling protein serine/threonine kinase activity	MF	21	22	0.0439
C	overlap	GO:0042623	ATPase activity, coupled	MF	139	186	0.000112
C	overlap	GO:0016817	hydrolase activity, acting on acid anhydrides	MF	487	716	5.37e-08
C	overlap	GO:0016874	ligase activity	MF	221	294	1.04e-08
C	overlap	GO:0016853	isomerase activity	MF	156	219	0.00301
C	overlap	GO:0016772	transferase activity, transferring phosphorus-containing groups	MF	1000	1633	0.0178
C	overlap	GO:0016417	S-acyltransferase activity	MF	28	31	0.0335
C	overlap	GO:0005198	structural molecule activity	MF	352	481	8.62e-12
C	overlap	GO:0019205	nucleobase-containing compound kinase activity	MF	35	39	0.00491
C	overlap	GO:0035639	purine ribonucleoside triphosphate binding	MF	1627	2526	1.65e-15
C	overlap	GO:0008565	protein transporter activity	MF	32	33	0.000119
C	overlap	GO:0004721	phosphoprotein phosphatase activity	MF	79	102	0.00533
C	overlap	GO:0003723	RNA binding	MF	408	567	5.92e-12
C	175	GO:0010207	photosystem II assembly	BP	18	98	0.0371
C	175	GO:0004674	protein serine/threonine kinase activity	MF	59	515	0.00762
D	163	No significant results
D	overlap	No significant results
D	175	GO:0003674	molecular_function	MF	1271	16983	4.22e-11
D	175	GO:0016705	oxidoreductase activity, acting on paired donors, with incorporation or reduction of molecular oxygen	MF	59	496	0.0276
D	175	GO:0043531	ADP binding	MF	46	252	1.03e-06
E	163	GO:0015979	photosynthesis	BP	40	345	1.36e-29
E	163	GO:0009521	photosystem	CC	27	147	1.02e-24
E	163	GO:0009507	chloroplast	CC	22	942	0.0397
E	163	GO:0048038	quinone binding	MF	6	41	0.00128
E	163	GO:0003735	structural constituent of ribosome	MF	22	423	4.12e-08
E	163	GO:0016651	oxidoreductase activity, acting on NAD(P)H	MF	16	106	1.7e-12
E	163	GO:0003899	DNA-directed RNA polymerase activity	MF	16	85	4.28e-14
E	163	GO:0019843	rRNA binding	MF	11	62	6.78e-09
E	overlap	No significant results
E	175	No significant results
F	163	No significant results
F	overlap	No significant results
F	175	GO:0009808	lignin metabolic process	BP	10	29	7.27e-11
F	175	GO:0008150	biological_process	BP	128	9489	0.000229
F	175	GO:0009834	plant-type secondary cell wall biogenesis	BP	5	23	0.00167
F	175	GO:0015979	photosynthesis	BP	24	345	3.66e-11
F	175	GO:0018298	protein-chromophore linkage	BP	8	47	1.1e-05
F	175	GO:0010413	glucuronoxylan metabolic process	BP	8	55	4e-05
F	175	GO:0006979	response to oxidative stress	BP	11	258	0.0332
F	175	GO:0005576	extracellular region	CC	24	339	2.49e-11
F	175	GO:0009521	photosystem	CC	20	147	1.29e-14
F	175	GO:0046906	tetrapyrrole binding	MF	26	494	1.94e-09
F	175	GO:0046872	metal ion binding	MF	58	3123	0.000341
F	175	GO:0005507	copper ion binding	MF	10	119	0.00018
F	175	GO:0016679	oxidoreductase activity, acting on diphenols and related substances as donors	MF	10	41	3.67e-09
G	163	No significant results
G	overlap	No significant results
G	175	GO:0009535	chloroplast thylakoid membrane	CC	21	152	0.00111
G	175	GO:0046906	tetrapyrrole binding	MF	40	494	0.0392
G	175	GO:0016491	oxidoreductase activity	MF	107	1757	0.029
H	163	GO:0005515	protein binding	MF	76	1739	0.000265
H	overlap	No significant results
H	175	GO:0044436	thylakoid part	CC	30	301	0.00096
H	175	GO:0005515	protein binding	MF	99	1739	0.0113
H	175	GO:0016705	oxidoreductase activity, acting on paired donors, with incorporation or reduction of molecular oxygen	MF	37	496	0.0481
I	163	No significant results
I	overlap	GO:0009522	photosystem I	CC	2	88	0.0278
I	175	GO:0018298	protein-chromophore linkage	BP	6	47	0.00885
I	175	GO:0015979	photosynthesis	BP	51	345	1.15e-39
I	175	GO:0009521	photosystem	CC	37	147	4.91e-37
I	175	GO:0009055	electron carrier activity	MF	23	213	1.65e-13
I	175	GO:0019843	rRNA binding	MF	12	62	2.43e-09
I	175	GO:0003735	structural constituent of ribosome	MF	29	423	3.53e-12
I	175	GO:0048038	quinone binding	MF	7	41	0.000213
I	175	GO:0016168	chlorophyll binding	MF	8	49	4.3e-05
I	175	GO:0003899	DNA-directed RNA polymerase activity	MF	22	85	1.76e-21
J	163	GO:0009765	photosynthesis, light harvesting	BP	11	41	0.019
J	163	GO:0009523	photosystem II	CC	14	68	0.0394
J	overlap	No significant results
J	175	GO:0001071	nucleic acid binding transcription factor activity	MF	18	699	0.0479
K	163	No significant results
K	overlap	No significant results
K	175	GO:0022900	electron transport chain	BP	8	119	0.00304
L	163	No significant results
L	overlap	No significant results
L	175	No significant results
M	163	GO:0015979	photosynthesis	BP	8	345	0.000215
M	163	GO:0022900	electron transport chain	BP	5	119	0.00236
M	163	GO:0032991	macromolecular complex	CC	13	1694	0.00963
M	163	GO:0009521	photosystem	CC	8	147	2.78e-07
M	overlap	No significant results
M	175	GO:0071365	cellular response to auxin stimulus	BP	6	58	0.0248
M	175	GO:0048046	apoplast	CC	8	119	0.0296
M	175	GO:0016831	carboxy-lyase activity	MF	7	74	0.00989
M	175	GO:0008080	N-acetyltransferase activity	MF	6	60	0.0301
M	175	GO:0030170	pyridoxal phosphate binding	MF	10	144	0.00241
M	175	GO:0003700	sequence-specific DNA binding transcription factor activity	MF	26	699	2.28e-05
M	175	GO:0016762	xyloglucan:xyloglucosyl transferase activity	MF	6	37	0.00171
